# Supplementary material for: Inter-dependent apical microtubule and actin dynamics orchestrate centrosome retention and neuronal delamination
Source: eLife. 2017 Oct 23;6:e26215. doi: 10.7554/eLife.26215 (PMC5653239; doi:10.7554/eLife.26215)
Supplement: Figure 1—source data 1. [file elife-26215-fig1-data1.xls]

## Sheet: Sheet1
Actin-tubulin co-alignment at the adhesion belt level
Fiji software used
Line of 2 micrometres is drawn at a single position across two cells
Line runs across the middle of the apical end-foot edge, at the Z position where N-cadherin is in focus
Line profiles of grey values for all three channels obtained (tubulin, actin [phalloidin] and N-Cadherin)
Data of each channel normalised, using the highest value as 1
RAW DATA
Yellow Highlight is the highest value
Experiment date
2016-07-11	embryo1_04-Z7
Distance	Tubulin	Actin	N-Cadherin		Distance	Tubulin	Actin	N-Cadherin		Distance	Tubulin	Actin	N-Cadherin		Distance	Tubulin	Actin	N-Cadherin		Distance	Tubulin	Actin	N-Cadherin		Distance	Tubulin	Actin	N-Cadherin		Distance	Tubulin	Actin	N-Cadherin		Distance	Tubulin	Actin	N-Cadherin		Distance	Tubulin	Actin	N-Cadherin		Distance	Tubulin	Actin	N-Cadherin
0	1495.5	1891.5	1339.5		0	2138.25	1717.25	1239.75		0	1255	1696	1312.5		0	1384.25	1745.25	1407		0	1186.5	1632	982.5		0	853	1911	1135		0	1298.5	1757.5	1146		0	1508	1591	1040.5		0	1643.25	1683.75	1364.5		0	1278	1643	1269
0.1063	1698.63	1935.37	1353.68		0.1063	2441.21	1709.14	1224.66		0.1063	1571.41	1712.7	1421.75		0.1063	1818.08	1772.91	1476.38		0.1063	1129.36	1673.87	974.83		0.1063	846.72	1800.96	1188.85		0.1063	1157.11	1815.68	1164.74		0.1063	1492.09	1613.22	1046.71		0.1063	2057.16	1769.04	1415.29		0.1063	1473.72	1589.56	1301.77
0.2126	1564.47	1975.05	1318.13		0.2126	2683.31	1679.35	1185.85		0.2126	1811.34	1673.19	1474.66		0.2126	2151.86	1858.99	1448.99		0.2126	1090.18	1671.97	973.59		0.2126	884.37	1787.14	1196.05		0.2126	902.377	1806.01	1074.15		0.2126	1352.39	1656.71	1016.89		0.2126	2349.12	1752.97	1398.75		0.2126	1309.51	1545.75	1243.52
0.3189	1387.63	1930.63	1279.16		0.3189	2544.2	1684.29	1122.66		0.3189	1791.36	1574.11	1354.05		0.3189	2091.02	1938.27	1316.78		0.3189	1237.12	1629.67	977.93		0.3189	932.2	1802.16	1229.97		0.3189	723.091	1742.07	972.25		0.3189	1106.6	1737.08	966.41		0.3189	2186.25	1697.8	1313.89		0.3189	1077.24	1617.87	1123.41
0.4252	1475.42	1800.29	1196.74		0.4252	2026.22	1740.32	1007.4		0.4252	1601.09	1471.37	1121.98		0.4252	1826.04	2086.59	1203.9		0.4252	1555.57	1593.65	939.37		0.4252	940.18	1868.2	1258.01		0.4252	688.403	1811.49	887.14		0.4252	904.77	1840.51	952.06		0.4252	1713.82	1702.05	1194.58		0.4252	921.15	1603.1	1047.21
0.5315	1830.95	1796.42	1193.47		0.5315	1649.37	1735.16	910.2		0.5315	1467.36	1456.17	973.34		0.5315	1779.62	2288.02	1166.41		0.5315	1860.33	1620.79	859.76		0.5315	896.6	2008.34	1298.51		0.5315	752.036	2113.45	874		0.5315	901.89	1926.94	1020.15		0.5315	1324.79	1724.26	1117.74		0.5315	971.34	1542.55	1074.87
0.6378	2084.11	1826.95	1257.87		0.6378	1614.73	1795.2	1180.62		0.6378	1484.01	1618.66	1128.59		0.6378	2121.19	2357.59	1236.36		0.6378	2045.53	1746.43	840.14		0.6378	843.23	2221.97	1550.3		0.6378	931.226	2591.83	1085.72		0.6378	1122.93	2003.1	1303.79		0.6378	1272.54	1818.41	1123.13		0.6378	1314.64	1632.13	1140.2
0.7441	2177.21	2014.21	1893.26		0.7441	1760.03	2107.78	2353.25		0.7441	1468.45	2033.45	1761.68		0.7441	2315.1	2455.74	1750.58		0.7441	2010.38	1957.93	1036.45		0.7441	794.93	2542.37	2120.59		0.7441	1154.09	3242.4	1843.52		0.7441	1484.94	2114.47	2045.83		0.7441	1574.7	1993.55	1314.88		0.7441	1624.11	2189.49	1311.37
0.8504	2204.58	2304.76	4352.45		0.8504	1887.62	2545.61	5471.37		0.8504	1378.91	2574.25	2911.43		0.8504	1837.14	2708.82	3388.43		0.8504	1775.76	2259.2	1825		0.8504	880.48	3046.02	2786.55		0.8504	1304.83	3722.39	3351.42		0.8504	2032.5	2286.75	3182.46		0.8504	1934.72	2305.08	1959.36		0.8504	1577.21	3211.69	1791.18
0.9567	2489.42	2336.47	7315.63		0.9567	1892.3	2785.09	9716.64		0.9567	1303.64	2874.07	4026.68		0.9567	1252.47	2991.36	5649.62		0.9567	1687.07	2736.86	4049.75		0.9567	1229.78	3430.3	2876.69		0.9567	1253.04	3711.42	4732.1		0.9567	2464.2	2401.88	3645.67		0.9567	1973.32	2762.37	3153.91		0.9567	1401.6	4024.58	2410.14
1.063	3015.55	2217.08	5931.87		1.063	1834.21	2726.96	8623.25		1.063	1239.16	2828.38	3867.78		1.063	1158.43	3019.13	5989.37		1.063	1652.3	3154.38	7016.67		1.063	1941.71	3294.63	2252.75		1.063	1045.91	3211.71	3865.1		1.063	2242.89	2432.17	2786.12		1.063	1692.34	3003.66	3797.12		1.063	1513.28	3961.22	2636.53
1.1693	2952.79	2137.68	2677.05		1.1693	1609.41	2251.53	3954.36		1.1693	1420.89	2428.09	2572.42		1.1693	1517.92	2695.66	4348.15		1.1693	1563.27	3097.14	6640.48		1.1693	2892.94	2568.86	1724.03		1.1693	1040.14	2632.76	2499.69		1.1693	1698.14	2366.51	1650.82		1.1693	1232.39	2807.2	3025.25		1.1693	1863.04	3117.32	2138.28
1.2756	2194.63	2094.42	1217.45		1.2756	1428.26	1816.27	1383.19		1.2756	2017.11	1985.85	1686.64		1.2756	2028.78	2308.23	2852.38		1.2756	1551.58	2721.67	3680.67		1.2756	3427.42	1901.38	1433.13		1.2756	1291.69	2173.99	1659.24		1.2756	1310.25	2122.51	1092.47		1.2756	797.75	2389.74	1897.93		1.2756	2266.79	2252.82	1636.18
1.3819	1562	1911.16	863.53		1.3819	1358.98	1636.62	570.84		1.3819	2764.52	1819.11	1381.89		1.3819	2207.27	2164.48	1919.68		1.3819	1625.07	2287.08	1651.13		1.3819	3445.5	1604.14	1299.11		1.3819	1409.77	1920.5	1130.82		1.3819	1119.85	1884.5	967.15		1.3819	537.22	2144.72	1353.25		1.3819	2534.38	1704.24	1407.52
1.4882	1436.47	1672.29	853.11		1.4882	1446.83	1574.45	442.3		1.4882	2955.56	1792.14	1277.61		1.4882	2224.08	2168.38	1422.78		1.4882	1633.09	1870.61	802.08		1.4882	2690.75	1490.71	1216.41		1.4882	1227.46	1789.53	840.69		1.4882	1119.3	1774.55	1020.14		1.4882	387.42	2054.05	1325		1.4882	2516.6	1451.51	1287.73
1.5945	1814.47	1559.05	1000.95		1.5945	1480.47	1543.24	586.53		1.5945	2258.9	1783.79	1266.88		1.5945	2268.49	2212.78	1192.93		1.5945	1513.91	1624.99	561.7		1.5945	1900.97	1464.2	1166.56		1.5945	976.199	1772.37	766.66		1.5945	1042.78	1767.74	1151.26		1.5945	331.32	1891.78	1403.5		1.5945	2002.72	1403.91	1297.87
1.7008	2394.05	1554.76	1213.82		1.7008	1544.12	1494.91	765.61		1.7008	1817.82	1776.78	1264.66		1.7008	2101.91	2154.88	1056.7		1.7008	1323.93	1508.65	589.02		1.7008	1468.15	1483.58	1147.35		1.7008	907.048	1839.03	833.01		1.7008	885.86	1780.27	1221.61		1.7008	438.58	1719.62	1335.16		1.7008	1443.21	1462.75	1332.42
1.8071	2533.16	1673.47	1369.53		1.8071	2032.74	1485.65	893.96		1.8071	1889.96	1798.53	1296.58		1.8071	1612.64	2012.66	1039.19		1.8071	1118.28	1435.25	722.51		1.8071	1402.93	1549.05	1184.64		1.8071	999.767	1902.57	934.55		1.8071	827.61	1754.51	1190.98		1.8071	829.47	1632.46	1246.04		1.8071	1117.98	1485.82	1367.56
1.9134	2202.66	1753.03	1434.95		1.9134	2589.41	1560.67	975.06		1.9134	1958.36	1668.17	1267		1.9134	1181.99	1820.41	1048.07		1.9134	979.48	1422.4	842.27		1.9134	1439.85	1614.94	1196.35		1.9134	1034.27	1874.42	1017.1		1.9134	910.84	1820.83	1208.41		1.9134	1433.21	1629.08	1160.17		1.9134	1155.77	1511.85	1343.7
2.0197	1891	1654	1364		2.0197	2695	1700.5	1041.5		2.0197	1736	1619	1300		2.0197	1001	1691	1077		2.0197	938.5	1483	914.25		2.0197	1510.25	1655.25	1231.5		2.0197	980	1806	1064		2.0197	939	1736	1226		2.0197	1857.5	1695.5	1135.5		2.0197	1443	1506	1342.5
Data normalised to the highest value
2016-07-11	embryo1_04-Z7
Distance	Tubulin	Actin	N-Cadherin		Distance	Tubulin	Actin	N-Cadherin		Distance	Tubulin	Actin	N-Cadherin		Distance	Tubulin	Actin	N-Cadherin		Distance	Tubulin	Actin	N-Cadherin		Distance	Tubulin	Actin	N-Cadherin		Distance	Tubulin	Actin	N-Cadherin		Distance	Tubulin	Actin	N-Cadherin		Distance	Tubulin	Actin	N-Cadherin		Distance	Tubulin	Actin	N-Cadherin
0	0.495929	0.809553	0.183101		0	0.793414	0.616587	0.12759		0	0.424623	0.590104	0.325951		0	0.597922	0.578064	0.234916		0	0.580045	0.517376	0.140024		0	0.247569	0.557094	0.394551		0	0.995147	0.472143	0.242176		0	0.611963	0.654149	0.285407		0	0.699517	0.560566	0.359351		0	0.504265	0.408241	0.481314
0.1063	0.56329	0.828328	0.185039		0.1063	0.905829	0.613675	0.126037		0.1063	0.531679	0.595915	0.353082		0.1063	0.785314	0.587225	0.2465		0.1063	0.552111	0.530649	0.138931		0.1063	0.245747	0.525015	0.41327		0.1063	0.886787	0.487773	0.246136		0.1063	0.605507	0.663286	0.28711		0.1063	0.875715	0.588961	0.372727		0.1063	0.581491	0.394963	0.493744
0.2126	0.518801	0.845313	0.18018		0.2126	0.995662	0.602979	0.122043		0.2126	0.612858	0.582167	0.366222		0.2126	0.929489	0.615737	0.241927		0.2126	0.532957	0.530047	0.138754		0.2126	0.256674	0.520987	0.415773		0.2126	0.691566	0.485175	0.226992		0.2126	0.548815	0.681167	0.278931		0.2126	1	0.583611	0.368371		0.2126	0.516698	0.384077	0.47165
0.3189	0.460158	0.826302	0.174853		0.3189	0.944045	0.604752	0.11554		0.3189	0.606098	0.547694	0.33627		0.3189	0.903209	0.641996	0.219853		0.3189	0.604792	0.516637	0.139372		0.3189	0.270556	0.525365	0.427564		0.3189	0.554164	0.467998	0.205458		0.3189	0.449071	0.714208	0.265084		0.3189	0.930668	0.565244	0.346023		0.3189	0.425051	0.401997	0.426094
0.4252	0.489271	0.770515	0.163587		0.4252	0.751844	0.62487	0.103678		0.4252	0.541721	0.511946	0.278636		0.4252	0.788752	0.691123	0.201006		0.4252	0.760473	0.505218	0.133877		0.4252	0.272872	0.544617	0.437312		0.4252	0.52758	0.486647	0.187473		0.4252	0.367166	0.756736	0.261148		0.4252	0.729558	0.566659	0.314602		0.4252	0.363462	0.398327	0.397193
0.5315	0.60717	0.76886	0.16314		0.5315	0.612011	0.623018	0.0936744		0.5315	0.496474	0.506658	0.241723		0.5315	0.768701	0.757841	0.194747		0.5315	0.909461	0.513822	0.122531		0.5315	0.260223	0.585471	0.45139		0.5315	0.576347	0.567767	0.184696		0.5315	0.365997	0.792273	0.279825		0.5315	0.563952	0.574053	0.294365		0.5315	0.383265	0.383282	0.407684
0.6378	0.691121	0.781925	0.171943		0.6378	0.599158	0.644575	0.121505		0.6378	0.502108	0.563194	0.280278		0.6378	0.916241	0.780884	0.206426		0.6378	1	0.553652	0.119735		0.6378	0.244734	0.647748	0.538918		0.6378	0.713675	0.696281	0.229437		0.6378	0.455698	0.823587	0.357627		0.6378	0.541709	0.605398	0.295785		0.6378	0.518723	0.40554	0.432462
0.7441	0.721994	0.862073	0.258797		0.7441	0.653072	0.756809	0.242188		0.7441	0.496843	0.707516	0.437502		0.7441	1	0.813393	0.292281		0.7441	0.982816	0.620702	0.147713		0.7441	0.230715	0.741151	0.737163		0.7441	0.884477	0.871053	0.389578		0.7441	0.602605	0.869378	0.561167		0.7441	0.670336	0.663707	0.346283		0.7441	0.640831	0.544029	0.497385
0.8504	0.731071	0.986428	0.594952		0.8504	0.700416	0.914014	0.563093		0.8504	0.466548	0.895681	0.723035		0.8504	0.793547	0.897219	0.565741		0.8504	0.868117	0.71621	0.260095		0.8504	0.255545	0.887975	0.968665		0.8504	1	1	0.708231		0.8504	0.824811	0.940209	0.872942		0.8504	0.823594	0.767424	0.516012		0.8504	0.622326	0.798019	0.67937
0.9567	0.825528	1	1		0.9567	0.702152	1	1		0.9567	0.441081	1	1		0.9567	0.541	0.990802	0.943275		0.9567	0.824759	0.867638	0.577161		0.9567	0.356924	1	1		0.9567	0.960307	0.997053	1		0.9567	1	0.987548	1		0.9567	0.840025	0.919668	0.830606		0.9567	0.553035	1	0.914133
1.063	1	0.948899	0.810849		1.063	0.680597	0.979128	0.887472		1.063	0.419264	0.984103	0.960538		1.063	0.50038	1	1		1.063	0.807761	1	1		1.063	0.56355	0.96045	0.783105		1.063	0.801564	0.862809	0.816783		1.063	0.91019	1	0.764227		1.063	0.720414	1	1		1.063	0.597101	0.984257	1
1.1693	0.979188	0.914919	0.365936		1.1693	0.597184	0.808423	0.406968		1.1693	0.480752	0.844826	0.638844		1.1693	0.655661	0.89286	0.725978		1.1693	0.764237	0.981854	0.946386		1.1693	0.839629	0.748873	0.59931		1.1693	0.797142	0.707277	0.528241		1.1693	0.689124	0.973003	0.452817		1.1693	0.524618	0.934593	0.796722		1.1693	0.735107	0.77457	0.811021
1.2756	0.727771	0.896402	0.166418		1.2756	0.529967	0.652141	0.142353		1.2756	0.68248	0.690954	0.418866		1.2756	0.876325	0.764535	0.47624		1.2756	0.758522	0.862822	0.524561		1.2756	0.994753	0.55429	0.498187		1.2756	0.989929	0.584031	0.350635		1.2756	0.531714	0.872681	0.299662		1.2756	0.339595	0.795609	0.499834		1.2756	0.894416	0.559765	0.620581
1.3819	0.517982	0.817967	0.118039		1.3819	0.50426	0.587636	0.0587487		1.3819	0.935363	0.632939	0.343183		1.3819	0.953423	0.716922	0.320515		1.3819	0.794449	0.725049	0.235315		1.3819	1	0.467638	0.451599		1.3819	1.08042	0.515932	0.238968		1.3819	0.454448	0.774821	0.265287		1.3819	0.22869	0.714036	0.356389		1.3819	1	0.423458	0.533853
1.4882	0.476354	0.715732	0.116615		1.4882	0.536857	0.565314	0.0455199		1.4882	1	0.623555	0.317286		1.4882	0.960684	0.718214	0.237551		1.4882	0.79837	0.59302	0.114311		1.4882	0.780946	0.434571	0.422851		1.4882	0.940703	0.480748	0.177657		1.4882	0.454224	0.729615	0.279822		1.4882	0.164921	0.683849	0.348949		1.4882	0.992984	0.360661	0.488418
1.5945	0.601704	0.667267	0.136823		1.5945	0.54934	0.554108	0.0603635		1.5945	0.764288	0.620649	0.314621		1.5945	0.979867	0.73292	0.199175		1.5945	0.740106	0.515154	0.0800522		1.5945	0.551725	0.426843	0.405522		1.5945	0.748142	0.476138	0.162013		1.5945	0.423172	0.726818	0.315788		1.5945	0.14104	0.629825	0.369622		1.5945	0.790221	0.348834	0.492264
1.7008	0.793902	0.665431	0.165921		1.7008	0.572957	0.536755	0.0787937		1.7008	0.615051	0.61821	0.31407		1.7008	0.907913	0.713742	0.176429		1.7008	0.647231	0.478271	0.0839458		1.7008	0.426107	0.432493	0.398844		1.7008	0.695145	0.494045	0.176034		1.7008	0.359492	0.731967	0.335085		1.7008	0.1867	0.572508	0.351624		1.7008	0.569453	0.363454	0.505369
1.8071	0.840032	0.716239	0.187206		1.8071	0.754263	0.53343	0.092003		1.8071	0.639459	0.625778	0.321997		1.8071	0.696575	0.666636	0.173506		1.8071	0.546694	0.455002	0.10297		1.8071	0.407177	0.451579	0.411807		1.8071	0.766204	0.511115	0.197492		1.8071	0.335853	0.721377	0.326683		1.8071	0.353098	0.54349	0.328154		1.8071	0.441126	0.369186	0.518697
1.9134	0.730434	0.750287	0.196149		1.9134	0.96082	0.560366	0.10035		1.9134	0.662602	0.580421	0.314651		1.9134	0.510557	0.602958	0.174988		1.9134	0.478839	0.450929	0.120038		1.9134	0.417893	0.470787	0.415877		1.9134	0.792648	0.503553	0.214936		1.9134	0.369629	0.748645	0.331464		1.9134	0.610105	0.542365	0.305539		1.9134	0.456037	0.375654	0.509647
2.0197	0.627083	0.707904	0.18645		2.0197	1	0.610573	0.107187		2.0197	0.587368	0.563313	0.322847		2.0197	0.432379	0.560095	0.179819		2.0197	0.458805	0.47014	0.130297		2.0197	0.438325	0.482538	0.428096		2.0197	0.751055	0.485172	0.224847		2.0197	0.381057	0.713766	0.336289		2.0197	0.790722	0.564478	0.299042		2.0197	0.56937	0.374201	0.509192
Tubulin
Actin		Result:				Result:					Result:					Result:					Result:					Result:					Result:					Result:					Result:					Result:
N-Cadherin		_+ve				_-ve					_-ve					_+ve					_+ve					_+ve					_+ve					_+ve					_+ve					_-ve
Criteria for counting positive or negative:
1. Checked tubulin fluorescence in the 6 middle N-Cadherin values (marker fill in yellow)
2. If normalised tubulin fluorescence was above 0.8, it was counted as positive
Result
22/31= 71%	close alignment of actin/AJ and microtubules in yellow highlight below each graph
9/31= 29%	no alighment in purple highlight
