# Supplementary material for: Inter-dependent apical microtubule and actin dynamics orchestrate centrosome retention and neuronal delamination
Source: eLife. 2017 Oct 23;6:e26215. doi: 10.7554/eLife.26215 (PMC5653239; doi:10.7554/eLife.26215)
Supplement: Figure 2—source data 1. [file elife-26215-fig2-data1.xlsx]

## Sheet: Sheet2
EB3-GFP_F-tractin-mKate2 inter-peak distance																									Fitted data for EB3-GFP and F-tractin-mKate2
Experiment: 19-10-2016																													Subtraction of smallest value from the rest
Measurement of EB3-GFP fluorescence intensity along the actin belt (F-tractin-mKate2) where comets are closely aligned																									Yellow highlight: smallest value				Blue highlight: Identification of highest value
Line of 1 micrometre drawn across the actin belt (F-tractin-mKate2) at different positions, following the movement of the EB3-GFP comet																																	Set highest value to 1, and normalised the rest to that
Fluorescence measured for both channels
												FITTED DATA													Position-1
												(FIJI: Analyse--> Tools--> Curve Fitting--> Gaussian)													Distance	EB3-GFP	F-tractin-mKate2										EB3-GFP
RAW DATA																									0	715.276	125.301		Distance	EB3-GFP	F-tractin-mKate2		Distance	EB3-GFP	F-tractin-mKate2		F-tractin-mKate2
																									0.01086	717.337	126.028		0	7.447	0		0	0.0061695	0
embryo4_5- Cell1												EB3-GFP PEAKS						Position1 vs Position2							0.02172	719.891	126.878		0.01086	9.508	0.727		0.01086	0.00787694	0.00229587
Timepoint 5													Position-1	Position-2	Position-3			P value and statistical significance:							0.03258	723.035	127.864		0.02172	12.062	1.577		0.02172	0.00999282	0.00498018
EB3-GFP		F-tractin-mKate2										Cell_1	0.45456	0.41982	0.4718			The two-tailed P value equals 0.8373							0.04343	726.881	129.007		0.03258	15.206	2.563		0.03258	0.0125975	0.00809398
Distance	Position-1	Distance	Position-1									Cell_2	0.48934	0.52065	0.58138			By conventional criteria, this difference is considered to be not statistically significant.							0.05429	731.554	130.324		0.04343	19.052	3.706		0.04343	0.0157837	0.0117036
0	755.5	0	116									Cell_3	0.52937	0.48584	0.53568										0.06515	737.194	131.836		0.05429	23.725	5.023		0.05429	0.0196551	0.0158627
0.1075	790.51	0.1075	134.47									Cell_4	0.57068	0.54452	0.60032			Position1 vs Position3							0.07601	743.957	133.565		0.06515	29.365	6.535		0.06515	0.0243276	0.0206376
0.215	1012.12	0.215	177.98									Cell_5	0.50078	0.53212	0.52363			P value and statistical significance:							0.08687	752.01	135.534		0.07601	36.128	8.264		0.07601	0.0299304	0.0260978
0.3225	1515.38	0.3225	278.168									Cell_6	0.62069	0.53212	0.53427			The two-tailed P value equals 0.9617							0.09773	761.536	137.767		0.08687	44.181	10.233		0.08687	0.0366019	0.0323159
0.43	1883.96	0.43	390.96									Cell_7	0.50029	0.52755	0.55284			By conventional criteria, this difference is considered to be not statistically significant.							0.10859	772.727	140.289		0.09773	53.707	12.466		0.09773	0.0444938	0.0393678
0.5375	1729.5	0.5375	447.812									Cell_8	0.68698	0.56735	0.56735										0.11944	785.783	143.125		0.10859	64.898	14.988		0.10859	0.053765	0.0473323
0.645	1163.8	0.645	381.61									Cell_9	0.52726	0.61092	0.58201			Position2 vs Position3							0.1303	800.91	146.301		0.11944	77.954	17.824		0.11944	0.0645813	0.0562884
0.7525	789.58	0.7525	283.228									Cell_10	0.44003	0.47971	0.43623			P value and statistical significance:							0.14116	818.312	149.843		0.1303	93.081	21		0.1303	0.0771134	0.0663182
0.86	756.64	0.86	200.6															The two-tailed P value equals 0.7239							0.15202	838.19	153.775		0.14116	110.483	24.542		0.14116	0.0915301	0.0775039
0.9675	697.695	0.9675	143.97															By conventional criteria, this difference is considered to be not statistically significant.							0.16288	860.734	158.122		0.15202	130.361	28.474		0.15202	0.107998	0.0899212		EB3-GFP
1.075	663	1.075	136.25																						0.17374	886.115	162.907		0.16288	152.905	32.821		0.16288	0.126675	0.103649		F-tractin-mKate2
																									0.1846	914.479	168.151		0.17374	178.286	37.606		0.17374	0.147702	0.11876
												F-tractin-mKate2													0.19545	945.938	173.871		0.1846	206.65	42.85		0.1846	0.1712	0.135321
Timepoint 7													Position-1	Position-2	Position-3										0.20631	980.563	180.083		0.19545	238.109	48.57		0.19545	0.197262	0.153385
EB3-GFP		F-tractin-mKate2										Cell_1	0.54079	0.6243	0.59021										0.21717	1018.38	186.798		0.20631	272.734	54.782		0.20631	0.225948	0.173002
Distance	Position-2	Distance	Position-2									Cell_2	0.42095	0.4986	0.49593										0.22803	1059.34	194.023		0.21717	310.548	61.497		0.21717	0.257275	0.194208
0	722.5	0	139									Cell_3	0.75393	0.70772	0.75124										0.23889	1103.36	201.76		0.22803	351.514	68.722		0.22803	0.291213	0.217025
0.1075	754	0.1075	121.08									Cell_4	0.56112	0.78563	0.85798										0.24975	1150.26	210.005		0.23889	395.532	76.459		0.23889	0.32768	0.241458
0.215	996.1	0.215	123.62									Cell_5	0.88467	0.88153	0.86201										0.26061	1199.8	218.748		0.24975	442.432	84.704		0.24975	0.366535	0.267496
0.3225	1541	0.3225	164.223									Cell_6	0.51717	0.43139	0.51894										0.27146	1251.65	227.973		0.26061	491.969	93.447		0.26061	0.407574	0.295107
0.43	1957.3	0.43	254.24									Cell_7	0.42884	0.41754	0.45617										0.28232	1305.41	237.657		0.27146	543.819	102.672		0.27146	0.450529	0.324239
0.5375	1383.5	0.5375	385.75									Cell_8	0.50995	0.55809	0.61035										0.29318	1360.61	247.769		0.28232	597.581	112.356		0.28232	0.495069	0.354821
0.645	970.8	0.645	454.53									Cell_9	0.26987	0.43064	0.36169										0.30404	1416.69	258.271		0.29318	652.779	122.468		0.29318	0.540798	0.386755
0.7525	789.8	0.7525	329.533									Cell_10	0.46955	0.52468	0.3996										0.3149	1473.05	269.117		0.30404	708.862	132.97		0.30404	0.58726	0.419921
0.86	729	0.86	216.36																						0.32576	1529	280.253		0.3149	765.216	143.816		0.3149	0.633947	0.454173
0.9675	660.1	0.9675	138.122																						0.33662	1583.84	291.619		0.32576	821.169	154.952		0.32576	0.680301	0.48934
1.075	614.5	1.075	119				RAW DATA																		0.34747	1636.82	303.148		0.33662	876.007	166.318		0.33662	0.725732	0.525234
								Distance between peaks of fluorescence (um)					Distance between peaks of fluorescence (um)												0.35833	1687.18	314.764		0.34747	928.987	177.847		0.34747	0.769623	0.561643
								Position-1	Position-2	Position-3			Position-1	Position-2	Position-3										0.36919	1734.17	326.387		0.35833	979.351	189.463		0.35833	0.811348	0.598326
Timepoint 9							Cell_1	0.1075	0.215	0		Cell_1	0.08623	0.20448	0.11841										0.38005	1777.07	337.933		0.36919	1026.35	201.086		0.36919	0.85028	0.635032
EB3-GFP		F-tractin-mKate2					Cell_2	0	0	0		Cell_2	0.06839	0.02205	0.08545										0.39091	1815.18	349.312		0.38005	1069.24	212.632		0.38005	0.885817	0.671494
Distance	Position-3	Distance	Position-3				Cell_3	0.215	0.215	0.215		Cell_3	0.22456	0.22188	0.21556										0.40177	1847.87	360.433		0.39091	1107.35	224.011		0.39091	0.917388	0.707429
0	792	0	143				Cell_4	0	0.215	0.3225		Cell_4	0.00956	0.24111	0.25766										0.41263	1874.59	371.199		0.40177	1140.04	235.132		0.40177	0.944471	0.742549
0.1075	825.68	0.1075	117.605				Cell_5	0.43	0.43	0.3225		Cell_5	0.38389	0.34941	0.33838										0.42348	1894.89	381.518		0.41263	1166.76	245.898		0.41263	0.96661	0.776549
0.215	909.04	0.215	115.17				Cell_6	0.1075	0.1075	0		Cell_6	0.10352	0.10073	0.01533										0.43434	1908.4	391.295		0.42348	1187.06	256.217		0.42348	0.983423	0.809136
0.3225	1235.08	0.3225	167.56				Cell_7	0.1075	0.1075	0.1075		Cell_7	0.07145	0.11001	0.09667										0.4452	1914.9	400.439		0.43434	1200.57	265.994		0.43434	0.994619	0.840012
0.43	1699.44	0.43	261.24				Cell_8	0	0.1075	0.1075		Cell_8	0.17703	0.00926	0.043										0.45606	1914.26	408.861		0.4452	1207.07	275.138		0.4452	1	0.868889
0.5375	1763	0.5375	341.812				Cell_9	0.215	0.215	0.215		Cell_9	0.25739	0.18028	0.22032										0.46692	1906.49	416.479		0.45606	1206.43	283.56		0.45606	0.99947	0.895486
0.645	1109.36	0.645	311.5				Cell_10	0	0	0		Cell_10	0.02952	0.04497	0.03663										0.47778	1891.75	423.216		0.46692	1198.66	291.178		0.46692	0.993039	0.919543
0.7525	703.56	0.7525	249.25									Average	0.141154	0.148418	0.142741										0.48864	1870.27	429.004		0.47778	1183.92	297.915		0.47778	0.980821	0.940819
0.86	589.92	0.86	192.28									Standard Deviation	0.11787	0.109711	0.108648										0.49949	1842.44	433.781		0.48864	1162.44	303.703		0.48864	0.963031	0.959097
0.9675	561.08	0.9675	154.128									Standard Error	0.0372738	0.0346937	0.0343576										0.51035	1808.74	437.499		0.49949	1134.62	308.48		0.49949	0.939978	0.974183
1.075	552	1.075	143.5									3.16228													0.52121	1769.73	440.117		0.51035	1100.91	312.198		0.51035	0.912056	0.985925
																									0.53207	1726.05	441.608		0.52121	1061.9	314.816		0.52121	0.879736	0.994192
																									0.54293	1678.4	441.956		0.53207	1018.22	316.307		0.53207	0.843548	0.998901
																									0.55379	1627.51	441.158		0.54293	970.567	316.655		0.54293	0.804071	1
embryo4_5- Cell2																									0.56465	1574.14	439.22		0.55379	919.68	315.857		0.55379	0.761913	0.99748
Timepoint 9																									0.57551	1519.05	436.166		0.56465	866.312	313.919		0.56465	0.7177	0.99136
EB3-GFP		F-tractin-mKate2																							0.58636	1462.97	432.026		0.57551	811.22	310.865		0.57551	0.672059	0.981715
Distance	Position-1	Distance	Position-1																						0.59722	1406.62	426.844		0.58636	755.145	306.725		0.58636	0.625603	0.968641
0	644	0	197																						0.60808	1350.65	420.676		0.59722	698.792	301.543		0.59722	0.578917	0.952276
0.1075	639.75	0.1075	197.35																						0.61894	1295.67	413.584		0.60808	642.823	295.375		0.60808	0.53255	0.932798
0.215	701	0.215	204.9																						0.6298	1242.22	405.64		0.61894	587.844	288.283		0.61894	0.487002	0.910401
0.3225	855.3	0.3225	225.25																						0.64066	1190.76	396.923		0.6298	534.391	280.339		0.6298	0.442719	0.885314
0.43	899	0.43	263.6																						0.65152	1141.67	387.52		0.64066	482.927	271.622		0.64066	0.400083	0.857785
0.5375	1144.5	0.5375	266.5																						0.66237	1095.27	377.519		0.65152	433.841	262.219		0.65152	0.359417	0.828091
0.645	924.1	0.645	219.9																						0.67323	1051.79	367.012		0.66237	387.441	252.218		0.66237	0.320977	0.796507
0.7525	608.1	0.7525	185																						0.68409	1011.38	356.095		0.67323	343.958	241.711		0.67323	0.284954	0.763326
0.86	475.8	0.86	144.8																						0.69495	974.135	344.862		0.68409	303.55	230.794		0.68409	0.251477	0.72885
0.9675	456.05	0.9675	133.5																						0.70581	940.079	333.406		0.69495	266.306	219.561		0.69495	0.220622	0.693376
1.075	441.5	1.075	141																						0.71667	909.18	321.819		0.70581	232.25	208.105		0.70581	0.192409	0.657198
																									0.72753	881.36	310.189		0.71667	201.351	196.518		0.71667	0.16681	0.620606
																									0.73838	856.498	298.598		0.72753	173.531	184.888		0.72753	0.143763	0.583878
Timepoint 11																									0.74924	834.444	287.125		0.73838	148.669	173.297		0.73838	0.123165	0.547274
EB3-GFP		F-tractin-mKate2																							0.7601	815.023	275.842		0.74924	126.615	161.824		0.74924	0.104895	0.511042
Distance	Position-2	Distance	Position-2																						0.77096	798.042	264.813		0.7601	107.194	150.541		0.7601	0.0888053	0.47541
0	657	0	210																						0.78182	783.302	254.096		0.77096	90.213	139.512		0.77096	0.0747374	0.44058
0.1075	676.45	0.1075	238.3																						0.79268	770.594	243.743		0.78182	75.473	128.795		0.78182	0.0625259	0.406736
0.215	723.7	0.215	243.7																						0.80354	759.716	233.795		0.79268	62.765	118.442		0.79268	0.0519979	0.374041
0.3225	875.25	0.3225	277.4																						0.81439	750.467	224.288		0.80354	51.887	108.494		0.80354	0.042986	0.342625
0.43	1459.4	0.43	330																						0.82525	742.658	215.25		0.81439	42.638	98.987		0.81439	0.0353236	0.312602
0.5375	1779.25	0.5375	357.75																						0.83611	736.108	206.701		0.82525	34.829	89.949		0.82525	0.0288542	0.28406
0.645	1315.6	0.645	341.8																						0.84697	730.651	198.655		0.83611	28.279	81.4		0.83611	0.0234279	0.257062
0.7525	671.4	0.7525	290.5																						0.85783	726.136	191.12		0.84697	22.822	73.354		0.84697	0.018907	0.231653
0.86	541.8	0.86	215																						0.86869	722.424	184.096		0.85783	18.307	65.819		0.85783	0.0151665	0.207857
0.9675	475.45	0.9675	164.4																						0.87955	719.394	177.58		0.86869	14.595	58.795		0.86869	0.0120913	0.185675
1.075	452	1.075	137																						0.8904	716.935	171.563		0.87955	11.565	52.279		0.87955	0.00958108	0.165098
																									0.90126	714.953	166.032		0.8904	9.106	46.262		0.8904	0.00754391	0.146096
																									0.91212	713.366	160.971		0.90126	7.124	40.731		0.90126	0.00590191	0.128629
Timepoint 14																									0.92298	712.104	156.361		0.91212	5.537	35.67		0.91212	0.00458715	0.112646
EB3-GFP		F-tractin-mKate2																							0.93384	711.106	152.18		0.92298	4.275	31.06		0.92298	0.00354164	0.0980878
Distance	Position-3	Distance	Position-3																						0.9447	710.322	148.404		0.93384	3.277	26.879		0.93384	0.00271485	0.0848842
0	674	0	204																						0.95556	709.711	145.009		0.9447	2.493	23.103		0.9447	0.00206534	0.0729595
0.1075	717.65	0.1075	211.65																						0.96641	709.237	141.97		0.95556	1.882	19.708		0.95556	0.00155915	0.0622381
0.215	672	0.215	233																						0.97727	708.871	139.261		0.96641	1.408	16.669		0.96641	0.00116646	0.0526409
0.3225	638.8	0.3225	273.05																						0.98813	708.592	136.855		0.97727	1.042	13.96		0.97727	0.00086325	0.0440858
0.43	959.4	0.43	336.2																						0.99899	708.379	134.729		0.98813	0.763	11.554		0.98813	0.000632111	0.0364877
0.5375	1287	0.5375	369.25																						1.00985	708.218	132.857		0.99899	0.55	9.428		0.99899	0.00045565	0.0297737
0.645	1219	0.645	326.2																						1.02071	708.097	131.216		1.00985	0.389	7.556		1.00985	0.000322269	0.0238619
0.7525	899.05	0.7525	230.25																						1.03157	708.007	129.784		1.02071	0.268	5.915		1.02071	0.000222026	0.0186796
0.86	680.4	0.86	175.8																						1.04242	707.94	128.538		1.03157	0.178	4.483		1.03157	0.000147465	0.0141574
0.9675	665.25	0.9675	141.1																						1.05328	707.891	127.459		1.04242	0.111	3.237		1.04242	9.19584e-05	0.0102225
1.075	645.5	1.075	133																						1.06414	707.855	126.528		1.05328	0.062	2.158		1.05328	5.13642e-05	0.00681499
																									1.075	707.829	125.728		1.06414	0.026	1.227		1.06414	2.15398e-05	0.00387488
																													1.075	0	0.427		1.075	0	0.00134847
embryo1_1- Cell3
Timepoint 2
EB3-GFP		F-tractin-mKate2
Distance	Position-1	Distance	Position-1
0	1180.33	0	276
0.1075	1203.6	0.1075	282.083
0.215	1228.79	0.215	301.409
0.3225	1499.85	0.3225	311.908
0.43	2257.41	0.43	339.793
0.5375	2692.48	0.5375	458.805
0.645	2079.09	0.645	594.41
0.7525	1542.02	0.7525	606.512
0.86	1512.98	0.86	524.711
0.9675	1491.52	0.9675	452.637
1.075	1452.94	1.075	403.033
1.1825	1461.56	1.1825	363.889
Timepoint 3
EB3-GFP		F-tractin-mKate2
Distance	Position-2	Distance	Position-2
0	1232.22	0	302.778
0.1075	1249.24	0.1075	296.074
0.215	1311.42	0.215	310.577
0.3225	1673.71	0.3225	336.878
0.43	2275.92	0.43	391.744
0.5375	2190.8	0.5375	501.231
0.645	1718.94	0.645	552.642
0.7525	1543.18	0.7525	522.471
0.86	1496.29	0.86	476.809
0.9675	1460.42	0.9675	430.183
1.075	1420.1	1.075	373.959
1.1825	1371.78	1.1825	320.333
Timepoint 4
EB3-GFP		F-tractin-mKate2
Distance	Position-3	Distance	Position-3
0	1244	0	276.444
0.1075	1252.94	0.1075	282.298
0.215	1300.58	0.215	292.845
0.3225	1432.07	0.3225	317.1
0.43	1949.74	0.43	374.711
0.5375	2320.38	0.5375	444.41
0.645	1871.14	0.645	481.056
0.7525	1564.63	0.7525	490.38
0.86	1632.07	0.86	471.691
0.9675	1521.01	0.9675	406.089
1.075	1433.31	1.075	383.306
1.1825	1465.56	1.1825	354.444
embryo1_3-cell4
Timepoint 2
EB3-GFP		F-tractin-mKate2
Distance	Position-1	Distance	Position-1
0	1829	0	463
0.1075	1934.1	0.1075	525.89
0.215	1977.28	0.215	550.6
0.3225	2056.36	0.3225	553.38
0.43	2549.16	0.43	627.52
0.5375	3495	0.5375	771.75
0.645	3105.54	0.645	729.52
0.7525	2380.91	0.7525	567.35
0.86	2160.88	0.86	445.88
0.9675	2157	0.9675	436.44
1.075	2259.5	1.075	452.5
Timepoint 3
EB3-GFP		F-tractin-mKate2
Distance	Position-2	Distance	Position-2
0	1928	0	426
0.1075	1861.78	0.1075	452.73
0.215	1922.7	0.215	481.72
0.3225	2129.79	0.3225	514.34
0.43	2739.44	0.43	509.04
0.5375	3528	0.5375	525.75
0.645	2840.46	0.645	619.86
0.7525	2243.74	0.7525	724.4
0.86	2123.84	0.86	699.96
0.9675	2053.24	0.9675	582.57
1.075	2119	1.075	491
Timepoint 4
EB3-GFP		F-tractin-mKate2
Distance	Position-3	Distance	Position-3
0	1705	0	465
0.1075	1818.04	0.1075	461.53
0.215	1817.1	0.215	450.64
0.3225	1857.75	0.3225	466.54
0.43	2140.76	0.43	506.72
0.5375	2928	0.5375	523
0.645	2919.4	0.645	581.18
0.7525	2346.97	0.7525	709.2
0.86	2059.36	0.86	772.76
0.9675	2242.07	0.9675	734.17
1.075	2589.5	1.075	557.5
embryo2_1-cell5
Timepoint 2
EB3-GFP		F-tractin-mKate2
Distance	Position-1	Distance	Position-1
0	1525.33	0	564.111
0.1075	1526.52	0.1075	511.887
0.215	1591.23	0.215	499.893
0.3225	1899.99	0.3225	501.15
0.43	2801.3	0.43	512.237
0.5375	2810.95	0.5375	574.193
0.645	2191.89	0.645	641.976
0.7525	1756.56	0.7525	730.829
0.86	1751.56	0.86	803.215
0.9675	1603.2	0.9675	819.794
1.075	1428.82	1.075	679.716
1.1825	1330.33	1.1825	546.667
Timepoint 3
EB3-GFP		F-tractin-mKate2
Distance	Position-2	Distance	Position-2
0	1590	0	541.667
0.1075	1631.74	0.1075	516.895
0.215	1617.33	0.215	521.154
0.3225	1798.99	0.3225	519.395
0.43	2197.57	0.43	592.245
0.5375	2130.66	0.5375	678.609
0.645	1768.25	0.645	742.768
0.7525	1689.33	0.7525	786.573
0.86	1685.73	0.86	876.578
0.9675	1585.25	0.9675	863.236
1.075	1524.48	1.075	765.562
1.1825	1444	1.1825	681.667
Timepoint 4
EB3-GFP		F-tractin-mKate2
Distance	Position-3	Distance	Position-3
0	1599.67	0	602.333
0.1075	1568.19	0.1075	590.758
0.215	1533.61	0.215	552.835
0.3225	1579.69	0.3225	520.601
0.43	2003.19	0.43	591.38
0.5375	2032.46	0.5375	663.705
0.645	1800.22	0.645	760.028
0.7525	1712.78	0.7525	845.953
0.86	1672.34	0.86	913.59
0.9675	1574.29	0.9675	891.418
1.075	1461.53	1.075	758.353
1.1825	1401.33	1.1825	618
embryo2_3-cell6
Timepoint 3
EB3-GFP		F-tractin-mKate2
Distance	Position-1	Distance	Position-1
0	1272.5	0	443
0.1075	1253.49	0.1075	505.566
0.215	1286.29	0.215	593.483
0.3225	1392.72	0.3225	683.504
0.43	1627.7	0.43	742.302
0.5375	1961.53	0.5375	754.141
0.645	2071.7	0.645	722.331
0.7525	1803	0.7525	625.38
0.86	1498.06	0.86	591.748
0.9675	1400.69	0.9675	600.562
1.075	1433.76	1.075	622.479
1.1825	1520	1.1825	643.5
Timepoint 4
EB3-GFP		F-tractin-mKate2
Distance	Position-2	Distance	Position-2
0	1239.5	0	459.5
0.1075	1291.92	0.1075	502.029
0.215	1362.68	0.215	646.562
0.3225	1696.85	0.3225	783.88
0.43	2207.74	0.43	808.161
0.5375	2426.79	0.5375	736.541
0.645	2181.54	0.645	678.806
0.7525	1595.22	0.7525	634.897
0.86	1425.74	0.86	640.859
0.9675	1412.15	0.9675	647.174
1.075	1432.17	1.075	638.103
1.1825	1454	1.1825	639
Timepoint 5
EB3-GFP		F-tractin-mKate2
Distance	Position-3	Distance	Position-3
0	1195	0	478
0.1075	1229.1	0.1075	504.612
0.215	1293.44	0.215	606.43
0.3225	1527.66	0.3225	746.326
0.43	1858.86	0.43	848.314
0.5375	2012.43	0.5375	851.248
0.645	1817.7	0.645	767.012
0.7525	1505.24	0.7525	691.855
0.86	1475.37	0.86	664.603
0.9675	1452.14	0.9675	639.922
1.075	1491.81	1.075	628.376
1.1825	1591.5	1.1825	652.5
embryo3_2-cell7
Timepoint 4
EB3-GFP		F-tractin-mKate2
Distance	Position-1	Distance	Position-1
0	1109.5	0	247
0.1075	1165	0.1075	260.55
0.215	1296.6	0.215	311.4
0.3225	1604.95	0.3225	364.25
0.43	2096.2	0.43	383.8
0.5375	2224.75	0.5375	355
0.645	1735.3	0.645	305.6
0.7525	1354.4	0.7525	279.1
0.86	1316	0.86	259.8
0.9675	1287.75	0.9675	249.7
1.075	1259	1.075	249.5
Timepoint 3
EB3-GFP		F-tractin-mKate2
Distance	Position-2	Distance	Position-2
0	1073	0	239
0.1075	1124	0.1075	256.25
0.215	1219.9	0.215	297.7
0.3225	1460.35	0.3225	351.2
0.43	1852.2	0.43	370.7
0.5375	2044.25	0.5375	335.5
0.645	1773.5	0.645	287.3
0.7525	1380.7	0.7525	264.85
0.86	1295.5	0.86	261.4
0.9675	1311.75	0.9675	260.8
1.075	1348	1.075	265
Timepoint 5
EB3-GFP		F-tractin-mKate2
Distance	Position-3	Distance	Position-3
0	1066.5	0	262.5
0.1075	1120.95	0.1075	281.9
0.215	1168.8	0.215	293.7
0.3225	1319.55	0.3225	326.9
0.43	1699.5	0.43	355.9
0.5375	1985.5	0.5375	345.75
0.645	1804.3	0.645	312.7
0.7525	1405	0.7525	278.85
0.86	1232.3	0.86	268.8
0.9675	1247.65	0.9675	259.85
1.075	1271	1.075	256
embryo3_2-cell8
Timepoint 3
EB3-GFP		F-tractin-mKate2
Distance	Position-1	Distance	Position-1
0	1339.25	0	302.25
0.1075	1395.09	0.1075	355.477
0.215	1435.51	0.215	400.618
0.3225	1471.44	0.3225	404.734
0.43	1577.89	0.43	380.778
0.5375	1907	0.5375	382.38
0.645	2327.12	0.645	423.25
0.7525	2369.46	0.7525	444.434
0.86	1859.44	0.86	388.167
0.9675	1390.28	0.9675	312.172
1.075	1155.03	1.075	255.181
1.1825	1116.55	1.1825	229.281
1.29	1153	1.29	228
Timepoint 4
EB3-GFP		F-tractin-mKate2
Distance	Position-2	Distance	Position-2
0	1410	0	282
0.1075	1438.09	0.1075	322.076
0.215	1475.8	0.215	378.347
0.3225	1702.86	0.3225	431.703
0.43	2319.33	0.43	470.333
0.5375	2972.81	0.5375	534.075
0.645	2835.56	0.645	569.562
0.7525	2024.5	0.7525	511.677
0.86	1385.14	0.86	377.417
0.9675	1211.66	0.9675	275.375
1.075	1158.18	1.075	231.701
1.1825	1155.82	1.1825	231.413
1.29	1159	1.29	239
Timepoint 5
EB3-GFP		F-tractin-mKate2
Distance	Position-3	Distance	Position-3
0	1350	0	223.5
0.1075	1391.39	0.1075	247.741
0.215	1492.84	0.215	310.542
0.3225	1735.38	0.3225	423.906
0.43	2284.11	0.43	575.667
0.5375	2971.52	0.5375	727.821
0.645	2861.19	0.645	785.875
0.7525	1976.24	0.7525	659.538
0.86	1393.36	0.86	453.472
0.9675	1260.02	0.9675	324.531
1.075	1171.79	1.075	256.764
1.1825	1178.43	1.1825	237.684
1.29	1182	1.29	246
embryo4_2-cell9
Timepoint 2
EB3-GFP		F-tractin-mKate2
Distance	Position-1	Distance	Position-1
0	1192.5	0	191
0.1075	1372.42	0.1075	269.872
0.215	1536.47	0.215	357.483
0.3225	2022.27	0.3225	357.227
0.43	2851.59	0.43	268.707
0.5375	3324.51	0.5375	198.463
0.645	2674.74	0.645	191.19
0.7525	1879.82	0.7525	193.058
0.86	1550.71	0.86	191.963
0.9675	1486.2	0.9675	171.884
1.075	1416.66	1.075	158.07
1.1825	1299	1.1825	148
Timepoint 3
EB3-GFP		F-tractin-mKate2
Distance	Position-2	Distance	Position-2
0	1114.5	0	147
0.1075	1124.41	0.1075	172.707
0.215	1167.34	0.215	228.43
0.3225	1326.31	0.3225	310.587
0.43	1750.97	0.43	353.831
0.5375	2761.81	0.5375	306.339
0.645	3009.31	0.645	226.566
0.7525	2045.34	0.7525	190.628
0.86	1554.39	0.86	172.393
0.9675	1402.34	0.9675	160.616
1.075	1370.81	1.075	163.343
1.1825	1393.5	1.1825	177.5
Timepoint 4
EB3-GFP		F-tractin-mKate2
Distance	Position-3	Distance	Position-3
0	988.5	0	149.5
0.1075	1124.58	0.1075	203.946
0.215	1323.47	0.215	285.5
0.3225	1487.29	0.3225	320.802
0.43	1604.12	0.43	297.021
0.5375	2136.26	0.5375	246.537
0.645	2061.72	0.645	213.355
0.7525	1597.01	0.7525	190.946
0.86	1384.72	0.86	180.347
0.9675	1282.86	0.9675	168.979
1.075	1226.15	1.075	156.707
1.1825	1164	1.1825	152
embryo4_3-cell10
Timepoint 2
EB3-GFP		F-tractin-mKate2
Distance	Position-1	Distance	Position-1
0	324	0	154
0.1075	360.158	0.1075	174.805
0.215	391.89	0.215	201.81
0.3225	477.275	0.3225	240.562
0.43	577.64	0.43	276.52
0.5375	527.312	0.5375	268.5
0.645	395.75	0.645	222.84
0.7525	316.962	0.7525	202.385
0.86	295.88	0.86	168.2
0.9675	296.927	0.9675	159.44
1.075	304.5	1.075	164.5
Timepoint 3
EB3-GFP		F-tractin-mKate2
Distance	Position-2	Distance	Position-2
0	318	0	164
0.1075	347.97	0.1075	179
0.215	384.13	0.215	186.08
0.3225	448.367	0.3225	204.498
0.43	542.44	0.43	230.84
0.5375	548.812	0.5375	246.5
0.645	449.06	0.645	231.19
0.7525	364.015	0.7525	194.597
0.86	326.08	0.86	179.44
0.9675	315.475	0.9675	172.357
1.075	314.75	1.075	166.25
Timepoint 5
EB3-GFP		F-tractin-mKate2
Distance	Position-3	Distance	Position-3
0	349	0	177
0.1075	365.22	0.1075	200.852
0.215	395.33	0.215	211.29
0.3225	545.672	0.3225	246.158
0.43	683	0.43	272.28
0.5375	578.062	0.5375	247.312
0.645	395.38	0.645	193.49
0.7525	344.42	0.7525	161.447
0.86	316.96	0.86	154.36
0.9675	316.487	0.9675	152.762
1.075	317.5	1.075	155
