# Supplementary material for: Inter-dependent apical microtubule and actin dynamics orchestrate centrosome retention and neuronal delamination
Source: eLife. 2017 Oct 23;6:e26215. doi: 10.7554/eLife.26215 (PMC5653239; doi:10.7554/eLife.26215)
Supplement: Figure 3—source data 1. [file elife-26215-fig3-data1.xlsx]

## Sheet: 2016-07-10
Nocodazole experiment- 2016-07-10
Measured grey values across 2 cells- 4 um and then subtracted the background fluorescence
Background fluorescence is the mean grey value of the apical end-foot of one of the two cells, excluding the N-cadherin and actin belt
DMSO 1 hour incubation
N-Cadherin		Embryo1_01						Embryo1_01									Embryo1_02															Embryo1_03															Embryo2_01
Cell number		Y (gray value)	2	3	4	5	6	7	8	9	10	11	12	13	14	15	16	17	18	19	20	21	22	23	24	25	26	27	28	29	30	31	32	33	34	35	36	37	38	39	40	41	42	43	44	45	46	47	48
Mean grey values across 2 cells- 4um	0	485	332	462	457	476	537	479	540	428	420	458	466	349	470	503	481	503	460	512	451	508	562	518	427	431	498	540	518	422	468	457	474	431	447	421	404	466	454	445	501	450	441	568	476	438	519	440	451
	0.1075	540	319.82	480.728	462.725	482	548.472	461.007	527.329	482.459	435.895	463.1	510	436.816	530.644	498	522.277	483.554	461.105	520.644	484.922	469.457	523.934	507.105	469.947	469.055	496.095	527.568	507.051	371.568	464.806	479.057	485.014	439.53	466.474	441.711	384.216	447.189	458.875	452.79	536.135	472.417	440.053	487.724	439.946	460.189	526.88	431.006	486.765
	0.215	553.906	349.125	490.805	428.44	467	531.229	460.341	495.263	508.378	439.895	452.662	527	488.521	526.701	536	506.058	451.335	456.737	500.875	491.454	475.845	499.474	498.947	472	472.319	557.463	571.946	508.557	379.934	466.387	488.573	541.521	431.269	470.368	401.842	412.297	449.757	498.945	449.351	467.378	458.291	410.211	470.518	434.865	452.595	541.962	440.042	487.252
	0.3225	533.264	384.657	495.538	403.847	454	532.704	460.015	463.671	507.649	416.947	438.292	517	454.651	538.085	562	481.42	462.323	460	475.287	515.87	466.997	469.467	462.211	464.395	464.335	526.598	568.865	513.436	394.319	480.862	497.161	563.037	436.761	476.579	402.316	419.595	458.973	506.198	457.061	476.73	463.868	425.184	437.842	426.351	423.973	523.083	443.094	483.405
	0.43	513.318	375.012	502.936	405.197	443	503.239	458.277	487.421	497.324	451.579	447.867	530	442.845	514.266	502	486.075	482.778	461.842	467.571	515.194	470.343	475.226	437.947	457.842	485.357	526.083	538.432	514.335	428.859	480.998	480.072	539.665	434.017	452.316	435.895	385.297	471.135	482.263	468.727	486.811	470.795	377.105	450.058	460.297	423.514	483.065	436.46	457.809
	0.5375	509.21	356.568	498.703	393.804	445	459.497	451.602	496.118	502.541	462.263	448.093	521	468.357	471.864	469	481.175	474.888	539.211	477.889	503.598	480.587	485.27	449.474	481.447	486.155	541.121	487.27	510.636	447.615	479.571	474.512	504.024	443.319	446.632	474.421	403.676	484.973	440.197	498.543	481.73	459.964	356.184	490.488	502.027	442.514	482.351	424.263	405.715
	0.645	488.206	370.495	514.657	412.172	448	463.873	479.964	461.316	478.919	478.842	472.283	479	468.981	461.066	469	468.028	468.357	541.895	478.859	528.524	465.587	512.452	500.474	501.158	479.391	510.922	485.811	492.111	469.363	489.413	490.92	480.421	481.717	419.895	465.316	430	492.919	409.147	464.382	488.027	446.673	369.158	516.565	511.432	451.324	507.267	405.532	416.269
	0.7525	509.489	383.914	499.354	439.828	447	464.563	491.964	429.816	442.432	539.947	488.282	443	456.758	457.966	470	487.445	480.324	511.684	474.051	506.579	456.634	525.088	474.211	471.711	477.773	476.467	485.054	507.812	464.709	431.348	496.673	462.434	512.948	430.368	450.263	413.135	475.162	435.564	461.011	459.757	447.125	388.184	496.258	503.189	455.486	460.464	387.413	405.166
	0.86	528.866	411.385	502.526	455.63	389	444.459	497.521	445.211	460.135	520.368	482.67	426	481.931	439.873	475	476.939	490.795	471.684	480.97	479.853	461.194	498.43	491.895	451.895	474.687	455.5	481.946	491.789	428.158	449.392	473.166	439.659	482.03	466.526	434.421	420.946	480.541	483.327	442.194	436.378	439.875	377.737	453.681	455.676	437.027	424.633	407.504	370.039
	0.9675	525.336	398.595	480.512	442.265	429	454.851	455.287	478.855	457.486	503.947	470.165	448	475.849	448.58	475	457.758	455.651	459.526	482.648	499.1	461.061	484.587	463.053	448.421	482.341	495.123	472.378	469.731	413.227	423.258	456.835	433.472	448.585	463.368	416.211	385.243	462.622	500.499	425.464	448.054	441.636	378.632	448.058	398.135	427.297	427.807	409.562	358.423
	1.075	502.94	390.968	464.611	410.952	470	442.544	440.778	486.947	443.703	482.368	425.784	471	468.26	467.033	452	437.233	402.939	465.105	480.258	515.537	465.524	500.238	462.211	477.579	481.202	529.611	478.595	466.319	417.986	415.375	470.584	444.607	410.565	465.842	388.947	392.514	482.162	501.801	464.086	459.676	434.407	430	443.349	375.378	441.811	411.495	379.654	355.568
	1.1825	460.755	392.48	452.812	401.785	470	417.405	447.655	463.158	474.054	461.158	399.337	468	476.023	471.467	431	421.036	402.359	451.684	488.884	501.321	447.773	508.043	464.895	432.316	455.62	491.723	494.946	472.648	427.698	436.364	474.82	448.796	416.178	432.947	403.579	409.946	429.027	501.343	465.27	433.162	451.436	421.737	458.597	378.622	404.568	417.017	344.548	352.835
	1.29	434.693	390.786	462.909	405.335	429	408.711	439.823	427.737	471.054	434.579	387.285	444	455.108	461.407	401	427.875	431.789	451.526	426.814	492.668	396.283	466.594	446.421	395.737	438.867	464.229	502.595	491.493	396.105	422.46	461.186	462.524	408.813	411.579	399.632	409.622	395.297	546.734	442.741	437.838	427.706	404	456.474	400	407.649	430.879	318.496	335.022
	1.3975	412.161	383.407	490.073	440.982	380	409.107	425.896	410.895	368.405	439.105	399.027	435	411.805	466.272	408	414.454	421.456	420.895	428.242	449.127	355.845	448.112	443.737	359.816	437.809	449.009	461.703	464.838	374.03	424.606	436.238	478.065	376.926	442.316	394.737	393.108	375.676	517.721	435.121	454.865	378.627	375.658	436.046	418.919	422.405	431.798	346.972	340.78
	1.505	409.526	402.663	488.814	452.895	386	425.848	395.609	415.474	347.757	429.158	419.471	414	412.346	408.839	405	416.474	382.975	389.895	434.366	394.188	375.172	469.412	434.579	404.842	434.723	410.915	412.027	447.512	361.562	480.17	418.305	492.834	389.503	433.684	439.053	387.162	409.649	473.03	419.522	448.622	416.693	412.632	468.9	435.541	433.162	429.663	444.136	362.277
	1.6125	450.222	531.24	499.622	468.318	450	516.797	400.098	447.882	386.568	415.316	501.314	452	531.767	422.55	479	456.835	434.211	400.579	529.156	433.291	508.512	552.051	462.895	479.447	434.756	420.213	433.595	522.313	380.693	608.735	414.544	551.651	479.931	481.789	490.579	421.784	512.432	494.515	449.678	474.216	520.41	499.105	523.853	471	507.189	435.962	628.781	533.819
	1.72	556.682	810.529	560.039	678.335	651	740.695	553.726	572.316	568.892	478.947	716.731	602	692.72	567.961	601	526.992	575.864	484.211	712.615	565.457	773.233	725.209	557.947	579.053	490.914	542.943	508.784	655.972	455.87	789.53	499.873	656.573	621.606	700.842	589.158	505.054	595.216	571.274	553.546	563.513	606.526	654.842	633.512	540.405	663.946	593.725	892.576	987.208
	1.8275	718.332	1139.24	782.567	1038.52	969	1031.08	775.986	720.224	864.946	584.053	949.709	899	812.262	871.275	826	617.83	769.26	602.684	906.133	740.787	1113.39	937.518	699.105	758.737	608.36	638.881	694.541	825.102	552.033	972.15	674.695	815.841	766.02	879.053	777.184	664.081	735.216	742.749	749.633	758.541	711.267	868.763	812.216	716.919	803.081	909.696	1218.83	1555.47
	1.935	915.432	1490.03	1026.9	1360.19	1326	1251.4	981.543	900.947	1099.05	811.526	1042.08	1271	905.36	1244.04	1146	719.548	1010.09	787.684	990.044	923.623	1366.91	1030.86	813.579	925.211	713.795	814.369	829.297	969.38	693.715	1040.67	860.748	1058.76	921.337	960.105	912.895	869.676	843.487	986.931	927.936	923.892	799.681	998	903.144	865.676	880.973	1242.6	1397.69	1855.6
	2.0425	1082.27	1513.06	1209.3	1440.07	1591	1309.49	1022	1046.75	1136.57	1055	958.5	1356	867.5	1449.75	1273	754.5	1106.25	937	902.5	1004	1317	1087.94	766	1015.5	828	899.587	933.243	929	834	934.535	1023.5	1221.5	968.82	1029	968.5	896.892	863.189	1056.75	989.711	927.487	803	940	905	879.324	863.595	1381.02	1315	1768.5
	2.15	995.942	1212.44	1217.21	1222.58	1476	1162.58	913.28	1087.16	975.703	1141.95	758.349	1138	718.174	1412.49	1117	719.454	955.634	874.684	685.701	863.241	993.515	919.121	707.211	932.947	724.936	854.882	873.73	795.742	798.709	818.194	1059.75	1120.03	846.695	977.368	845.947	833.081	776.892	936.665	909.4	848.568	710.706	702.632	736.468	760.649	718.108	1197.6	1054.14	1291.68
	2.2575	767.69	827.556	961.676	812.14	1157	855.966	665.661	925.329	712.27	1041.58	587.014	855	567.295	1140.97	817	604.108	703.958	743.842	491.907	668.609	710.817	724.79	541.263	779.632	589.72	752.575	750.432	614.659	676.485	716.45	945.259	848.359	690.425	776.526	667.316	652.108	587.703	780.921	730.058	679.378	560.444	503.553	560.348	536.054	580	833.053	830.224	779.109
	2.365	515.552	574.22	651.808	530.329	757	580.505	483.235	693	516.568	766.526	479.064	629	468.914	828.213	553	515.914	505.734	590.421	398.956	525.396	487.188	546.813	468.474	656.579	492.346	600.323	612.513	448.127	527.515	588.245	701.947	608.003	533.153	552.263	492.842	480.486	452.459	576.634	580.232	490.568	475.468	406.105	461.355	417.946	501.595	550.953	654.197	508.285
	2.4725	385.175	482.939	473.802	463.955	501	462.316	393.323	534.579	430.324	514.737	401.732	424	446.048	593.107	483	452.44	403.917	459.105	407.198	464.787	375.277	435.438	476.947	557.842	412.169	520.76	493.946	388.453	439.986	536.719	512.501	493.143	451.403	429.368	433.816	419.27	402.324	451.679	461.029	412.135	425.47	378.711	427.047	383.459	466.676	418.387	592.399	436.364
	2.58	376.243	488.065	418.028	468.57	407	441.961	423.548	476.211	417.541	416.211	375.233	363	457.618	482.022	466	446.006	379.119	431.526	466.562	475.175	365.886	394.175	458.842	480.474	389.476	459.334	441.216	423.787	371.54	504.617	406.271	471.205	412.951	401.842	398.421	379.622	457.162	448.546	434.648	431.081	423.787	415.632	447.352	405.865	451.405	412.272	594.033	449.958
	2.6875	452.121	497.774	401.272	478.934	432	432.639	479.934	426.039	395.054	412.947	376.667	410	470.014	469.571	460	436.305	440.636	418.105	496.72	477.454	424.557	365.266	440.632	427	445.828	446.461	452.892	471.787	354.191	465.108	387.069	422.662	424.788	387.316	372.053	374.622	488.297	465.729	423.185	461.027	458.186	441.211	502.173	443.189	441.892	424.107	555.357	475.4
	2.795	489.969	503.337	399.408	493.201	491	467.292	503.607	415.737	382.27	420.105	387.391	482	505.529	472.41	478	438.77	471.936	443.632	484.994	465.399	457.715	365.966	459.316	404.474	495.208	473.495	522.297	440.388	385.972	419.193	417.003	402.069	452.081	464.105	444	441.108	469.216	450.008	451.108	442.514	473.961	435.263	460.837	408.541	443.243	424.881	469.147	442.997
	2.9025	484.906	492.996	417.355	509.928	505	517.804	470.147	456.197	393.378	423.368	441.134	452	510.243	493.614	460	487.23	465.99	445.895	450.223	449.947	464.38	398.771	471.316	416.579	487.28	487.462	588.838	430.066	393.512	425.339	453.208	406.557	504.657	520.526	497.263	442.622	439.595	442.729	475.441	463.297	470.846	419.868	449.636	391.108	450.811	414.382	399.391	421.598
	3.01	494.007	496.098	430.16	447.556	473	527.626	473.163	472.579	437.838	424.474	493.504	463	492.773	525.87	462	470.823	460.1	463.368	451.255	446.568	460.058	450.775	481.368	426.737	480.186	480.232	603.324	438.532	410.607	456.557	482.199	398.983	507.16	461.895	460.789	368.676	438.757	424.047	472.953	462.405	455.042	398.211	466.191	409.73	482.892	411.272	349.15	440.781
	3.1175	478.565	510.095	456.324	412.405	473	482.85	472.187	425.105	449.162	445	544.946	436	470.796	516.837	425	468.976	449.201	459.263	448.252	448.163	457.366	479.986	535.789	406.368	443.651	472.651	570.27	446.988	456.399	503.256	488.744	407.404	484.142	415.421	431.684	372.486	474.73	435.625	482.683	456.865	457.016	417.316	498.942	431.459	541.757	419.244	347.618	432.644
	3.225	457.648	474.156	494.534	420.356	486	454.085	476.875	418.421	428.297	491.368	554.975	447	501.03	521.017	459	531.186	440.712	445.421	452.657	449.704	464.38	483.937	530.789	396.421	418.964	506.134	580.297	451.873	476.584	540.516	482.008	425.687	474.985	427.474	429.632	405.595	457.459	461.474	486.15	452.757	468.684	405.368	577.266	445.649	473.892	418.411	353.853	435.681
	3.3325	462.926	455.317	498.741	437.913	491	458.405	489.518	434.5	478.676	481.105	558.954	474	551.512	542.43	485	560.627	442.2	457.421	454.825	472.274	452.895	505.676	523	429.553	444.72	492.069	561.622	449.85	461.247	557.749	469.494	434.161	469.283	419.368	427.395	428.73	452.973	472.948	449.684	452.378	467.639	444.684	525.204	438.243	487.081	465.605	370.391	420.732
	3.44	468.646	462.543	483.226	464.15	466	508.89	491.413	487.053	498.595	477.105	543.59	484	551.942	552.15	483	554.898	466.751	450.526	469.601	499.731	444.33	473.267	537.474	478.737	468.022	466.365	548.838	469.147	450.144	560.146	464.166	452.67	481.906	433.947	431.632	436.919	489.757	505.961	432.672	452.243	464.945	462.895	476.884	421.216	494.595	485.799	371.831	434.773
	3.5475	462.823	478.642	504.316	488.938	436	544.999	506.18	500.579	498.108	493	536.249	520	522.675	539.555	466	551.391	466.137	436.105	480.04	485.427	469.845	481.072	537.263	506.368	446.651	468.21	558.676	488.285	450.812	567.508	481.687	468.122	470.134	453.579	409.789	483.541	492.324	494.575	446.66	461.676	457.671	447.421	458.316	409.811	454.432	487.437	358.809	475.085
	3.655	463.627	511.777	507.969	484.438	448	561.647	508.105	480.211	489.838	454.526	552.235	513	515.138	540.003	474	519.501	487.532	414.789	487.15	470.457	485.906	498.389	522.789	477.842	468.452	506.014	548.081	511.994	457.346	526.84	523.23	454.607	468.394	451.526	391.947	485.081	474.811	448.233	481.199	458.919	448.078	429.105	475.022	434.703	463.595	450.424	345.435	487.089
	3.7625	440.593	544.636	499.295	509.328	482	529.939	552.084	456.039	473.568	464.053	497.817	524	520.265	538.962	498	491.852	514.457	409.316	478.72	468.263	462.693	514.6	491.842	448.947	467.413	532.977	493.081	495.201	429.435	533.235	536.597	443.886	478.533	443.053	373.684	467.162	472.865	470.488	467.905	527.162	445.1	426.526	466.482	449.784	452.541	422.219	347.08	505.171
	3.87	446.989	540.756	481.432	511.01	489	508.853	514.823	426.684	487.108	488.526	493.845	498	526.177	511.911	502	473.499	510.499	426.947	515.418	496.69	494.393	532.204	506.053	477.368	470.1	528.932	483.054	464.884	417.097	542.844	515.197	463.432	491.373	448.526	391.316	501.486	470.622	466.463	457.405	553.324	468.576	450.526	443.377	447.243	489.162	443.118	359.709	475.307
	3.9775	492	540	473	502	472	506	482.669	428.276	479	463.632	507.603	467	502.9	488.202	488	467.235	496.053	410.158	540.22	509.438	548.238	511	530.421	473.579	484.604	488	490	467.909	408.598	586	503.492	469.526	457	466.474	431.553	456	452	421.06	477	512	497.434	456.711	464.802	434	478	491	382.867	427.256
		503.074	503.074	503.074	503.074	503.074	503.074	503.074	503.074	503.074	503.074	503.074	503.074	503.074	503.074	503.074	424.069	424.069	424.069	424.069	424.069	424.069	424.069	424.069	424.069	424.069	424.069	424.069	424.069	424.069	424.069	492.219	492.219	492.219	492.219	492.219	492.219	492.219	492.219	492.219	492.219	492.219	492.219	492.219	492.219	492.219	501.084	501.084	501.084
Nocodazole 1 hour incubation
N-Cadherin		Embryo1_01															Embryo1_02															Embryo1_03															Embryo2_01
Cell number	X (distance)	Y (gray value)	2	3	4	5	6	7	8	9	10	11	12	13	14	15	16	17	18	19	20	21	22	23	24	25	26	27	28	29	30	31	32	33	34	35	36	37	38	39	40	41	42	43	44	45	46	47	48
Mean grey values across 2 cells- 4um	0	440	434	461	437	440	423	469	439	425	401	366	372	456	433	341	443	432	438	429	442	428	397	462	398	397	334	381	379	389	403	393	336	414	319	411	381	300	381	359	396	404	369	364	320	404	514	462	410
	0.1075	461.132	479.357	467.903	449.74	432.169	442.031	463.895	452.368	449.053	393.625	364.349	396.493	460.237	437.05	397.259	449.385	434.562	443.895	409.961	397.546	422.607	414.324	451.83	420.31	385.644	329.647	398.526	361.244	372.26	391.605	389.745	373.025	382.055	326.684	416.789	402.659	323.305	372.866	382.263	404.958	424.127	355.745	330.882	320.053	370.069	510.209	457.432	409.083
	0.215	478	474.025	462.183	482.144	428.117	499.071	463.789	445.632	398.263	396.274	384.546	401.639	412.526	433.18	427.184	462.909	450.587	413.895	431.142	404.141	416.784	404.64	419.202	437.799	368.444	339.662	377.211	374.875	367.537	389.158	410.141	400.091	384.249	344.579	410.053	418.108	338.418	350.731	385.914	387.831	426.313	345.67	327.066	318.105	387.155	509.828	471.294	408.947
	0.3225	490.342	482.716	463.402	471.965	428.26	498.629	451.579	435.342	397.026	411.033	386.091	373.994	400.421	454.686	436.787	454.216	447.801	371.211	461.026	436.187	415.427	410.447	390.155	415.671	364.985	345.814	396.421	396.59	401.461	376.079	406.197	394.188	389.698	350.684	430.079	387.69	363.288	337.487	364.259	362.252	423.133	365.568	342.636	304.579	366.285	486.414	461.119	414.161
	0.43	511.526	470.95	460.222	475.402	431.955	477.027	465.842	420.263	391.737	417.02	388.133	397.148	435.158	480.144	424.804	470.704	432.241	401.947	451.933	453.889	442.496	420.244	371.729	396.354	392.441	338.881	387.158	395.388	422.363	382.211	391.967	399.723	397.136	333.316	440.368	382.05	397.909	340.247	350.914	353.053	380.562	329.05	331.075	298	349.753	470.442	450.166	410.914
	0.5375	506.474	448.234	429.662	439.629	442.254	470.826	482.105	422.395	423.658	414.103	395.086	420.675	450.868	461.029	433.951	487.418	456.057	405.947	418.856	470.042	503.792	440.15	400.849	400.205	412.57	339.434	377.053	405.834	425.525	402.105	391.584	408.413	406.832	319.5	402.658	390.792	362.413	327.224	352.888	350.665	359.817	317.424	329.068	316.579	328.017	465.065	454.014	405.335
	0.645	446	427.18	378.861	415.805	463.402	455.77	496.158	412.211	455.737	406.239	395.197	430.213	415.053	441.429	440.388	483.186	459.706	398.368	412.22	480.094	432.188	443.693	416.878	415.451	403.915	350.432	386.579	423.294	407.413	394.158	406.576	409.543	400.792	320.211	382.421	401.803	332.46	318.565	353.56	350.972	375.061	327.405	342.211	308.368	325.324	472.249	443.042	399.277
	0.7525	421.579	444.172	408.762	423.273	478.599	422.248	471.316	409.105	460.526	388.732	424.681	446.655	414.421	423.017	418.936	446.609	442.591	403.421	408.012	450.993	414.18	441.508	386.271	410.34	391.836	346.902	380.263	400.432	400.221	426.132	410.381	406.942	366.504	344	325.395	402.325	318.115	335.148	353.381	351.587	383.906	313.38	344.958	275.053	328.74	459.495	417.648	384.643
	0.86	424	466.033	424.152	459.091	467.149	423.267	444.684	437.211	431.632	383.295	405.812	432.813	401.211	394.255	414.492	407.039	426.1	403.579	405.007	415.983	428.211	425.801	346.424	409.535	401.125	341.967	359.737	355.898	383.717	432.263	390.222	382.947	371.756	354.632	334.211	419.205	311.499	322.053	316.316	357.44	386.305	305.627	341.036	257.526	312.914	458.341	425.111	380.18
	0.9675	406.474	456.073	434.895	455.42	446.556	445.587	437.789	468.158	431.395	386.877	393.443	421.769	397.053	399.648	409.227	379.072	390.055	394.684	398.148	443.301	408.435	418.843	290.747	397.277	417.9	364.578	344.789	350.69	396.366	414.605	369.968	346.125	408.31	335.711	334.737	452.366	303.529	311.184	283.788	360.814	378.512	307.794	329.318	255.789	295.266	457.379	417.348	367.922
	1.075	414.947	447.97	445.659	431.394	460.844	439.535	427.579	505.474	444.474	411.05	389.158	450.748	423.263	424.701	432.391	350.939	368.49	392.474	378.947	452.695	383.006	385.41	278.942	385.705	411.789	363.972	326.421	357.006	411.008	398.842	342.596	317.302	429.704	346.632	339.526	462.715	290.95	317.651	253.814	343.562	362.338	292.501	362.352	271.842	270.349	412.503	424.953	337.704
	1.1825	442.632	444.161	447.055	415.884	438.268	412.01	433.947	458.368	428.868	415.394	389.161	462.83	492.868	443.463	424.899	312.446	378.632	374.316	339.745	408.223	382.288	358.021	312.438	384.292	366.005	347.436	318.632	363.831	408.386	419.895	317.395	312.989	387.974	345.947	370.605	423.291	275.693	319.537	284.832	323.042	348.392	286.095	376.643	250.368	263.726	371.047	441.19	323.263
	1.29	458.737	448.856	488.097	415.249	435.107	405.635	448.789	356.737	428.211	420.259	393.227	461.053	462.737	413.296	425.185	310.346	371.914	398.579	318.083	388.385	350.488	354.396	332.501	373.462	355.33	387.961	346.368	369.172	385.56	421.947	294.224	327.136	343.407	326.158	419.632	393.704	261.706	298.368	311.017	304.812	331.765	297.589	355.873	252.632	269.598	325.047	413.108	317.62
	1.3975	411.316	433.73	518.485	407.444	402.111	376.909	439.053	327.711	453.395	396.404	352.03	413.333	394.263	408.45	424.603	330.521	364.197	426	313.129	365.287	328.41	383.238	329.796	366.527	337.181	427.043	354.579	346.947	349.438	390.158	290.536	363.499	351.694	301.263	438.316	377.939	256.456	305.778	322.651	282.357	315.525	293.263	335.014	253.947	282.324	313.667	368.539	384.313
	1.505	376.263	414.817	513.67	426.094	359.728	377.866	478.105	351.474	416.053	411.085	365.562	389.079	377.632	448.327	425.257	361.213	387.85	481.158	352.814	345.402	346.399	436.05	355.313	385.192	325.245	403.133	363.474	340.175	347.792	376.632	319.283	371.446	398.161	338.421	393.421	392.922	271.568	290.729	355.748	276.651	325.632	332.725	343.066	288.895	305.562	353.322	411.421	571.216
	1.6125	402	440.323	539.211	479.479	391.207	454.163	495.579	443.737	453.921	478.76	427.934	426.414	417.289	535.571	486.8	455.474	414.345	640	477.627	389.723	440.38	501.288	455.319	450.657	366.836	442.154	429.842	379.867	366.325	409.263	368.206	382.335	497.551	394.553	406.316	444.997	349.514	325.53	410.776	341.022	370.565	445.033	411.525	416.474	387.078	441.923	601.488	939.127
	1.72	537.737	541.817	596.335	560.817	497.32	567.623	510.895	664.579	611.789	562.6	546.321	448.635	523.684	666.443	625.816	665.909	441.593	932.474	715.303	545.773	619.765	544.23	600.321	509.041	460.172	672.601	522.421	475.493	449.247	487.789	497.789	455.41	713.609	498.263	464.158	536.249	496.219	439.607	500.598	528.186	464.247	577.38	555.346	656.263	522.008	680.503	1016.16	1497.85
	1.8275	740.474	703.263	714.917	715.565	627.053	754.057	586.579	906.421	717.211	625.996	748.465	524.436	669.579	772.237	799.31	1002.89	535.367	1397.53	969.692	788.464	851.102	581.871	829.305	599.499	637.007	1053.82	645.842	615.346	608.771	580.658	689.45	626.319	916.413	673.342	645.211	643.758	725.848	570.986	660.965	781.798	628.301	737.975	781.788	1045.89	667.213	1085.43	1595.1	2062.02
	1.935	865.368	866.371	820.898	922.817	728.237	812.654	666.737	982.263	780.684	693.13	945.745	637.177	828.895	844.501	896.283	1292.11	669.867	1706.84	1032.82	999.496	991.338	669.089	1068.12	714.245	788.451	1412.82	725.789	824.886	789.634	704.842	841.853	861.679	975.524	802.474	954.579	706.911	976.094	684.814	811.46	1017.25	769.244	781.59	989.072	1295.63	811.695	1346.38	1907.94	2244.61
	2.0425	877.5	954.5	804	1001.73	779.545	753.708	666	903	835.5	717.705	1064	701.722	956	783	891.333	1381	746.5	1486	867.668	1141.5	1029	655.5	1164	766.36	794.866	1576.5	719	993	911.25	827	890.5	1064	1011.5	821.5	1029.5	666	952.5	728.75	818.5	1109	770	741.401	933.75	1218	874	1256.23	1677.5	1797
	2.15	703.632	903.186	811.468	903.195	671.981	587.573	583.316	706.053	760.632	632.801	869.745	688.629	860.737	685.144	793.697	1122.57	718.773	1038.32	613.754	1023.94	774.133	594.302	1011.42	652.857	650.476	1323.45	668.737	861.504	875.864	682.211	729.33	1017.73	866.241	751.842	884.947	584.183	731.903	695.188	744.59	932.524	695.316	610.734	715.958	869.895	722.194	949.536	1134.98	1184.8
	2.2575	543.684	749.311	648.532	741.095	560.124	503.451	522.368	556.395	640.316	505.729	702.241	611.982	705.395	532.726	619.962	692.042	591.788	620.316	415.523	682.152	567.532	548.6	749.598	498.331	501.665	918.727	561.316	607.723	705.307	537.053	530.233	750.607	641.511	551.105	643.079	505.686	476.276	553.387	565.798	597.604	596.553	533.954	515.12	573.316	539.044	617.953	691.296	754.507
	2.365	440.526	625.053	534.842	544.168	461.319	449.852	449.211	507.842	513.947	439.874	512.867	508.811	523.895	431.269	530.651	452.136	471.781	423.737	326.752	417.842	420.839	504.224	491.127	404.7	412.359	575.826	416.684	447.997	519.85	435.895	392.978	464.82	448.319	414.105	441.684	418.573	361.399	401.105	422.493	355.975	441.623	438.259	343.244	394.789	374.263	378.284	463.249	512.607
	2.4725	414.632	530.654	431.964	416.682	416.421	422.071	412.526	493.368	502.789	403.654	370.543	433.099	413.632	401.842	474.63	369.723	403.219	340.263	339.01	327.35	353.008	464.155	352.01	377.177	378.255	391.314	350.368	360.576	401.325	394.684	325.924	299.74	323.49	335.605	288.184	310.907	315.931	325.085	322.055	256.194	360.245	357.872	280.03	359	295.825	301.947	376.914	394.18
	2.58	452.684	423.393	353.931	380.373	412.864	448.974	402.421	419.316	526.316	364.091	352.72	406.361	347.579	381.731	447.161	366.546	361.463	299.368	373.349	335.249	348.978	459.978	314.435	397.989	389.562	380.028	382.263	342.848	369.285	411.211	300.288	249.848	279.56	304.579	263.737	263.756	310.197	317.831	279.019	263.263	352.022	326.665	277.283	391.368	292.548	310.692	379.438	354.382
	2.6875	472.737	381.314	330.601	355.869	426.55	461.324	386.105	385.079	511.316	356.468	365.784	424.016	352.711	373.735	428.109	375.155	349.802	317.895	385.732	357.812	392.878	468.554	321.062	416.85	407.166	367.657	353.632	360.834	368.989	472.447	294.452	260.848	284.99	282.105	331.132	274.861	322.835	310.639	280.566	313.418	347.777	319.281	279.3	379.526	307.161	338.087	406.608	371.036
	2.795	473.632	431.211	368.562	364.556	468	472.591	399.737	370.842	521.684	380.658	339.978	418.333	378.368	381.515	412.207	378.859	349.801	352.211	392.718	368.343	381.64	466.529	315.565	444.169	407.129	361.258	359	360.709	372.058	477.211	308.269	283.515	309.687	294.263	336.947	302.92	344.363	327.363	305.706	353.407	367.978	313.461	286.74	380.474	320.565	374	413.806	419.532
	2.9025	480.605	464.662	388.33	406.509	514.231	469.985	392.316	375.316	472.737	436.06	325.85	425.509	382.211	401.235	414.497	387.798	347.507	385.632	391.824	382.806	371.637	431.837	313.328	412.4	409.742	335.371	377.053	357.26	383.425	510	340.19	298.972	322.663	314.789	357.868	323.204	351.051	371.024	356.104	352.776	391.928	316.527	311.402	325.316	306.584	418.32	384.889	445.512
	3.01	493.053	442.446	406.729	429.427	515.728	477.131	426.158	399.105	445.211	451.192	327.997	421.221	408.474	431.144	443.314	386.953	350.801	406.316	400.846	377.454	393.823	404.67	295.831	424.63	436.733	343.69	353.211	381.773	368.889	468.895	359.831	295.125	319.593	305.842	364.263	329.942	353.474	389.144	365.668	338.82	408.842	336.248	331.089	296.053	301.584	450.034	361.928	438.582
	3.1175	492.658	449.933	445.219	430.059	483.109	483.435	427.842	371.921	432.263	432.619	324.643	399.264	410.263	454.407	452.557	375.571	349.366	426.632	423.227	387.296	445.637	398.644	284.231	447.898	455.278	340.177	353.053	390.668	358.792	427.579	375.23	325.936	337.712	318.947	376.947	336.292	382.928	409.693	355.378	357.078	420.277	375.803	327.8	322.842	325.238	439.394	379.823	471.751
	3.225	462.789	438.812	446.958	427.201	453.225	489.358	409.158	382.842	406.526	401.242	338.307	401.763	425.158	441.197	455.959	363.789	363.867	413.158	411.678	410.737	461.152	382.136	300.839	457.096	445.831	332.044	396.105	378.947	380.471	408	385.122	315.097	354.986	347.421	354.105	343.64	413.429	391.989	326.809	370.507	414.529	400.019	306.363	305	307.839	413.42	425.321	491.546
	3.3325	463.789	427.678	408.925	417.14	458.782	452.03	443.211	415.395	378.237	369.352	333.532	427.085	459.105	435.514	470.874	349.535	418.431	378.105	426.23	407.715	436.562	372.35	306.986	457.174	422.553	328.176	368.632	384.657	367.509	396.447	377.429	316.922	323.64	339.737	335.053	348.158	415.924	371.508	306.244	365.36	402.55	385.075	307.571	298.053	324.488	420.937	472.486	494.465
	3.44	491.789	438.845	406.837	449.033	461.133	422.768	425.579	420.421	393.947	409.324	363.238	437.473	472.789	444.814	454.213	356.227	440.734	353.474	430.329	420.039	405.163	397.734	294.161	445.767	445.393	308.08	354.579	385.886	336.51	404.474	357.884	329.598	316.036	337.947	337.474	358.055	375.548	360.105	320.587	347.144	403.119	370.668	340.23	308.947	367.091	440.568	467.485	495.756
	3.5475	501.711	485.859	419.67	457.148	470.385	430.933	432.368	419.816	373.921	423.061	398.471	447.627	491.026	458.299	427.798	365.571	424.733	353.158	437.25	426.114	385.316	410.432	303.895	453.493	474.033	307.129	352.053	375.792	364.954	425.368	360.482	329.438	323.935	359.105	360.079	352.453	347.663	356.346	330.316	324.601	393.958	369.14	348.649	341.105	392.562	476.26	453.291	489.596
	3.655	497.737	498.069	425.05	449.05	498.049	441.82	423.947	437.368	373.263	406.174	395.008	464.523	482.526	472.618	432.784	385.349	422.147	385.579	463.436	400.028	398.213	391.033	323.418	428.117	462.103	319.061	351.421	387.947	380.831	429.947	340.446	335.557	336.006	370.474	373.684	346.903	345.044	369.285	341.95	339.471	382.914	354.425	352.191	358.789	385.82	487.604	473.197	467.535
	3.7625	487.026	490.406	429.825	473.729	496.945	470.291	421.895	437.5	400.342	425.627	388.842	465.055	426.816	439.431	459.272	385.147	390.048	416.316	453.81	375.734	389.892	387.594	321.884	417.651	445.437	332.363	342.526	418.219	379.263	455.684	347.071	332.695	331.339	348.474	365.316	356.571	363.965	386.612	355.687	357.044	409.172	346.009	363.253	373.474	369.327	453.576	488.396	469.327
	3.87	478.737	502.958	449.488	489.899	479.071	472.167	408.684	456.368	414.158	489.894	412.925	449.598	452.105	413.997	459.29	367.111	348.704	427.789	483.835	384.277	386.576	401.086	345.222	438.266	442.009	330.512	310.158	398.54	401.778	435	381.014	337.202	317.812	315.316	386.053	349.842	363.701	400.072	352.596	369.094	397.861	343.216	402.18	389.579	367.307	411.349	501.961	490.795
	3.9775	437.342	517.499	458.693	467.222	473.208	468	421.474	440.395	423.263	494	430.277	428.17	517.368	427.393	430	373.086	372.23	404.105	466	393.729	389.194	413.762	375.533	434	488	325.807	295.368	362.446	403.535	406.289	375.1	363.809	301.817	321.421	383.184	355.157	352.945	414.274	334.899	335.341	376.612	337	392.778	386.895	385.468	425.963	555.381	494.258
		435.919	435.919	435.919	435.919	435.919	435.919	435.919	435.919	435.919	435.919	435.919	435.919	435.919	435.919	435.919	403.145	403.145	403.145	403.145	403.145	403.145	403.145	403.145	403.145	403.145	403.145	403.145	403.145	403.145	403.145	371.311	371.311	371.311	371.311	371.311	371.311	371.311	371.311	371.311	371.311	371.311	371.311	371.311	371.311	371.311	471.744	471.744	471.744
Nocodazole 1 hour incubation
Phalloidin		Embryo1_01													Embryo1_02											Embryo1_03										Embryo2_01										Embryo2_02
Cell number		1	2	3	4	5	6	7	8	9	10	11	12	13	14	15	16	17	18	19	20	21	22	23	24	25	26	27	28	29	30	31	32	33	34	35	36	37	38	39	40	41	42	43	44	45	46	47	48
Mean grey values across 2 cells- 4um	0	1941.78	2352	2133	2277.78	2224.67	2156.67	2064.22	2158.22	2067.33	1579	1974.33	2206.44	1961	2764.22	1790.33	1756.89	1765.89	1598	1821.33	1524.44	1815	1860	2124.78	2049.11	1546	1587.56	1320	1408.33	1258.44	1240	1423	1308.22	1262.33	1458	1557.67	1588.22	1644	1669.67	1665	1678.78	1872	1572.33	1780	1956.67	1665.33	1610.33	1746.11	1805.33
	0.1075	1994.72	2398.96	2163.58	2315.14	2332.91	2146.28	2040.85	2241.64	2062.78	1506.53	1957.17	2141	1908	3021.34	1837.75	1817.13	1782.61	1585.25	1674.62	1656.18	1653.32	1885.13	2081.93	2009.11	1562.24	1552.28	1344.69	1383.94	1285.47	1325.38	1459.52	1244.5	1276.33	1395.62	1557.1	1599.91	1590.74	1583.87	1659.68	1676.27	1809.17	1667.28	1791.68	1920.99	1580.7	1653.23	1670.99	1773.95
	0.215	2062.34	2295.87	2202.32	2355.82	2403.65	2151.05	2029.53	2303.9	2049.14	1553.36	1938.5	2075.87	2013.31	3137.48	1886.11	1902.59	1806.94	1593.04	1573.93	1721.18	1630.31	1851.13	1983.84	2037.83	1449.22	1455.98	1392.25	1363.46	1280.23	1402.57	1514.99	1201.96	1219.2	1443.73	1571.89	1590.5	1575.77	1520.08	1622.9	1724	1713.89	1716.37	1816.42	1911.71	1602	1623.39	1633.49	1725.42
	0.3225	2074.9	2290.61	2293.93	2376.59	2321.87	2195	2026.39	2282.67	2019.3	1591.46	1910.21	2074.3	2022.87	2924.73	1825.93	1912	1779.41	1673.34	1590.66	1712.18	1661.37	1838.72	2030.15	1982.33	1364.81	1437.97	1396.76	1310.92	1295.56	1446.04	1551.93	1244.92	1218.35	1522.67	1579.38	1539.89	1584.69	1474.25	1636.59	1750.48	1724.16	1744.11	1816.8	1908.41	1630.49	1518.9	1645.09	1686.14
	0.43	1975.18	2217.5	2299.87	2354.07	2223.68	2185.15	2057.47	2279.92	1968.86	1656.09	1867.95	2047	2058.47	2715.4	1820.71	1970.26	1797.57	1703.62	1677.35	1698.39	1728.94	1775.41	2110.93	1939.23	1404.98	1404.85	1356.45	1247.17	1317.68	1491.46	1563.06	1314.03	1235.26	1566.95	1513.14	1561.13	1566.09	1445.98	1737.41	1674.37	1773.52	1746.47	1810.01	1907.32	1638.03	1543.32	1656.93	1694.96
	0.5375	1988.47	2251.62	2282.22	2305.29	2157.15	2169.32	2103.47	2296.1	1992.07	1692.07	1830.92	2067.36	2143.52	2552	1725.43	2042.74	1843.39	1720.42	1714.83	1720.8	1760.8	1747.08	2127.24	1980.65	1494.92	1444.26	1275.41	1215.69	1332.7	1423.3	1533.97	1351.89	1279.83	1529.95	1489.16	1554.18	1595.83	1547.18	1814.07	1569.82	1768.75	1747.6	1722.69	1848.19	1694.77	1572.08	1634.97	1656.75
	0.645	2053.3	2172.95	2280.26	2346.27	2106.32	2161.7	2118.64	2273.85	1929.64	1740.12	2020.2	2149.37	2127.45	2451.91	1615.74	2027.55	1948.29	1653.61	1783.23	1708.74	1782.42	1725.68	2168.93	2063.24	1495.75	1520.04	1224.86	1206.15	1268.12	1323.04	1465.71	1371.83	1310.66	1465.47	1501.15	1611.95	1541.45	1678	1762.48	1669.75	1704.11	1726.35	1733.64	1904.04	1726.87	1594.22	1583.93	1561.31
	0.7525	2179.54	2165.65	2297.7	2263.47	2178.13	2199.87	2035.7	2279.2	1980.67	1750.32	2025.52	2136.49	2110.41	2535.48	1641.76	1954.36	1977.91	1633.62	1774.18	1719.48	1707.89	1703.12	2218.48	2119.69	1445.06	1531.21	1189.21	1209.52	1261.81	1283.13	1417.79	1374.88	1304.4	1479.77	1521.06	1613.47	1487.7	1749.54	1748.95	1662.04	1654.8	1744.4	1754.67	2005.15	1677.96	1559.08	1535.11	1615.14
	0.86	2205.27	2196.46	2299	2178.4	2264.17	2244.97	1952	2291.43	2080.05	1740.19	2046.59	2047.04	2067.82	2582.36	1651.36	1915.88	1952.62	1613.34	1782.13	1802.93	1653.95	1714.63	2158.84	2101.8	1367.44	1606.86	1232.28	1192.09	1261.14	1337.97	1410.59	1361.19	1260.94	1453.87	1498.72	1676.18	1460.16	1720.52	1750.55	1658.07	1681.33	1743.11	1787.81	2037.75	1654.98	1631.12	1565.97	1621.48
	0.9675	2271.68	2136.57	2281.97	2207.3	2271.3	2254.71	1892.17	2300.41	2109.56	1783.46	1959.87	1984.63	2023.23	2619.63	1684.4	1901.67	1953.54	1598.45	1820.63	1856.51	1622.27	1719.1	2097.58	2013.3	1393.2	1545.73	1266.82	1218.82	1266.79	1332.3	1386.39	1300.66	1214.43	1336.97	1547.08	1714.56	1471.55	1666.84	1757.62	1672.04	1760.05	1720.67	1806.62	2059.63	1681.37	1702.22	1588.86	1640.45
	1.075	2254.84	2143.18	2294.93	2209.36	2301.22	2328.2	1942.06	2294.99	2159.83	1796.24	1918.8	1988.6	2008.27	2649.06	1694.63	1920.5	1955.06	1612.89	1902.93	1838.33	1588.84	1764.74	2157.27	1953.5	1405.63	1455.62	1303.89	1250.11	1242.94	1267.36	1407.96	1206.46	1175.42	1259.75	1611.15	1683.78	1494.19	1672.45	1741.34	1630.57	1824.83	1676.09	1773.83	2028.94	1720.82	1710.4	1635.19	1715.81
	1.1825	2319.73	2120.82	2328.08	2181.89	2256.18	2465.84	1961.21	2319.39	2124.8	1744.51	1981.23	2005.3	1986.57	2585.3	1600.63	2063.64	1924.48	1588.57	1919.41	1803.18	1617.01	1776.54	2074.83	1855.05	1383.21	1391.28	1310.35	1192.05	1236.81	1264.02	1433.24	1198.32	1176.97	1266.39	1681.36	1626.84	1535.28	1667.97	1712.99	1642.03	1874.87	1672.23	1791.48	1977.41	1719.96	1621.9	1728.08	1788.08
	1.29	2360.73	2151.39	2339.37	2180.02	2266.99	2581.77	2003.32	2451.46	2042.8	1748.59	2011.37	2016.53	2085.62	2480.04	1533.1	2160	1941.93	1630.91	1897.34	1791.94	1597.8	1626.15	2004.91	1815.11	1347.15	1341.88	1370.31	1144.36	1289.11	1268.08	1514.39	1257.17	1223.56	1251.87	1739.94	1548.85	1579.46	1601.49	1653.27	1699.58	1830.11	1672.16	1763.88	1952.11	1699.28	1642.49	1709.44	1828.8
	1.3975	2379.62	2268.39	2297.14	2157.23	2264.81	2590.63	1904.3	2506.26	1955.91	1841.43	1965.83	2001.43	2031.05	2361.06	1454.11	2192.01	2016.53	1672.06	1880.68	1834.33	1616.57	1547.49	1937.64	1898.1	1298.02	1308.81	1438.27	1146.52	1359.08	1293.37	1563.91	1333.22	1334.22	1230.2	1670.42	1531.32	1590.35	1552.78	1623.84	1790.27	1758.99	1700.79	1717.89	1942.91	1686.24	1717.86	1709.32	1875.92
	1.505	2341.15	2423.07	2309.32	2123.19	2239.34	2629.61	1805.89	2563.02	1994.01	1912.46	1950.15	2003.78	1904.99	2263.64	1466.09	2236.37	2046.15	1692.09	1836.81	2003.84	1663.81	1530.35	1937.24	1936.34	1147.8	1301.54	1511.51	1159.3	1420	1285.58	1465.95	1331.09	1446.04	1228.76	1570.34	1555.6	1727.22	1614.98	1646.4	1844.81	1832.64	1761.84	1725.6	2019.18	1784.31	1781.42	1836.15	1927.79
	1.6125	2300.94	2469.08	2299.56	2159.15	2258.95	2589.74	1883.06	2654.37	2087.41	1931.01	1938.64	1971.88	1902.29	2336.07	1658.1	2310.25	2073.97	1725.76	1867.17	2249.15	1774.08	1520.29	1980.42	1944.62	1096.4	1282.63	1624.46	1193.66	1483.66	1351.26	1456.45	1393.84	1511.91	1234.61	1544.74	1501.85	1671.55	1693.1	1653.58	1858.75	1917.79	1800.35	1802.42	2017.25	1929.7	1797.9	1939.33	2010.22
	1.72	2347.7	2441.43	2207.89	2268.01	2212.45	2633.01	2011.94	2685.07	2058.11	1839.78	1959.92	2039.69	1911.34	2542.46	1941.41	2276.07	2050.5	1797.36	1950.21	2343.78	1893.17	1519.17	2074.96	1887.44	1205.83	1326.89	1802.05	1332.4	1517.13	1511.56	1451.9	1469.94	1568.22	1269.87	1584.51	1513.8	1766.48	1773.61	1700.81	1824.06	1943.13	1802.98	1866.21	1982.04	1965.09	1850.66	2014.66	2072.62
	1.8275	2425.89	2457.49	2163.51	2292.41	2252.11	2752.4	2125.53	2678.4	2055.7	1849.61	2047.34	2221.52	1945.16	2712.81	2154.39	2241.38	2077.44	1932.26	2102.68	2252.24	1970.57	1616.19	2222.63	1822.8	1342.42	1462.47	1921.77	1577.5	1546.58	1661.42	1502.69	1513.78	1584.38	1363.17	1712.4	1553.58	1902.13	1768.99	1796.82	1789.12	1911.23	1813.47	1896.21	2025.64	1942.29	1881.19	2175.51	2069.31
	1.935	2408.92	2571.08	2203.14	2289.63	2395.32	2820.76	2120.26	2678.48	2112.2	1922.57	2113.74	2226.59	2024.8	2833.38	2278.04	2262.85	2090.77	2081.09	2215.67	2211.1	2068.77	1771.8	2410.18	1873.21	1502.05	1507.77	1854.96	1802.91	1659.65	1880.28	1534.1	1536.98	1508.4	1449.4	1648.63	1579.73	1960.33	1790.56	1783.22	1811.03	1919.74	1880.19	1900.24	2090.45	1979.64	1927.51	2305.8	2086.42
	2.0425	2400.3	2613.82	2249.55	2361.48	2418.67	2881.98	2011.78	2718.36	2163.37	1919	2154.4	2336.56	2061.88	2838.3	2285.77	2210.26	2108.53	2092.08	2280.78	2133.6	2202.23	1889.67	2584.56	2006	1598.98	1508.96	1897.56	1946.67	1735.56	2118.9	1525	1552.22	1407.15	1477.89	1583.42	1583.28	1952.1	1823.67	1770.03	1793	1905.56	1847.67	1937.67	2147.05	1946	2113.47	2273.93	2138.22
	2.15	2369.78	2606.31	2244.22	2452.57	2314.99	2929.82	1899.21	2580.79	2162.41	1899.32	2154.35	2487.24	2083.19	2767.37	2275.04	2064.54	2048.83	2052.51	2310.67	1978.25	2289.09	2046.84	2613.7	2103.99	1574.57	1483.2	1950.94	1927.93	1777.58	2246.38	1446.46	1572.88	1303.76	1464.15	1589.4	1647.55	1870.73	1807.32	1795.68	1814.4	1836.14	1849.83	2020.83	2235.28	1924.53	2193.05	2278.03	2142.05
	2.2575	2335.08	2692.66	2232.95	2490.67	2220.33	2748.9	1856.38	2516	2066.91	1889.6	2078.13	2562.38	2098.06	2622.61	2142.32	2045.89	2063.27	1966.65	2241.45	1870.17	2297.46	2206.69	2506.57	2093.05	1560.55	1359.31	1756.13	1845.72	1697.5	2247.97	1492.69	1510.58	1202.32	1389.37	1665.85	1707.6	1754.39	1780.57	1803.43	1872.77	1768.63	1871.17	2097.87	2258.04	1902.87	2178.22	2191.35	2125.71
	2.365	2436.23	2575.87	2205.42	2468.65	2165.51	2563.68	1839.15	2515.23	2040.67	1887.1	1967.96	2620.89	2168.61	2398.69	2028.91	1950.97	2003.47	1877.31	2068.06	1802.72	2301.67	2254.07	2385.84	1984.16	1463.68	1167.8	1666.61	1738.89	1599.8	2171.52	1401.97	1416.71	1090.15	1358.17	1740.78	1707.44	1727.79	1760.63	1860.1	1963.36	1751.88	1852.07	2077.12	2218.8	1913.71	2073.96	2072.04	2156.53
	2.4725	2365.84	2404.81	2213.89	2449.13	2149.45	2386.93	1864.68	2638.26	2021.17	1906.75	1906.16	2594.58	2119.14	2151.7	1899.72	1843.49	1873.24	1830.79	1909.03	1785.26	2247.94	2133.73	2335.24	1841.29	1412.28	1100.66	1621.73	1633.67	1517.54	2076.18	1287.55	1321.63	980.357	1338.13	1741.87	1753.32	1660.28	1746.27	1918.5	1972.17	1791.44	1849.81	2081.04	2177.8	1934.82	1927.88	1991.28	2179.37
	2.58	2250.44	2348.19	2230.56	2379.13	2088.34	2267.36	1883.75	2721.82	1970.49	1882.88	1844.27	2399.05	2063.05	2005.72	1788.79	1825.85	1860.98	1878.94	1835.54	1800.56	2175.1	1968.06	2235.11	1810.98	1313.73	1119.5	1610.88	1557	1352.52	1940.52	1261.89	1246.79	963.201	1326.19	1709.13	1742.99	1583.99	1817.25	1857.32	1999.77	1888.32	1839.75	1996.44	2152.5	1977.42	1754.06	1938.51	2079.19
	2.6875	2110.31	2302.24	2171.17	2255.71	2118.6	2205.36	1916.12	2726	1939.37	1904.4	1891.38	2136.9	2006.31	1948.2	1823.1	1855.41	1745.33	1896.93	1840.1	1788.18	2170.81	1847.78	2216.88	1838.71	1193.72	1131.15	1549.55	1543.21	1361.24	1831.33	1319.16	1253.1	928.37	1325.7	1667.41	1752.16	1576.59	1822.42	1788.83	2052.75	1954.18	1813.32	1978.81	2114.07	1926.26	1681.69	1886.9	1986.98
	2.795	2001.3	2223.4	2192.86	2179.02	2088.62	2169.31	1884.68	2702.98	1944.75	1959.95	1945.98	1983.74	2033.83	1857.35	1866.84	1866.72	1724.31	1791.84	1869	1740.06	2192.06	1807.57	2292.35	1829.9	1133.36	1125.24	1480.37	1538.51	1400.32	1696.01	1332.09	1229.5	878.729	1337.46	1583.19	1745.94	1606.96	1770.37	1789.23	2090.32	1997.84	1840.51	2000.01	2083.58	1845.12	1630.68	1844.2	1943.46
	2.9025	2031.12	2166.69	2279.21	2164.7	2097.57	2183.04	1971.18	2682.8	1952.6	1955.71	1947.32	1923.42	2123.02	1799.67	1922.06	1963.67	1753.26	1704.28	1881.75	1664.31	2225.2	1782.44	2290.36	1844.77	1072.48	1151.93	1431.34	1408.91	1349.09	1478.9	1339.49	1233.05	789.77	1251.04	1512.22	1744.21	1589.39	1715.98	1784.3	2022.33	2050.68	1795.42	1933.64	2077.21	1828.98	1648.22	1902.12	1825.55
	3.01	2038.97	2087.76	2260.57	2179.58	2160.87	2182.13	2026.17	2576.76	1914.62	1922.48	1917.05	1940.64	2179.68	1835.14	1991.53	2019.51	1832.94	1693.94	1875.54	1630.53	2238.21	1832.67	2234.49	1923.45	1041.89	1260.65	1433.16	1278.17	1345.11	1395.69	1361.56	1200.97	801.89	1246.84	1472.59	1739.49	1567.24	1643.67	1732.92	1877.16	2016.39	1746.25	1851.78	2033.34	1823.37	1609.26	1838.82	1688.84
	3.1175	1953.02	2100.43	2213.92	2091.91	2186.18	2104.89	2042.58	2475.78	2015.1	1932.11	1954.6	2029.44	2157.87	1867.49	1990.43	1911.73	1786.24	1656.31	1923.46	1650.23	2218.64	1860.32	2128.36	1982.6	1068.65	1330.39	1517.79	1275.49	1414.72	1373.53	1381.46	1187.41	848.944	1244.95	1458.75	1800.64	1525.91	1561.18	1680.48	1817.99	1941.32	1739.7	1840.61	2017.9	1807.02	1625.49	1861.96	1630.13
	3.225	2012.18	2090.63	2134.98	2104.06	2120.25	2036.57	2012.88	2431.48	2038.25	1942.06	2020.09	2097.52	2145.43	1809.31	1950.26	1954.88	1768.82	1622.48	1998.89	1694.42	2224.28	1843.71	1992.74	1981.51	1128.92	1325.57	1512.73	1281.81	1448.72	1349.88	1390.31	1210.64	895.942	1231.05	1474.97	1772.59	1581.17	1512.29	1683.02	1874.9	1849.63	1713.19	1838.23	1987.76	1777.77	1640.73	1869.83	1621.74
	3.3325	2036.56	2083.65	2049.79	2076.25	2073.53	2146.35	2039.44	2269.22	2000.13	1940.13	2054.13	2079.95	2191.34	1756.05	1898.66	2054.91	1783.86	1572.81	1954.25	1743.69	2208.72	1861.62	1875.9	1984.3	1179.19	1318.09	1489.12	1278.73	1494.62	1325.59	1415.54	1217.09	900.32	1228.91	1569.36	1736.07	1592.44	1555.57	1692.67	1768.62	1717.89	1684.7	1855.36	1900.96	1718.95	1578.49	1758.06	1627.35
	3.44	2044.58	2067.23	2041.16	2060.8	2055.73	2169.4	2045.11	2166.85	2002.95	1956.9	2052.74	2170.45	2187.57	1790.59	1893.51	2059.03	1674.83	1536.59	1828.82	1741	2135.46	1881.45	1777.47	1981.02	1215.45	1286.94	1501.07	1277.35	1453.23	1299.38	1398.12	1248.47	884.405	1249.71	1565.65	1752.43	1580.39	1596.82	1667.33	1664.82	1616.86	1647.58	1900.95	1828.6	1691.77	1532.68	1678.53	1584.22
	3.5475	2024.6	1977.77	2039.02	2110.72	2028.22	2050.96	2007.83	2098.34	1974.61	1941.89	2002.04	2125.86	2118.08	1789.15	1940.11	2100.22	1610.42	1519.43	1788.41	1718.72	2010.22	1917.44	1832.17	1903.03	1252.31	1248.49	1471.44	1283.32	1446.26	1274.55	1343.04	1245.37	882.882	1282.19	1505.76	1681.31	1611.4	1595.35	1701.01	1678.14	1588.32	1629.23	1834.18	1832.62	1663.4	1525.78	1680.03	1526.68
	3.655	2082.92	2013.07	2035.84	2119.97	2063.81	2051.49	1974.95	2054.14	1950.78	1935.94	1970.51	2096.39	2032.14	1854.27	1831.98	2221.73	1656.86	1543.82	1825.17	1750.31	1975.56	1951.91	1798.35	1886.75	1220.22	1239.5	1454.57	1411.15	1441.2	1264.51	1380.64	1207.08	944.742	1324.48	1484.6	1615.88	1658.86	1542.43	1712.49	1803.43	1589.98	1584.21	1726.82	1849.01	1666.88	1493.26	1653.98	1554.07
	3.7625	2170.84	2184.29	2021.78	2273.59	2051.08	2113.3	1970.11	2118.71	1955.88	1971.53	1930.42	2030.84	1987.48	1944.74	1795.62	2195.51	1654.65	1554.79	1817.68	1831.02	2000.65	1946.68	1766.59	1979.5	1170.98	1247.26	1473.84	1433.57	1433.39	1268.41	1441.21	1186.72	965.709	1253.64	1481.34	1635.71	1707.23	1508.93	1651.63	1906.03	1584.54	1572.05	1687.06	1883.95	1678.67	1475.91	1682.81	1574.11
	3.87	2172.67	2273.7	2024.18	2375.36	2020.77	2064.97	1968.12	2220.92	1934.06	1961.69	1939.04	2003.26	1998.89	1910.69	1844.1	2161.99	1627.72	1596.77	1848.02	1907.24	1928.38	1879.21	1835.62	1965.77	1112.16	1275.65	1481.8	1384.57	1388.24	1232.45	1424.22	1163.8	984.06	1278.27	1490.76	1615.66	1784.27	1525.49	1656.57	1991.25	1552	1652.91	1721.57	1954.3	1620.33	1565.28	1694.43	1587.42
	3.9775	2133	2216.44	2062	2351.67	2016.1	2051	2085.89	2234	1909	1933.95	1898.11	2073.61	2004.33	1797.67	1942	2176.33	1608	1597.11	1844.02	1951.67	1903	2035.67	1803	1965.75	1152.67	1238.33	1465.08	1444.36	1371.74	1221.67	1396.85	1168.56	1090.22	1355.62	1491.78	1527	1813.44	1550.89	1705	2067.91	1525.65	1757.23	1750.03	2017.11	1640.52	1573.11	1707	1611.6
	Background	2073.87	2228.67	1499.95	2273.07	2152.51	2207.67	2073.81	2469.46	2144.04	2040.92	1963.7	2105.49	2047.58	1956.01	1864.39	2198.96	1892.18	1758.87	1838.83	1770.02	1840.31	1983.41	2092.4	2147.8	1453.41	1354.14	1512.17	1434.31	1521	1370.54	1471.08	1447.1	1397.25	1346.77	1711.86	1777.52	1645.11	1660.87	1813.14	1919.4	1861.79	1908.12	1884.67	1926.18	1923.11	1949.05	1894.96	1876.79
DMSO 1 hour incubation
Phalloidin		Embryo1_01										Embryo1_02										Embryo1_03										Embryo2_01										Embryo2_02
Cell number		1	2	3	4	5	6	7	8	9	10	11	12	13	14	15	16	17	18	19	20	21	22	23	24	25	26	27	28	29	30	31	32	33	34	35	36	37	38	39	40	41	42	43	44	45	46	47	48
Mean grey values across 2 cells- 4um	0	1225.44	1323.33	1227	1300.67	1257.67	1235.33	1159.33	1239.33	1255.67	1299.67	1226.33	1222.67	1157.11	1188	1258.33	1268	1163	1214.78	1282	1192	1237.67	1191	1261.67	1234.22	1258.78	1080.33	1182.89	1171.33	1173.78	1126.33	1856.22	1758.67	1922.33	1759	1932	1797.67	1942.22	1610.33	1947.11	1944.56	1414	1214.89	1174.67	1383	1340.89	1373	1267.33	1243.33
	0.1075	1258.16	1406.21	1307.96	1285.39	1174.43	1337.91	1173.1	1216.66	1194.96	1379.01	1222.69	1244.4	1152.99	1228.28	1206.51	1228.46	1154.06	1193.69	1230.93	1210.78	1289.9	1179.21	1259.57	1268.27	1246.24	1029.03	1174.56	1232.95	1160.99	1150.81	1852.73	1700.7	1904.76	1664.38	1880.2	1745.68	1923.97	1749.07	1965.83	2019.17	1415.12	1209.2	1145.56	1267	1239	1353.65	1247.71	1229.95
	0.215	1262.95	1374.83	1296.26	1232.37	1214.2	1349.33	1182.18	1221.05	1181.23	1394.17	1206.04	1198.26	1203.31	1232.39	1227.8	1228.49	1153.43	1170.04	1211.36	1247.42	1212.56	1166.72	1238.12	1295.7	1284.24	1055.57	1196.78	1259.81	1150.73	1203.89	1950.69	1700.2	1936.32	1619.1	1896.68	1810.04	1896.14	1870.71	2003.72	1987.62	1368.65	1244.56	1076.37	1191.89	1191.33	1348.74	1212.64	1270.74
	0.3225	1255.29	1354.59	1238.52	1252.68	1231.87	1306.85	1173.19	1208.88	1192.79	1343.47	1219.57	1255.28	1249.39	1235.88	1245.65	1260.91	1152.12	1154.98	1211.91	1266.48	1225.81	1210.66	1233.13	1275.05	1290.86	1071.82	1189.75	1225.5	1159.07	1225.13	1970.6	1712.44	1979.98	1609.56	1960.13	1885.24	1867.35	1974.91	1991.98	1914.14	1383.54	1270.78	1079.79	1180.62	1233.89	1347.42	1225.71	1370.92
	0.43	1277.58	1314.81	1154.06	1263.26	1273.52	1306.08	1153.98	1189.63	1269.34	1320.22	1199.01	1231.37	1231.75	1264.02	1212.6	1296.54	1141.08	1158.51	1218.51	1260.66	1205.97	1271.61	1235.03	1257.27	1264.84	1079.52	1172.12	1229.05	1151.67	1186.17	1845.92	1726.32	1937.95	1607.41	1984.86	1897.07	1797.32	1977.82	1967.08	1867.76	1331.4	1308.59	1116.47	1187.3	1290.78	1332.51	1138.8	1447.73
	0.5375	1272.37	1284.23	1145.34	1274.93	1280.9	1336.7	1156.01	1197.99	1281.47	1295.19	1182.65	1225.86	1227.2	1232.95	1174.64	1260.23	1152.32	1156.67	1244.06	1215.92	1228.57	1291.97	1230.93	1265.8	1240.56	1149.07	1175.16	1177.23	1164.94	1122.74	1823.42	1716.57	1880.39	1691.57	1935.59	1898.54	1852.77	2059.9	1934.31	1845.8	1310.16	1302.72	1162.28	1174.96	1343	1388.11	1126.45	1501.7
	0.645	1254.75	1291.15	1178.66	1293.96	1392.76	1319.42	1107.17	1231.63	1291.41	1295.41	1202	1226.24	1169.06	1226.73	1227.64	1194.65	1151.9	1167.79	1225.66	1180.68	1262.2	1249.68	1221.35	1325.69	1276.48	1195.66	1143.26	1134.61	1196.08	1035.12	1923.39	1695.6	1852.02	1793.17	1882.68	1855.76	1916.57	2057.77	1897.41	1923.11	1233.68	1233.53	1214.66	1168.4	1406.67	1315.11	1183.18	1535.67
	0.7525	1265.96	1297.28	1182	1289.52	1479.28	1338.77	1174.02	1134.65	1370.37	1356.58	1206.04	1186.95	1146.51	1241.08	1225.73	1216.58	1106.09	1226.49	1136.04	1220.36	1209.03	1189.15	1290.64	1246.99	1230.24	1184.35	1145.18	1098.91	1177.7	1034.62	1891.37	1743.01	1797.33	1832.69	1881.57	1761.53	1838.7	1893.27	1939.66	1980.92	1185.11	1216.9	1225.17	1202.97	1397.89	1321.51	1166.35	1590.47
	0.86	1310.96	1247.91	1163.65	1295.77	1409.44	1392.66	1211.81	1129.28	1485.99	1368.36	1167.91	1181.08	1165.31	1216.83	1245.9	1208.16	1074.32	1318.19	1136.35	1261.25	1191.04	1148.79	1259.91	1208.67	1196.42	1189.34	1125.71	1127.25	1199.28	1072.09	1978.6	1860.97	1770.69	1922.6	1901.17	1715.72	1805.4	1818.63	2026.23	1950.74	1222.91	1225.84	1262.74	1204.02	1392	1337.83	1149.64	1611.56
	0.9675	1277.2	1211.17	1218.41	1245	1309.71	1382.01	1229.26	1192.38	1525.33	1352.29	1151.3	1229.66	1151.49	1246.71	1294.77	1216.24	1064.84	1324.62	1183.5	1214.67	1228.75	1202.54	1209.26	1190.77	1216.37	1190.86	1117.61	1182.03	1179.22	1129.78	1993.76	1941.83	1784.33	2099.75	1911.61	1758.6	1933.39	1814.37	1965.15	1885.41	1231.48	1238.6	1279.65	1190.2	1411	1319.05	1166.26	1588.13
	1.075	1219.27	1177.88	1325.03	1167.28	1274.92	1352.51	1240.57	1219.12	1453.38	1231.36	1153.06	1299.13	1153.45	1288.16	1334.66	1268.6	1045.03	1270.47	1214.05	1211.08	1228.75	1252.34	1213.99	1189.99	1236.17	1204.74	1121.63	1179.98	1180.82	1194.76	1981.28	1917.56	1799.54	2138.86	1919.87	1799.36	2050.38	1791.24	1930.04	1887.26	1237.03	1296.65	1246.09	1182.96	1393.56	1282	1150.17	1577.94
	1.1825	1210.39	1189.78	1366.75	1158.99	1318.42	1320.82	1189.37	1171.34	1352.2	1258.93	1197.91	1242.7	1170.7	1303.38	1290.51	1307.78	1092.82	1232.79	1223.06	1214.97	1212.57	1256.31	1210.21	1179.51	1225.34	1223.82	1152.54	1108.66	1134.56	1203.31	1925.82	1912.1	1781.22	2047.99	1872.52	1851.26	2099.82	1805.05	1910.84	1985.88	1251.36	1309.65	1262.93	1193.08	1297.11	1222.86	1116.84	1571.15
	1.29	1226.86	1193.31	1268.57	1165.5	1370.13	1322.62	1140.27	1192.11	1312.04	1344.65	1236.61	1245.34	1191.51	1241.6	1236.51	1255.22	1145.51	1203.5	1248.07	1204.98	1215.77	1247.49	1181.42	1162.52	1231.26	1227.42	1148.62	1070.95	1131.81	1173.46	1940.48	1941.75	1712.39	2037.18	1871.45	1894.67	2091.05	1800.44	1893.81	2173.15	1247.15	1272.45	1284.16	1213.05	1240.78	1315.42	1125.86	1587.28
	1.3975	1224.81	1208.17	1260.8	1199.4	1380.03	1363.84	1196.06	1184.93	1192.28	1404.8	1203.97	1259.82	1211.49	1219.48	1229.05	1244.52	1125.13	1179.84	1238.93	1190.85	1220.68	1232.42	1205.32	1208.31	1240.86	1175.72	1216.12	1109.86	1085.81	1162.71	1977.67	1920.02	1715.44	1939.86	1964.82	2001.01	2125.9	1836.98	1968.4	2493.87	1269.88	1271.85	1367.8	1235.31	1243.44	1362.28	1141.94	1639.78
	1.505	1182.2	1235.4	1300.8	1222.63	1355.2	1366.49	1268.82	1164.82	1175.82	1434.87	1235.15	1271.66	1243.93	1251.52	1203.58	1330.25	1115.34	1231.24	1281.2	1243.07	1273.65	1245.33	1230.42	1287.23	1230.07	1139.53	1238.24	1154.5	1078.6	1180.25	2086.01	1967.63	1860.3	1849.47	2112.37	2215.59	2092.09	1957.99	2020.64	2819.45	1347.77	1309.53	1463.58	1323.14	1289.89	1316.79	1236.22	1656.45
	1.6125	1235.36	1363.6	1276.25	1233.16	1363.62	1386.76	1316.02	1153.77	1279.98	1508.97	1317.49	1321.93	1288.2	1263.87	1220.79	1424.75	1123.24	1320.93	1365.34	1325.21	1330.76	1238.42	1307.95	1301.69	1265.41	1156.39	1307.74	1198.55	1098.73	1204.41	2227.48	1987.27	2018.17	1835.47	2453.83	2488.06	2057.89	2061.05	2064.06	2975.56	1484.21	1394.97	1485.55	1558.18	1357.33	1315.53	1401.48	1639.97
	1.72	1381.72	1432.03	1251.65	1308.95	1497.56	1476.73	1338.5	1260.23	1382.4	1569	1340.18	1339.77	1275.34	1296.97	1321.59	1491.71	1176.64	1482.67	1399.71	1385.73	1340.91	1241.63	1309.3	1302.55	1371.8	1152.1	1393.4	1237.12	1093.31	1169.98	2353.45	2065.9	2107.86	1836.08	2976.39	2833.8	2120.63	2212.52	2188.85	3080.13	1738.69	1540.22	1585.78	1846.45	1418	1447.72	1588.49	1671.42
	1.8275	1510.24	1430.21	1287.39	1351.06	1590.01	1564.3	1334.35	1362.68	1580.62	1610.38	1390.82	1367.9	1277.18	1393.96	1313.18	1518.81	1296.18	1594.39	1447.38	1475.15	1319.27	1234.45	1372.83	1341.06	1477.16	1168.66	1441.28	1378.64	1170.85	1231.03	2577.06	2059.64	2168.57	1923.59	3342.59	3152.96	2186.53	2421.75	2367.5	3022.85	1959.17	1732.83	1721.23	2065.59	1442.67	1663.63	1685.3	1719.37
	1.935	1703.38	1480.18	1380.45	1342.78	1591.46	1617.58	1323.59	1486.68	1822.1	1632.68	1454.22	1391.03	1356.17	1472	1344.18	1479.08	1347.36	1599	1452.53	1500.84	1306.41	1298.19	1363.21	1356.54	1574.51	1159.92	1467.8	1464.22	1283.68	1290.41	2866.14	2063.37	2219.84	2091.7	3380.45	3358.08	2129.22	2666.16	2513.64	2899.23	2096.23	1815.11	1763.42	2153.92	1428.33	1844.53	1601.44	1738.24
	2.0425	1724.33	1434.21	1490.88	1298.33	1578.22	1636.78	1352.34	1517.89	2010.8	1551	1488.22	1372.02	1375	1487.76	1394.22	1427.36	1367.67	1540.94	1461.11	1533	1289.33	1399	1381.08	1338.7	1565.57	1157.33	1444	1391.33	1305.44	1349.67	2998.11	1994.8	2234.33	2157.6	3255	3463	2136.67	2817.79	2548.33	2702.84	2107	1785.89	1868.56	2054.14	1446.78	2019.33	1440.49	1774.33
	2.15	1646.88	1350.8	1532.88	1248.34	1507.18	1616.06	1341.23	1505.13	2059.72	1580.27	1458.12	1383.68	1444.92	1482.58	1376.49	1384.47	1291.62	1420.67	1439.56	1485.19	1288.31	1447.92	1319.49	1310.01	1516.82	1235.6	1408.15	1368.1	1313.64	1279.25	2954.55	1979.13	2187.71	2001	3001.65	3289.45	2016.51	2753.41	2553.48	2492.32	1999.76	1708.6	1994.54	1825.85	1441.89	2112.68	1350.76	1743.96
	2.2575	1508.55	1385.15	1536.42	1174.45	1385.88	1528.92	1262.72	1498.85	2014.69	1612.16	1439.64	1296.59	1453.84	1421.7	1331.42	1333.86	1211.37	1280.02	1445.63	1383.63	1286.37	1444.8	1288.87	1286.64	1507.55	1210.06	1355.05	1310.46	1246.71	1179.53	2717.48	1958.57	2076.46	1822.77	2683.92	3159.59	1897.54	2546.01	2523.57	2284.59	1973.11	1595.29	2046.06	1568.33	1454	1996.68	1344.13	1622.45
	2.365	1313.92	1416.27	1458.62	1130.96	1355.94	1468.7	1230.17	1431.42	1801.33	1650.44	1367.67	1230.93	1406.96	1382.21	1314.74	1281.75	1210.46	1201.26	1320.9	1289.16	1280.13	1414.52	1243.45	1290.72	1355.77	1176.13	1311.77	1308.67	1213.6	1165.24	2417.84	1893.7	1993.16	1796.52	2433.58	2874.83	1879.94	2302.87	2458.16	2187.71	1864.85	1431.02	1966.7	1342.05	1501.11	1856	1351.68	1460.65
	2.4725	1304.98	1417.41	1434.89	1145.45	1360.36	1428.46	1248.12	1323.71	1536.03	1589.3	1241.9	1263.13	1345.28	1386.89	1253.14	1232.29	1185.49	1262.99	1214.28	1281.27	1264.62	1318.32	1195.39	1261.12	1223.42	1153.67	1305.64	1311.61	1229.43	1125.9	2221.44	1830.84	1944.32	1794.61	2252.7	2587.09	1784.01	2165.84	2296.32	2064.48	1737.7	1299.07	1826.44	1200.4	1492.44	1623.51	1371.28	1318.22
	2.58	1268.22	1292.57	1357.05	1188.72	1353.71	1410.5	1267.26	1291.22	1424.03	1453.24	1276.12	1251.73	1279.09	1332.03	1222.51	1208.29	1145.72	1284.47	1168.12	1277.43	1254.17	1295.14	1187.33	1245.24	1216.18	1122.16	1198.89	1282.67	1190.38	1074.81	2035.18	1759.61	1901.31	1816.11	2074.9	2179.16	1745.06	2049.71	2113.33	1917.94	1585.47	1212.16	1696.56	1154.17	1452.33	1447.16	1358.27	1279.22
	2.6875	1222.64	1267.62	1194.34	1161.86	1362.24	1411.27	1278.32	1268.99	1362.33	1354.29	1321.3	1196.47	1239.15	1266.76	1245.33	1201.75	1172.2	1301.32	1180.72	1271.35	1247.84	1251.84	1198.37	1259.06	1247.87	1141.16	1144.2	1220.84	1144.27	1044.85	1942.36	1749.62	1857.22	1821.88	1918.02	2081.42	1772.53	1947.13	1999.18	1859.8	1439.2	1178.76	1576.3	1145.61	1423.22	1329.37	1357.92	1255.13
	2.795	1225.42	1291.01	1145.11	1124.24	1333.2	1398.84	1271.46	1213.47	1404.91	1304.46	1284.37	1222.4	1227.11	1237.5	1232.66	1222.25	1203.93	1233.29	1202.91	1212.9	1240.14	1219.42	1185.44	1269.17	1273.81	1133.97	1134.61	1212.63	1108.07	1062.62	1914.65	1772	1812.83	1822.65	1829.87	2108.51	1793.66	1918.49	1963.14	1762.67	1329.97	1157.32	1466.94	1157.49	1403.78	1318.54	1352.63	1286.49
	2.9025	1305.31	1271.9	1112.83	1080.01	1337.56	1422.33	1243.91	1202.09	1413.31	1324.99	1305.27	1264.35	1243.65	1245.82	1202.37	1185.01	1257	1152.75	1228.4	1212.39	1232.54	1236.64	1183.09	1242.69	1229.2	1053.21	1188.78	1173.57	1105.65	1073.03	1814.99	1759.35	1799.14	1820.55	1780.81	2017.2	1817.99	1857.56	1804.45	1736.71	1279.77	1192.3	1401.89	1199.58	1361.11	1351.05	1313.32	1292.82
	3.01	1346.33	1269.02	1099.3	1097.03	1342.78	1424.17	1213.8	1163.64	1433.86	1386.43	1290.98	1270.28	1274.94	1171.13	1203.74	1160.17	1267.57	1133.38	1244.23	1245.07	1234.42	1234.16	1224.45	1240.5	1142.21	1024.11	1242.18	1167.12	1120.5	1143.77	1819.87	1737.28	1825.12	1842.8	1784.76	1897.87	1731.59	1852.18	1710.92	1749.34	1282.47	1197.04	1379.33	1213.87	1304	1333.79	1307.95	1268.64
	3.1175	1329.69	1251.84	1150.93	1108.02	1295.38	1394.65	1254.98	1165.24	1453.46	1364.67	1251.46	1287.84	1264.04	1164.81	1217.12	1215.89	1246.17	1160.38	1216.87	1289.31	1239.05	1275.56	1266.76	1257.16	1142.59	1081.59	1192.75	1147.54	1113	1191.99	1837.88	1699.51	1804.12	1843.77	1809.24	1846.88	1706.75	1810.73	1714.7	1819.12	1224.8	1185.65	1348.14	1186.01	1264.67	1298.91	1318.34	1250.63
	3.225	1331.69	1242.96	1162.77	1139.61	1334.8	1355.64	1240.74	1190.67	1413.01	1329.48	1228.07	1319.48	1153.16	1204.89	1214.94	1299.24	1211.42	1195.58	1192.55	1320.09	1195.02	1222.95	1238.19	1291.44	1251.49	1108.32	1164.67	1178.96	1101	1191.47	1790.54	1708.12	1791.99	1802.94	1824.46	1813.8	1725.21	1810.85	1784.6	1902.32	1217.09	1228.31	1339.32	1167.9	1266.67	1325.68	1339.52	1239.74
	3.3325	1331.11	1312.3	1177.22	1171.37	1331.6	1352.36	1200.06	1128.12	1379.06	1289.51	1207.09	1267.98	1158.38	1155.29	1201.64	1331.27	1203.46	1239.61	1207.61	1246.15	1188.42	1229.68	1243.97	1274.31	1260.7	1102.8	1181.76	1228.21	1090.94	1177.98	1787.82	1678.85	1804.91	1871.92	1908.96	1779.19	1866.49	1866.12	1855.63	1836.68	1163.41	1263.02	1389.04	1193.66	1317.33	1268.09	1316.69	1220.79
	3.44	1368.18	1374.78	1161.74	1161.72	1327.27	1337.2	1217.62	1137.14	1403.32	1305.11	1198.74	1241.11	1202.38	1150.56	1178.21	1279.02	1249.72	1254.43	1186.44	1222.82	1273.17	1263.71	1222.36	1263.9	1265.35	1138.58	1207.62	1201.59	1062.24	1181.41	1750.41	1664.51	1797.6	1851.38	2015.34	1829.89	1897.49	1969.64	1887.36	1767.04	1140.38	1268.26	1411.05	1224.09	1339.89	1268.83	1241.35	1197.74
	3.5475	1378.88	1336.58	1169.5	1146.8	1350.91	1306.06	1256.1	1163.38	1399.11	1353.71	1250.51	1270.67	1199.04	1193.91	1226.2	1262.78	1304.32	1257.9	1229.59	1203.76	1282.02	1308.93	1173.54	1239.44	1229.46	1172.83	1172.55	1147.84	1010.42	1170.96	1709.47	1667.15	1785.92	1790.95	1979.46	1862.25	1832.53	1987.6	1906.76	1738.84	1193.52	1263.43	1378.84	1196.42	1322	1265.26	1236.69	1251.17
	3.655	1348.56	1348.32	1151.13	1092.46	1289.68	1296.06	1279.87	1229.51	1301.11	1406.77	1294.13	1251.95	1205.13	1212.58	1245.26	1240.19	1335.23	1277.77	1297.48	1175.3	1212.95	1281.23	1211.85	1266.9	1218.26	1155.31	1120.26	1089.61	1023.81	1120.59	1725.6	1764.68	1759.48	1738.94	1919.34	1865.19	1809.24	1940.34	1856.55	1745.09	1283.99	1259.88	1315.02	1168.18	1313	1253.91	1266.92	1255.33
	3.7625	1335.85	1389.61	1142.97	1072.65	1250.42	1353.9	1257.29	1183.81	1288.46	1438.32	1331.81	1247.87	1219.26	1216.78	1250.35	1180.75	1315.09	1351.71	1255.76	1161.72	1210.57	1206.96	1209.7	1283.39	1212.9	1173.01	1085.13	1101.04	1046.67	1207.59	1750.06	1771.46	1730.84	1753.78	1923.01	1903.91	1760.03	1910.87	1821.66	1772.81	1344.17	1220.35	1250.3	1188.95	1321.89	1287.12	1221.87	1346.94
	3.87	1399.32	1377.06	1228.59	1124.86	1272.42	1328.54	1270.09	1193.77	1240.71	1409.51	1356.35	1254.28	1251.85	1272.71	1238.6	1166.49	1290.88	1370.03	1209.78	1174.58	1254.63	1191.38	1175.05	1245.63	1218.51	1193.2	1065.74	1115.67	1055.4	1228.66	1720.2	1717.41	1757.61	1781.13	1908.72	1905.96	1791.35	1802.88	1855.92	1811.16	1319.59	1266.72	1254.41	1198.24	1285.22	1312.11	1192.24	1422.54
	3.9775	1486	1349	1279	1111.95	1305.66	1328.35	1242.67	1162.26	1182.33	1446.38	1296.11	1237.11	1226.89	1319.67	1220.48	1170	1299.66	1360.33	1201.67	1223.53	1235.99	1214.18	1136.33	1240.22	1177.33	1156.77	1091.33	1164.77	1063.09	1185.3	1717.47	1700	1808.69	1763.33	1940.78	1915.75	1864.58	1724.67	1890.66	1848.89	1331.95	1318.61	1278.29	1190	1272.22	1291.7	1161.67	1369.25
	Background	1236.17	1331.4	1238.81	1266.02	1405.81	1361.82	1320.14	1206.67	1367.95	1417.24	1284.64	1268.22	1255.28	1262.41	1289	1289.92	1276.28	1287.77	1269.8	1248.8	1252.28	1267.69	1256.32	1235.12	1260.4	1161.36	1241.02	1140.76	1130.76	1163.06	1972.05	1998.02	2008	2098.04	2112.26	2038.41	2009.79	2139.81	1919.76	2129.49	1461.88	1398.44	1517.83	1396.18	1417.94	1340.58	1337.21	1528.55
[truncated: 133 more columns]

## Sheet: 2017-01-17
Nocodazole experiment- 2017-01-17
Measured grey values across 2 cells- 4 um and then subtracted the background fluorescence
Background fluorescence is the mean grey value of the apical end-foot of one of the two cells, excluding the N-cadherin and actin belt
Nocodazole 1 hour incubation
N-Cadherin		Embryo1_01															Embryo1_02										Embryo1_03										Embryo2_01										Embryo3_01
Cell number		1	2	3	4	5	6	7	8	9	10	11	12	13	14	15	16	17	18	19	20	21	22	23	24	25	26	27	28	29	30	31	32	33	34	35	36	37	38	39	40	41	42	43	44	45	46	47	48
Mean grey values across 2 cells- 4um	0	1131	1261	1184.5	1208.5	1199.5	1111.33	1229.44	1140.56	1073.56	1116	1217.44	1226.44	1319.89	1179	896.667	995.11	971.333	1051.56	1076.67	1093.89	1022	1012.67	1102	1120.67	1177	983.222	985.778	971.222	847.444	890.333	885.556	889.333	987.333	952.111	937.333	1069.67	1098.67	1067	1026.78	1037	1048.67	977.667	980.667	961.667	1029.67	934.333	892	1027
	0.1075	1100.94	1249.03	1295.05	1162.26	1145.21	1138.31	1141.52	1117.9	1094.29	1067.71	1180.16	1206.44	1326.77	1046.7	968.318	1047.08	1009.26	1075.13	1076.71	1121.34	1058.73	1064.12	1102.54	1124.86	1186.73	980.107	959.556	953.645	872.928	947.004	868.908	870.017	941.914	951.663	910.71	1071.25	1109.53	1004.46	1037.32	1070.53	1044.41	982.089	1016.2	975.107	1031.07	890.846	935.034	1013.91
	0.215	1095.1	1258.91	1355.76	1134.62	1118.06	1153.72	1130.85	1117.86	1107.87	1079.75	1160.21	1196.23	1295.84	1033.44	973.547	1097.44	1002.32	1037.29	1131.24	1091.21	1110.56	1124.17	1084.21	1146.21	1167.93	971.785	944.189	933.367	918.937	920.359	904.968	918.18	941.177	919.945	911.991	1052.35	1062.58	987.56	998.803	1080.35	1020.02	1019.57	1020.97	956.148	994.541	868.747	955.644	999.64
	0.3225	1120.01	1237.67	1362.12	1111.43	1104.22	1143.26	1142.22	1109.06	1156.75	1095.02	1170.36	1220.04	1339.85	1041.83	951.134	1082.45	1070.23	1055.37	1110.67	1045.79	1103.36	1198.78	1070.83	1234.27	1193.47	956.027	940.662	904.822	966.505	937.852	944.807	894.699	960.241	898.459	912.206	1058.83	1017.92	982.05	967.484	1003.84	1012.7	1063.56	994.045	1003.02	967.219	852.261	976.045	1041.26
	0.43	1267.44	1220.67	1311.73	1163.9	1166.48	1112.67	1123.91	1108.51	1209.37	1112.41	1183.11	1138.82	1348.85	1071.61	908.519	1101.89	1099.07	1068.56	1063.64	1038.79	1057.49	1257.8	1049.38	1216.55	1183.96	996.654	963.05	938.776	936.811	958.998	919.282	897.942	970.046	928.873	929.019	1055.48	1009.34	995.1	981.033	972.964	1059.65	1036.15	956.886	1005.58	987.353	862.045	1036.9	1033.62
	0.5375	1181.38	1240.86	1254.85	1191.17	1197.89	1118.59	1097.7	1134.6	1244.18	1148.03	1230.76	1123.17	1272.72	1029.8	910.249	1088.73	1044.84	1045.75	1046.03	1027.44	1036.69	1188.94	1076.54	1127.98	1198.02	958.248	999.404	934.741	884.342	916.4	935.92	909.987	946.842	959.028	934.298	1036.84	1024.86	1034.05	1025.12	979.328	1034.06	1006.61	945.809	991.931	1057.37	862.116	990.133	1005.14
	0.645	1150.54	1181.64	1209.31	1209.38	1204.1	1105.56	1053.18	1143.77	1170.01	1150.55	1297.07	1149.21	1259.28	1031.26	879.175	1048.1	982.678	1057.47	1071.77	1032.62	1055.69	1130.08	1104.64	1122.59	1212.04	905.739	933.123	950.233	892.877	903.004	947.002	924.025	987.674	966.875	916.943	1048.95	1029.59	1080.73	1025.45	1067.03	953.498	1010.45	985.293	997.877	1083.06	886.289	955.063	1021.62
	0.7525	1082.46	1163.14	1146.39	1207.28	1226.52	1121.48	1104.05	1134.48	1124.84	1137.27	1309.6	1114.47	1264.29	1097.57	855.64	1039.89	1054.86	1088.72	1130.89	1086.15	1094.44	1077.47	1090.7	1149.6	1189.33	956.318	936.127	963.215	919.94	962.051	921.906	948.474	1025.29	929.953	903.375	1093.38	1046.23	1104.67	1008.03	1095.18	956.061	1006.98	1008.32	1038.01	1014.8	865.709	941.787	1015.2
	0.86	1035.44	1185.19	1150.48	1200.87	1195.92	1088.3	1121.47	1154.34	1170.88	1095.17	1228.7	1098.4	1199.52	1074.78	917.785	1093.83	1161.81	1124.01	1112.04	1059.24	1043.89	1042.46	1071.44	1152.37	1187.04	998.457	954.61	990.741	897.532	947.611	949.467	922.247	1016.79	898.321	907.501	1072.76	1083.78	1058.41	1008.29	1116.29	983.931	977.712	996.882	1037.22	979.84	850.968	980.724	1040.79
	0.9675	1112.39	1232.66	1209.21	1148.33	1090.68	1096.84	1087.87	1176	1184.67	1083.61	1153.47	1078.67	1198.17	1065.38	949.003	1133.11	1192.16	1148.16	1082.83	1024.36	1031.05	1039.55	1067.53	1118.41	1160.12	1021.52	976.823	955.194	874.655	921.938	979.498	936.717	1030.11	869.277	852.198	1059.42	1056.85	1014.43	1015.31	1085.71	1044.61	954.49	975.165	1027.24	975.503	836.204	954.198	1032.66
	1.075	1137.61	1255.28	1270.12	1099.47	1126.28	1135.25	1081.03	1175.09	1131.54	1079.91	1178.6	1129.21	1258.66	1061.46	969.916	1161.25	1127.65	1135.58	1118.23	1066.87	1027.41	1066.87	1057.63	1113.75	1132.23	1021.98	941.074	935.569	876.318	935.651	948.191	890.148	1023.61	860.94	841.395	1090.96	1041.28	971.25	1021.37	1050.41	1057.14	884.808	1023.15	1022.41	976.688	840.315	954.434	1024.68
	1.1825	1107.49	1202.68	1270.71	1096.87	1138.08	1124.29	1091.49	1180.36	1145.97	1088.97	1178.72	1187.94	1295.52	1031.06	967.743	1156.53	1093.77	1112.2	1115.52	1069.67	1069.33	1065.24	1026.98	1103.18	1133.44	1004.9	907.442	925.25	897.892	932.374	900.852	875.869	969.721	931.957	874.99	1090.73	1046.69	905.1	1018.86	1005.42	1085.98	869.136	996.021	986.43	971.878	882.797	1025.55	992.905
	1.29	1121.84	1199.73	1222.77	1132.42	1107.6	1113.33	1068.99	1191.5	1167.07	1090.74	1232.39	1175.51	1261.15	961.582	950.728	1034.77	1096.76	1059.91	1147.57	1024.25	1071.44	1031.84	1070.58	1034.24	1098.48	1004.63	889.037	891.944	889.61	935.663	891.28	891.385	903.289	964.899	935.105	1094.16	981.654	870.12	1018.25	986.279	1007.03	939.978	925.892	958.141	983.116	888.676	1075.72	964.302
	1.3975	1156.28	1161.31	1131.64	1124.63	1138.09	1098.24	988.49	1112.27	1174.68	1094.87	1343.37	1151.27	1228.36	969.944	901.895	1060.69	1082.11	1023.21	1109.6	974.697	1104.2	986.715	1062.12	1000.71	1051.63	978.488	814.846	860.305	873.117	950.731	903.773	921.645	893.571	932.261	951.967	1074.55	999.912	915.04	1020.36	935.878	963.358	962.531	941.487	951.596	1001.81	892.256	1000.28	984.071
	1.505	1113.53	1129.65	1062.63	1131.4	1201.48	995.098	956.69	1156.31	1136.85	1091.87	1396.16	1167.62	1281.26	985.13	866.811	1109.26	1019.76	1072.75	1042.72	1001.24	1045.7	990.53	1028.44	1037.43	1011.07	949.483	785.713	881.942	865.243	1094.79	888.799	918.849	1034.66	832.052	959.4	1023.33	1065.13	871.33	984.447	964.737	985.035	1081.7	990.265	928.672	980.715	925.882	923.316	1014.3
	1.6125	1078.43	1132.17	1089.48	1263.64	1415.83	1031.49	1068.5	1142.04	1174.97	1175.81	1461.98	1187.59	1303.11	1078.84	848.792	1153.41	983.701	1137.22	1024.56	1102.39	1061.01	1045.87	1056.39	1111.17	989.63	969.226	854.581	923.092	918.264	1181.98	972.411	911.049	1146.11	758.727	968.716	1101.12	1116.91	1000.53	964.724	1030.76	971.554	1137.04	1085.56	939.131	992.563	953.801	951.559	1007.49
	1.72	1152.85	1321.65	1158.09	1385.81	1709.32	1151.79	1338.54	1153.92	1349.07	1268.42	1684.27	1219.25	1282.53	1300.97	972.849	1397.87	1055.61	1184.25	1076.65	1192.26	1263	1212.74	1122.65	1091.17	1082.77	989.654	1062.29	1061.13	1117.15	1123.21	1110.65	940.957	1272.06	858.806	1147.53	1132.74	1142.02	1282.16	1042.73	1123.41	990.101	1213.12	1182.76	1012.61	1221.02	1006.36	1039.97	1050.51
	1.8275	1478.38	1674.18	1295.23	1305.84	1858.14	1230.91	1713.73	1336.08	1535.87	1487.25	1814.48	1306.7	1350.02	1519.2	1074.16	1828.61	1303.76	1293.75	1184.06	1251.19	1504.78	1457.58	1243.15	1167.11	1412.82	1110.95	1295.6	1291.97	1312.94	1056.27	1148.1	1028.55	1435.32	1098.51	1327.03	1196.77	1214.78	1703.9	1208.32	1187.84	1117.77	1265.04	1181.83	1025	1494.45	1004.14	1124.18	1096.64
	1.935	1847.68	1997.72	1465.56	1240.93	1787.25	1385.72	2000.66	1523.67	1606.26	1547.59	1780.69	1560.03	1453.41	1695.17	1158.1	2206.38	1571.25	1378.99	1335.39	1276.01	1591.45	1561.79	1386.05	1344.8	1929.98	1322.26	1401.62	1508.04	1304.62	1105.69	1090.83	1207.11	1526.09	1387.82	1321.41	1238.12	1345.2	2061.21	1363.21	1189.07	1295.32	1284.09	1304.24	1018.36	1558.49	1029.94	1175.91	1117.06
	2.0425	1775.28	1944.81	1547.99	1175.88	1612.75	1449.22	2012.89	1564.58	1405.38	1370.22	1791.83	1677.33	1491	1799.17	1159.94	2132.44	1592.43	1377.67	1376	1309.25	1453.06	1449.33	1367.49	1348.83	2289.11	1359.25	1354.56	1553.33	1141.83	1073.06	956.013	1311	1377.22	1542.53	1116.35	1200.75	1242.33	2000.44	1245.88	1157.02	1376.22	1242	1253.51	1037.17	1386.33	1048.29	1152.39	1105.89
	2.15	1427.81	1452.12	1477.84	1207.84	1433.97	1434.39	1782.32	1450.18	1192.01	1201.93	1601.83	1583.17	1438.65	1616.84	1048.9	1830.45	1343.95	1271.92	1258.23	1342.52	1238.45	1215.39	1236.72	1215.02	2248.23	1233.95	1161.06	1431.93	996.432	983.461	842.66	1189.12	1182.21	1314.72	882.469	1119.12	1116.64	1614.03	1006.9	1098.74	1323.13	1168.11	1070.72	1029.23	1147.06	937.656	1091.17	1032.96
	2.2575	1196.69	1185.98	1284.57	1268.79	1261	1279.39	1509.55	1250.95	1117.28	1096.7	1303.97	1386.42	1322.76	1356.77	970.68	1581.31	1065.64	1123.88	1090.51	1318.01	1177.48	1000.68	1160.56	1117.39	1898.96	1080.28	951.415	1325.27	929.628	911.87	830.081	939.855	1011.39	1137.47	795.419	1039.1	1064.29	1136.92	914.481	1087.87	1133.17	1072.06	946.024	997.929	1024.52	846.76	983.349	913.38
	2.365	1144.88	1092.83	1122.36	1290.75	1143.94	1186.62	1314.93	1153.88	1170.17	1035.45	1218.74	1172.45	1251.27	1109.67	884.586	1364.37	948.346	1000.86	1008.48	1202.22	1119.78	956.034	1074.84	1071.63	1498.24	950.72	877.723	1140.91	893.228	929.001	851.143	824.213	907.847	1044.39	775.794	1036.35	997.568	907.83	952.199	1068.81	957.207	975.25	961.081	972.018	1009.89	856.496	886.981	919.563
	2.4725	1151.79	1086.79	1083.09	1264.35	1077.16	1114.11	1135.33	1144.45	1143.5	1077.9	1253.12	1106.15	1233.04	1008.71	912.9	1232.34	964.323	997.883	965.454	1065.64	1100.66	998.421	1028.6	1067.31	1218.35	901.842	875.753	935.445	844.063	900.905	884.755	831.242	882.055	954.341	808.405	1023.11	928.748	975.68	994.587	1099.96	875.268	931.713	1000.45	952.654	1018.84	870.9	939.875	1002.45
	2.58	1161.37	1172.54	1132	1189.36	1085.66	1045.67	1080.64	1173.4	1134.16	1150.18	1206.51	1082.17	1278.21	1021.65	987.507	1153.27	1046.31	1059.79	973.42	1018.35	1091.86	1036.79	999.166	1010.15	1065.47	907.249	856.503	852.505	865.961	845.211	924.375	843.901	925.259	896.809	852.707	1028.2	887.187	1021	1021.86	1131.92	885.098	956.826	1020.58	951.588	1006.15	864.706	1002.89	1059.27
	2.6875	1174	1156.36	1167.27	1142.37	1131.23	1042.59	1090.36	1189.4	1115.94	1201.64	1155.78	1156.37	1295.69	1003.98	965.827	1050.9	1106.64	1082.86	1032.23	973.607	1058.1	1031.47	996.378	1037.16	1016.12	925.138	861.69	861.167	926.97	879.565	940.835	877.786	945.573	914.371	951.475	1079.69	930.932	1014.05	1005.34	1140.24	971.987	971.982	992.215	944.059	980.529	889.784	968.172	1056.17
	2.795	1189.55	1110.73	1176.68	1129.46	1162.04	1116.26	1104.2	1200.82	1096.65	1212.84	1184.5	1186.81	1188.13	1030.55	990.316	1008.23	1057.52	1079.36	1079.52	921.11	1023.68	1040.73	1001.04	1099.57	1052.98	955.023	885.246	880.189	923.144	928.996	908.908	913.524	956.706	959.432	951.771	1091.93	1016.93	960.89	976.135	1091.68	952.359	1000	998.409	965.639	973.692	917.906	980.067	1022.74
	2.9025	1163.26	1135.71	1155.14	1136.13	1217.54	1113.91	1189.45	1202.29	1094.88	1263.66	1196.43	1256.55	1217.94	1004.89	1012.24	1061.45	1023.87	1101.22	1047.28	955.135	1058.17	1056.01	1002.14	1121.25	1098.55	965.05	983.487	890.713	902.58	944.535	876.242	913.394	1042.3	973.913	921.877	1041.01	1093.34	964.01	1009.55	959.938	949.233	1038.66	1031.39	980.876	960.446	921.594	951.365	1024.52
	3.01	1155.13	1195.72	1147.01	1139.19	1231.82	1093.3	1292.81	1176.11	1148.44	1227.67	1151.54	1239.74	1349.31	993.301	971.467	1065.27	1045.27	1114.67	1029.06	1010.89	1059.95	1060.01	1030.94	1091.77	1111.75	937.075	1060.75	907.477	929.979	953.395	887.965	917.562	1115.89	962.324	893.006	1009.44	1093.25	992.6	1085.9	978.466	992.641	1073.1	1005.47	1016.77	953.562	869.234	937.568	1031.87
	3.1175	1199.2	1189.77	1119.33	1134.51	1133.19	1092.01	1239.44	1171.61	1199.19	1241.26	1182.39	1203.91	1283.75	1017.49	940.322	1052.26	1085.6	1079.98	1071.09	1031.71	1092.27	1035.61	1057.11	1076.24	1108.44	944.814	998.203	874.849	939.18	980.009	909.541	924.03	1076.62	1038.43	925.904	1060.4	1084.55	1024.39	1084.05	1062.59	1045.57	1102.46	1050.59	1037.94	986.11	872.151	958.421	1031.47
	3.225	1190.3	1179.69	1142.72	1144.99	1102.21	1086	1188.97	1182.1	1225.55	1275.63	1199.65	1163.69	1193.9	1057.87	936.651	1035.08	1086.01	1070.59	1092.27	1022.26	1078.29	979.939	1056.61	1075.09	1112.55	950.13	1015.97	935.54	919.802	975.018	872.514	965.58	1148.02	1010.28	932.945	1109.47	1064.89	1064.39	1031.38	1059.19	1075.93	1073.8	1101.71	1032.06	1033.14	921.56	917.08	1042.73
	3.3325	1147.06	1186.62	1135.71	1185.73	1122.54	1142.92	1179.16	1161.45	1212.2	1258.55	1173.61	1129.73	1213.03	1025.18	948.02	1071.19	1016.21	1068.98	1064.02	1014.19	1107.8	984.912	1058.76	1072.24	1118.92	907.643	1066.4	963.428	939.826	937.32	875.737	950.332	1100.92	982.249	917.036	1072.77	1032.95	1065.14	994.605	1056.79	1021.78	1004.18	1072.65	929.955	1035.45	973.645	931.594	1068.33
	3.44	1107.75	1200.43	1136.98	1163.37	1146.81	1198.19	1134.1	1127.36	1129.42	1302.27	1159.98	1206.59	1267.83	971.956	961.149	1104.03	1047.38	1037.13	1069.78	1040.76	1155.48	1038.18	1078.5	1064.1	1122.56	864.156	1023.68	948.463	957.622	953.221	915.797	918.851	1039.66	953.528	925.533	1050.2	1023.42	1011.77	1098.11	1088.79	1016.63	978.061	1090.12	852.984	1006.53	935.901	962.312	1038.55
	3.5475	1061.39	1178.41	1181.69	1140.04	1194.02	1258.19	1107.98	1130.42	1079.52	1340.8	1205.96	1264.21	1293.73	971.99	976.455	1125.47	1073.41	1001.22	1087.31	1064.41	1169.54	1078.68	1086.14	1095.1	1127.08	862.53	983.818	901.184	999.411	923.412	901.102	943.65	1002.11	911.446	930.81	1024.06	1095.81	1026.3	1141.82	1071.17	1004.12	1017.08	1082.17	894.7	988.988	930.617	935.865	991.947
	3.655	1071.2	1186.08	1208.45	1147.48	1199.56	1280.84	1130.84	1162.78	1090.93	1325.76	1264.68	1259.28	1290.05	1010.75	978.77	1152.92	1030.21	1008.77	1089.28	1100.28	1157.87	1034.78	1097.23	1113.12	1131.39	875.634	961.185	922.339	1010.02	920.369	885.985	977.973	1008.62	974.83	932.948	995.837	1116.43	1051.94	1127.13	1091.09	944.685	1018.81	1052.26	964.126	1032.93	878.224	895.805	1018.23
	3.7625	1102.21	1183.65	1208.15	1151.34	1181.81	1234.05	1166.57	1199.39	1119.16	1315.5	1262.85	1234.02	1270.76	1020.95	957.928	1134.7	991.264	1035.13	1114.65	1107.56	1138.24	1048.49	1122.66	1094.14	1111.86	933.24	974.67	975.851	1002.33	833.866	905.666	982.56	1027.35	1050.47	896.121	1022.78	1053.88	1051.01	1123.02	1076.59	962.379	988.184	1071.49	983.167	1055.56	862.42	887.239	1012.96
	3.87	1128.41	1149.16	1130.14	1183.14	1165.69	1185.91	1161.73	1203.55	1129.88	1286.13	1248.19	1275.94	1265.88	1054.12	948.099	1045.97	977.332	1033.19	1133.95	1077.08	1190.51	1051.26	1111.95	1112.76	1135.6	978.787	970.639	1045.63	996.853	773.498	854.292	931.096	1051.43	1019.64	963.138	1065.21	1028.02	1025.04	1101.08	1033.19	1010.23	999.992	1122.82	921.099	1030.1	968.292	896.925	985.853
	3.9775	1104.58	1137.38	1125	1186.5	1110.75	1130.67	1167.82	1177.46	1155.67	1273.75	1218.33	1257.75	1249.44	1009.35	976.222	985.35	1000	1008.42	1067.06	1050.58	1280.37	1070.57	1093.11	1170.8	1171.33	936.084	966.352	1079.29	964.222	768.333	880	869.303	1071.42	988.667	993.667	1080.67	1022.86	1039.16	1127.33	1038	1018.09	979.123	1098	896.938	1060.22	942.333	923.556	1017.07
Mean grey value of apical end foot		1110.03	1183.18	1090.21	1108.07	1135.52	1063.7	1076.38	1150.56	1099.13	1161.9	1126.04	1154.97	1258.73	1038.04	912.34	1000.15	1016.13	1019.81	1023	1018.42	1032.91	979.97	1003.81	1132.17	1103.54	910.27	853.61	865.68	869.82	904.91	868.19	888.21	946.61	952.33	913.64	1006.25		949.16	1007.01	1030.27	978.83	947.63	989.52	956.95		873.67	932.52	997.91
Phalloidin		Embryo1_01															Embryo1_02										Embryo1_03										Embryo2_01										Embryo3_01
Cell number		1	2	3	4	5	6	7	8	9	10	11	12	13	14	15	16	17	18	19	20	21	22	23	24	25	26	27	28	29	30	31	32	33	34	35	36	37	38	39	40	41	42	43	44	45	46	47	48
Mean grey values across 2 cells- 4um	0	2226	2284	2139	2484	1923.5	1980.67	2272	1921.44	2081.33	2077.78	2388	2027.44	2271.44	2703	1838.33	1963.78	2190.33	1955.44	1898.33	2189.56	2088	1967.33	1903	2014.33	1896.78	1623.11	1553.78	2013.67	1753.56	1686.33	1667.78	1447.33	1511.33	1780.78	1784.67	2217	2082.67	2404	2125.67	2179	2158	2022.78	2203	2076	2250	1817	2211	2822
	0.1075	2232.2	2214.84	2152.61	2509.1	1947.44	1935.13	2206.01	1927.45	2225.44	2127.45	2378.07	2012.13	2400.7	2637.02	1720.14	2012.41	2176.98	2035.56	1916.67	2136.53	1996.98	2023.33	1934.01	2059.57	1896.84	1609.14	1598.07	1977.69	1650.85	1695.54	1670.17	1458.73	1489.85	1762.53	1847.81	2226.33	2068.22	2387.85	2258.49	2207.57	2245.52	1952.79	2245.72	2061.85	2266.96	1855.22	2148.65	3027.84
	0.215	2262.04	2167.08	2140.68	2491.1	1988.31	2009.19	2172	1986.75	2205.09	2149.48	2398.16	1978.53	2527.74	2548.76	1722.96	2138.73	2038.57	2036.82	1933.21	2056.42	1994.6	2029.16	1979.24	2183.21	1953.88	1582.33	1645.25	1928.14	1607.76	1653.34	1684.38	1484.61	1529.89	1699.25	1856.03	2139.51	2116.46	2383.73	2295.11	2239.24	2338.29	1924.07	2191.26	2019.9	2260.2	1898.11	2170.86	3030.23
	0.3225	2180.54	2144.81	2143.59	2352.36	1994.23	2085.33	2174.01	2014.5	2059.48	2172.81	2420.59	2011.77	2486.85	2485.64	1810.66	2163.64	2029.91	1999.05	1895.7	2039.41	1951.36	1975.39	1900.29	2094.2	1970.39	1642.45	1660.26	1896.34	1555.31	1634.62	1695.45	1545.59	1486.97	1669.62	1717.12	2091.38	2167.36	2335.99	2270.97	2238.12	2268.19	1940.23	2182	1964.19	2264.86	1872.76	2180.17	2919.01
	0.43	2223.69	2114.7	2133.15	2367.09	1987.14	2092.04	2170.46	1967.23	2030.09	2193	2439.83	2044.63	2376.12	2406.8	1846.05	2158.3	1943.92	1951.14	1870.13	2021.36	1936.33	1923.97	1940.63	2148.97	2034.53	1721.78	1675.18	1962.9	1546.84	1689.28	1716.1	1628.73	1486.16	1618.95	1626.38	2137.73	2179.51	2299.07	2206.03	2174.22	2229.11	1918.5	2172.02	1987.47	2291.44	1822.26	2077.15	2715.47
	0.5375	2174.46	2078.17	2105.37	2435.79	1924.35	2057.94	2174.07	1939.17	2089.65	2144.57	2488.88	2081.56	2345.76	2367.86	1817.03	2151.19	1975.18	1938.26	1872.72	2046.62	1940.54	1908.64	2009.45	2181.38	2016.49	1744.27	1688.46	2013.82	1580.39	1673.62	1721.45	1655.81	1514.2	1603.49	1627.71	2210.96	2129.37	2420.93	2191.75	2206.39	2225.4	1917.83	2132.59	2058.48	2267.29	1850.75	2102.77	2437.14
	0.645	2183.44	2174.03	2087.06	2439.46	1900.39	2066.58	2180.65	1939.01	2120.72	2083.7	2552.42	2096.61	2370.97	2358.76	1750.68	2134.23	1952.68	1951.59	1915.04	2096.99	1948.99	1854.31	1995.89	2132.72	1977.09	1701.29	1673.96	2015.24	1632.36	1581.42	1693.13	1644.05	1516.93	1660.84	1665.86	2189.89	2107.69	2424.43	2249.34	2142.85	2250.48	1974.42	2122.77	2094.12	2250	1865.95	2131.91	2335.39
	0.7525	2215.79	2206.68	2081.33	2387.17	1858.19	2002.06	2290.32	1943.88	2157.73	2202.33	2544.8	2122.35	2383.28	2314.33	1704.97	2186.29	1927.26	1933.75	1973.62	2109.7	1903.65	1827.55	1969.03	2146.27	2009.68	1668.74	1601.28	2044.91	1626.55	1593	1654.87	1554.87	1559.28	1690.2	1655.61	2179.22	2160.13	2311	2286.18	2086.98	2253.47	2001.97	2166.01	2102.42	2214.19	1863.71	2081.98	2309.73
	0.86	2168.89	2167.18	2110.08	2359.81	1880.62	2042.01	2352.41	1968.39	2198.22	2265.77	2498.84	2147.68	2403.41	2278.42	1814.42	2220.24	1946.82	1886.93	1917.26	2028.51	1908.42	1809.67	1960.5	2125.97	2039.96	1702.35	1640.88	2116.44	1594.93	1634.87	1724.37	1526.58	1654.13	1676.52	1641.67	2119.36	2145.49	2326.55	2278.44	2022.27	2319.87	1963.21	2260.53	2129.72	2186.76	1904.06	2133.37	2408.69
	0.9675	2201.65	2197.59	2232.05	2362.52	1935.29	2062.8	2327.06	2004.56	2062.59	2229.73	2463.53	2064.63	2433.68	2245.16	1844.08	2198.17	1940.18	1879.17	1866.24	2007.34	1877.42	1803.03	1881.04	2174.42	2059.11	1811.43	1610.41	2105.8	1618.93	1623.89	1747.74	1622.2	1646.1	1627.13	1640.2	2106.04	2093.97	2352.47	2222.87	2077.52	2394.45	1987.73	2220.58	2088.78	2242.4	1926.85	2224.57	2386.32
	1.075	2206.92	2187.69	2259.13	2270.87	1876.11	2043.4	2267	2018.9	1963.04	2188.41	2480.56	2100.28	2426.5	2171.38	1776.07	2284.68	1940.45	1914.84	1878.63	2076.55	1901.02	1842.34	1873.91	2159.49	2147.89	1892.44	1538.16	2025.17	1670.43	1669.28	1682.65	1641.24	1653.71	1593.68	1668.17	2118.21	2142.29	2310.02	2205.94	2146.63	2363.04	2054.51	2123.07	2033.28	2251.02	1921.72	2197.69	2345.53
	1.1825	2097.09	2249.95	2200.32	2120.42	1832.56	2046.95	2273.11	2036.44	2054.5	2096.27	2539.35	2189.77	2358.99	2156.04	1686.3	2310.68	2004.89	1995.29	1920.38	2077.54	1944.36	1949.13	1865.24	2146.75	2236.97	1888.44	1515.38	2017.48	1699.12	1688.71	1628.01	1616.4	1648.56	1610.53	1622.84	2100.7	2108.87	2294.37	2247.25	2278.86	2404.99	2011.62	2085.06	2013	2197.8	1921.33	2160.19	2340.93
	1.29	2120.74	2312.92	2103.66	2044.39	1919.2	2084.37	2312.81	2116.39	2186.98	2052.15	2503.63	2291.97	2342.55	2176.55	1690.65	2138.2	1980.23	1960.7	1913.83	1995.38	1934.42	2017.99	1925.11	2090.09	2248.56	1822.66	1482.24	2083.33	1699.08	1764.52	1642.25	1641.78	1601.15	1651.63	1611.09	2194.72	2072.56	2256.09	2261.61	2371.42	2448.93	1934.44	2087.79	1952.07	2198.14	1941.94	2193.82	2288.12
	1.3975	2137.43	2341.07	2055.64	2072.74	1954.65	2054.42	2325.89	2285.65	2163.26	2006.93	2465.62	2297.22	2455.36	2191.08	1743.29	2122.52	1920.59	1918.82	1919.29	1910.29	1999.87	2004.8	1926.99	2058.79	2187.59	1768.49	1479.29	2045.36	1729.18	1828.27	1672.66	1717.92	1636.17	1670.68	1656.42	2209.84	2089.07	2338.05	2239.23	2268.12	2502.04	1892.07	2140.35	1903.18	2199.48	1918.89	2304.7	2179.55
	1.505	2042.34	2385.34	2007.78	2108.99	2034.57	2065.21	2154.29	2354.63	2101.91	2033.66	2519.97	2361.51	2526.44	2172.53	1785.91	2145.94	1911.5	1990.36	1948.85	1911.86	2074.5	2058.75	1898.83	2040.06	2144.68	1745.99	1530.48	1964.76	1754.23	1787.53	1773.2	1696.85	1652.1	1662.75	1739.14	2274.82	2172.24	2385.76	2156.96	2254.51	2420.47	2005.25	2211.4	1976.87	2255.34	1914.04	2336.84	2122.22
	1.6125	2068.96	2447.49	1955.8	2161.21	2026.23	2075.69	2246.31	2460.33	2186.73	2114.89	2452.14	2427.22	2497.27	2310.33	1897.4	2184.02	1933.49	2009.15	1994.76	1976.58	2168.16	2009.12	1968.49	2049.56	2144.23	1734.2	1637.25	1983.71	1794.04	1695.36	1739.21	1691.42	1741.6	1694.95	1851.5	2450.62	2281.81	2489.39	2137.77	2352.37	2316.09	2215.26	2228.7	2029.77	2346.92	2086.28	2380.52	2100.6
	1.72	2215.51	2458.11	2145.38	2197.76	2069.7	2120.27	2354.41	2428.49	2312.89	2198.96	2384.2	2472.96	2471.98	2535.85	2031.53	2107.24	2002.48	2072.33	2107.95	2020.38	2259.8	2018.28	2014.34	2053.97	2189.89	1742.89	1812.04	2121.25	1890.44	1652.95	1721.5	1667.68	1785.26	1793.08	1861.17	2470.01	2372.87	2694.75	2162.34	2436.29	2267.37	2234.04	2272.07	2203	2438.43	2265.59	2373.02	2079.06
	1.8275	2432.95	2609.43	2379.29	2255.68	2167.54	2255.28	2397.88	2301.12	2340.17	2255.59	2272.48	2468.52	2467.68	2739.49	2081.85	2217.59	2163.84	2203.64	2251.18	2017.72	2343.87	2038.48	2076.01	2150.88	2256.98	1737.99	1934.21	2170.95	2017.07	1635.96	1693.31	1623.18	1748.04	1818.76	1786.52	2402.66	2346.75	2830.34	2189.76	2362.88	2265.24	2409.96	2367.32	2352.37	2553.7	2301.62	2308.15	2134.96
	1.935	2579.2	2600.88	2531.53	2252.54	2166.01	2385.34	2433.54	2146.81	2367.85	2237.08	2210.01	2582.45	2578.37	2783.49	2187.65	2397.55	2359.49	2267.5	2294.07	2084.88	2306.53	2056.66	2110.48	2254.06	2295.82	1746.38	1974.32	2098.13	2045.52	1731.34	1666.67	1695.45	1773.46	1835.82	1731.27	2427.51	2391.1	2896.85	2140.14	2243.41	2273.54	2549.75	2564.05	2380.11	2586.36	2242.26	2243.32	2233.83
	2.0425	2553.78	2471.67	2616.47	2163.51	2168.61	2405.2	2338.78	2005.08	2271.81	2261	2233.61	2766.33	2616.33	2713	2112.79	2411.83	2386.71	2271.17	2295.67	2147	2122.44	2090.17	2092.74	2385.17	2331.89	1803	1980.67	2039.06	1955.38	1877.43	1606.62	1703	1765.89	1955.94	1641.03	2567.89	2440.83	2891.78	2101.31	2162.31	2340.22	2593.56	2517.46	2212.67	2522.2	2166.7	2192.04	2297
	2.15	2464.14	2374.24	2503.24	2143.66	2167.91	2360.65	2311.35	1926.18	2175.1	2214.64	2332.43	2807.69	2524.05	2502.62	2032.91	2409.51	2254.17	2267.34	2221.92	2137.7	2079.94	2140.21	2160.29	2441.35	2449.14	1884.54	1995.64	1911.25	1836.52	1816.93	1604.4	1636.9	1750.25	1947.05	1615.09	2531.09	2239.59	2787.81	2133.14	2162.83	2336.67	2444.08	2382.02	2036.23	2432.81	2052.4	2129.05	2285.69
	2.2575	2320.82	2212.03	2488.02	2233.89	2094.11	2213.33	2243.37	1887.81	2132.65	2119.86	2293.38	2753.23	2374.41	2362.01	2094.22	2444.96	2140.49	2151.79	2167.79	2142.71	2074.62	2213.59	2143.65	2515.01	2513	1962.7	2022.35	1832.38	1733.19	1692.36	1721.73	1647.78	1734.35	1892.38	1563.12	2514.12	2077.55	2637.7	2175.38	2244.58	2231.9	2246.55	2363.39	1866.95	2347.25	2145.9	2178.15	2246.43
	2.365	2202.59	2150.57	2463.82	2263.55	2012.68	2163.8	2113.22	1913.01	2050.46	2083.01	2174.61	2628.01	2328.01	2227.89	2016.72	2369.9	2071.9	2074.98	2179.39	2180.83	2113.45	2282.35	2038.03	2424.3	2461.82	1948.74	1900.42	1830.41	1671.22	1650.11	1721.67	1663.42	1732.55	1868.36	1609.23	2442.56	2021.22	2583.61	2266.51	2286.63	2156.8	2199.81	2343.15	1779.9	2281.29	2154.72	2156.4	2242.5
	2.4725	2152.74	2082.12	2341.02	2236.79	1982.2	2088.75	2052.11	1939.06	2012.79	2071.18	2152.61	2512.75	2382.55	2150.37	1966.67	2350.74	2117.62	2094.46	2150.33	2163.46	2044.31	2313.17	1997.11	2308.32	2333.84	1850.42	1781.55	1812.82	1598.68	1601.97	1725.76	1612.12	1748.06	1806.64	1683.84	2479.84	2013.71	2624.62	2308.8	2301.69	2121.33	2138.97	2356.65	1886.67	2255.67	2087.25	2105.63	2169.75
	2.58	2069.27	2043.34	2238.05	2217.82	1915.98	2039.83	2039.63	1936.47	2034.75	2166.68	2145.49	2428.47	2418.61	2121	1982.72	2349.04	2186.16	2126.19	2151.91	2042.83	1952.75	2232.36	2009.66	2402.66	2212.5	1726.69	1664.19	1796.4	1561.55	1590.07	1772.12	1602.21	1733.31	1815.66	1638.3	2494.49	1985.21	2562.47	2275.39	2347.31	2112.7	2041.33	2334.11	1859.35	2289.06	2063.23	2061.14	2118.3
	2.6875	2077.86	2020.63	2193.71	2184.97	1917.99	2030.24	2068.39	2000.49	2056.91	2318.81	2159.49	2482.14	2369.68	2114.11	1936.04	2384.39	2180.63	2088.48	2156.91	1963.23	1915.1	2120.54	1888.89	2434.71	2133.32	1568.65	1617.46	1722.63	1576.92	1590.46	1790.19	1626.17	1664.59	1754.03	1552.48	2420.72	2004.61	2587.74	2185.22	2386.4	2189.63	2020.22	2327.19	1780.47	2278.62	2091.35	2074.8	2065.29
	2.795	2127.94	2072.84	2235.1	2123.34	1918.92	2067.34	2137.15	2063.54	2049.81	2374.01	2154.03	2553.92	2327.75	2134.8	1899.36	2450.8	2140.61	2127.6	2123.87	1911.49	1901.71	2077.12	1823.21	2406.15	2091.3	1484.12	1598.42	1733.23	1668.06	1656.95	1722.51	1605.52	1557.1	1754.47	1554.06	2414.47	2042.12	2670.86	2116.12	2336.18	2181.88	2075.41	2332.74	1842.35	2217.27	2061.76	2013.06	2063.79
	2.9025	2138.71	2019.92	2284.24	2073.3	1933.01	2148.39	2129.44	2040.77	2037.24	2304.5	2193.43	2763.79	2351.52	2167.33	1872.26	2521.75	2164.94	2120.95	2140.6	1868.47	1946.63	2117.6	1816.62	2372.76	2066.55	1518.86	1569.34	1800.34	1776.65	1707.32	1628.18	1582.34	1599.55	1826.08	1608.13	2515.99	2044.42	2724.72	2129.55	2382.45	2110.09	2134.51	2276.32	1922.73	2203.95	2054.04	2009.28	2071.18
	3.01	2157.78	1989.52	2216.09	2042.82	2005.03	2181.96	2024.24	1994.3	2065.21	2292.01	2212.44	2898.19	2376.15	2177.01	1813.88	2516.24	2147.45	2075.88	2177.63	1889.1	2033.87	2203.13	1813.23	2450.69	2009.04	1562.5	1536.89	1817.82	1826.67	1679	1606.17	1577.67	1695.07	1953.42	1667.39	2568.23	1998.44	2750.86	2200.2	2415.03	2184.2	2151.67	2285.22	1909.91	2245.28	2001.72	2042.11	2027.56
	3.1175	2137.51	1957.46	2108.15	2088.15	1996.25	2241.39	2058.24	1974.42	2079.41	2302.2	2255.52	3058.63	2522.86	2190.59	1707.94	2444.97	2116.19	2106.16	2281.99	1958.3	2073.79	2150.72	1769.71	2556.5	2015.56	1593.71	1499.55	1820.62	1804.11	1689.94	1617.56	1588.5	1688.11	1976.61	1671.14	2534.83	2004.53	2709.32	2269.76	2329.03	2193.73	2204.1	2324.49	1878.88	2272.9	1997.4	2066.15	2030.33
	3.225	2121.43	2008.27	2171.95	2223.11	2001.32	2292.72	2186.21	2008.34	2049.66	2265.86	2208.95	3108.97	2605.3	2190.4	1748.88	2386.17	2079.97	2080.92	2246.35	1988.61	2091.55	2063.05	1799.93	2614.95	2064.7	1580.7	1615.5	1810.91	1713.4	1671.08	1647.6	1574.96	1654.87	2042.04	1691.98	2507.09	2054.67	2586.01	2374.57	2257.37	2139.99	2305.47	2301.32	1989.46	2269.72	1974.3	2129.06	2107.28
	3.3325	2059.67	2060.74	2232	2176.04	1998.23	2262.34	2248.96	2014.7	1966.83	2285.03	2105.76	3129.07	2600.68	2251.76	1862.94	2292.02	1997.76	2025.77	2165.29	1992.96	2073.64	2084.2	1814.73	2624.91	2072.76	1495.44	1707.67	1759.56	1704.74	1648.97	1697.25	1610.61	1633.8	2079.3	1705.08	2469.49	2058.19	2541.5	2464.85	2287.88	2126.13	2338.33	2209.36	1998.02	2266.3	1949.27	2126.26	2105.84
	3.44	2088.62	2123.99	2192.35	2090.43	2064.93	2187.29	2230.48	1948.65	1884.08	2248.48	2017.89	3070.87	2581.04	2270.95	1868.6	2191.33	2040.95	2032.4	2187.65	2056.31	2024.37	2051.42	1846.09	2494.72	2009.26	1443.27	1755.79	1700.1	1685.89	1683.22	1709.16	1609.09	1538.13	2039.9	1711.21	2434.38	2007.74	2596.45	2666.37	2302.93	2177.84	2338.82	2167.38	2026.42	2207.18	2108.28	2196.86	2115.54
	3.5475	2092.74	2168.2	2091.38	2100.39	2070.17	2183.2	2157.24	1953.87	1859.71	2194.35	2117.63	3023.47	2467.76	2368.27	1803.96	2126.53	2099.9	2099.41	2160.64	2117.52	2040.47	2056.8	1815.61	2412.59	1974.08	1505.09	1754.12	1721.89	1623.46	1719.03	1690.05	1587.5	1491.83	1975.97	1699.75	2452.79	2038.52	2506.21	2754.02	2392.76	2249.35	2353.77	2167.28	2031.88	2123.77	2191.42	2245.61	2109.99
	3.655	2034.39	2151.59	2035.34	2118.32	2062.22	2054.77	2249.07	2005.54	1979.59	2190.35	2147.24	3097.32	2422.98	2411.93	1757.56	2091.01	2167.31	2114.21	2096.72	2101.54	2067.29	1976.88	1728.62	2388.66	1946.99	1584.81	1712.57	1735.74	1652.62	1704.49	1722.2	1549.43	1475.83	1926.76	1675.99	2408.35	2078.54	2441.52	2759.33	2446.38	2280.45	2382.31	2070.01	2044.41	2195.2	2189.53	2177.99	2109.98
	3.7625	2097.95	2143.56	1980.63	2218.42	2070.16	2020.01	2193.5	2030.98	2119.96	2266.07	2174.08	3158.62	2424.12	2351.03	1863.3	2127.13	2086.06	2066.93	2100.05	2070.46	2119.64	1995.03	1688.52	2448.43	2018.44	1616.51	1668.28	1727.22	1736.9	1592.02	1724.66	1531.47	1440.89	1902.5	1660.22	2374	2092.37	2391.44	2742.17	2360.55	2254.8	2371.38	2050.33	2108.72	2295.36	2216.82	2148.06	2110.87
	3.87	2148.94	2103.41	2016.95	2269.97	2037.23	2052.79	2086.02	2092.95	2121.66	2254.94	2210.83	3197.65	2353.98	2277.84	1942.79	2164.24	2098.98	2026.61	2192.39	2032.75	2072.63	1973.6	1709.2	2396.35	2022.12	1635.93	1685.42	1755.92	1805.14	1587.04	1767.53	1470.87	1454.32	1903.43	1687.25	2413.14	2064.87	2313.52	2676.88	2313.28	2147.56	2315.74	2105.28	2125.96	2342.97	2299.93	2119.36	2193.05
	3.9775	2079.52	2038.93	2149	2220.5	1954.75	2139.33	1995.26	2050.35	2087.33	2183.32	2245.36	3189.06	2289.76	2272.51	1913	2163.03	2135.67	2105.01	2225.29	1999.36	2003.15	1955.83	1780.22	2252.8	2037.02	1616.2	1707.74	1731.41	1797	1663.67	1699.33	1477.51	1509.44	1797.33	1698.22	2350	2024.25	2258.57	2577.44	2268	2215.55	2334.26	2108.33	2164.89	2406.56	2329.33	2128.56	2183.6
Mean grey value of apical end foot		2233.95	2390.61	2269.52	2241.69	1970.13	2091.7	2214.5	2139.17	2188.49	2248.47	2235.23	2343.29	2565.01	2240.91	1886.35	2211.03	2004.48	2060.22	2022.64	2026	2024.41	1926.66	1962.89	2166.01	2132.33	1638.22	1673.97	1830.35	1846.72	1691.33	1720.45	1638.02	1727.13	1777.7	1677.08	2189.42		2248.41	2307.46	2306.45	2388.5	2072.42	2304.1	1971.91		2035.64	2144.18	2312.56
DMSO 1 hour incubation
N-Cadherin		Embryo1_01										Embryo1_02										Embryo1_03										Embryo2_01										Embryo2_02
Cell number		1	2	3	4	5	6	7	8	9	10	11	12	13	14	15	16	17	18	19	20	21	22	23	24	25	26	27	28	29	30	31	32	33	34	35	36	37	38	39	40	41	42	43	44	45	46	47	48
Mean grey values across 2 cells- 4um	0	800.67	785.67	567	793.444	816.667	907	917	874	865	696.556	639.333	888.33	873	792.222	586.67	693.67	978.444	769.667	949.33	969.67	1069	870.78	841.556	991	872.333	997.333	949.67	899.78	1186	1128	1005.33	1010.22	1111	846.56	1008	818	833.22	990.11	1085.33	1256	847.67	890.67	951.333	948.667	892.333	1044	914.56	925.67
	0.1075	832.68	746.69	629.18	807.097	842.556	883.222	881.69	846.97	804.023	523.988	682.938	867.62	883.77	826.439	578.63	733.74	968.15	788.453	952.11	951.65	1046.37	859.14	914.193	979.162	925.665	1010.41	958.25	850.8	1100.64	1141.38	1042.7	1074.94	1133.94	916.15	1007.02	829.498	919.92	990.22	1109.25	1194.22	830.29	899.79	979.386	951.194	872.262	1036.69	882.32	925.69
	0.215	818.98	739.05	684.79	831.449	869.794	850.149	786.29	844.38	772.838	507.639	741.8	834.63	916.09	837.789	689.4	796.53	943.899	787.942	946.78	969.3	998.01	876.89	929.181	1000.79	980.546	998.761	933.16	858.01	1049.16	1162.28	1029.2	1077.41	1062.75	982.13	1086.94	868.735	948.57	1004.78	1088.92	1187.66	809.83	908.2	912.474	972.204	887.504	1037.55	887.51	973.11
	0.3225	795.39	764.65	723.48	782.756	840.233	821.312	815.96	849.36	766.678	549.738	805.4	829.32	910.17	800.846	808.81	824.97	979.17	809.123	960.41	1018.23	1008.81	907.25	949.24	1077.87	995.915	1005.25	953.69	914.49	1051.83	1076.49	1036.88	991.96	953.94	998.45	1063.88	887.943	948.22	1077.33	1067.18	1166.09	793.09	938.4	836.105	949.161	926.655	1020.52	937.4	1032.32
	0.43	762.72	772.34	723.33	765.849	841.355	876.922	895.17	848.02	807.689	592.573	841.017	861.62	907.01	798.777	898.53	841.15	986.954	855.678	1011.86	1032.65	1052.28	916.34	1002.7	1005.21	1023.27	974.107	979.11	1017.37	1119.66	1039.15	1025.12	973.48	932.27	1057.71	1049.3	921.886	968.82	1096.56	1089.13	1127.78	796.55	930.52	757.035	926.447	935.536	1021.51	954.03	1026.39
	0.5375	761.56	767.53	725.63	792.231	799.095	901.7	898.25	860.32	875.205	660.027	861.181	864.47	942.22	818.506	984.65	873.79	936.586	865.108	992.78	1007.03	1046.33	909.09	1059.19	989.672	1037.49	932.615	940.22	1032.06	1185.57	1095.71	1025.22	1001.71	953.92	1094.99	998.12	950.079	1030.76	1050.22	1057.86	1143.83	823.91	939.7	827.158	926.542	938.015	1034.52	959.48	967.83
	0.645	785.31	788.91	752.7	820.732	793.592	902.759	904.95	875.29	886.981	709.212	845.767	850.1	921.44	800.922	958.82	886.88	918.054	878.491	970.73	991.19	1010.01	933.76	1072.44	1012.16	1029.06	967.024	900.91	1002.07	1091.37	1081.49	1039.42	1038.94	990.15	1091.27	1008.78	946.468	1099.61	1000.22	1005.85	1163.88	838.07	935.68	895	938.245	931.435	1023.35	1063.78	975.04
	0.7525	771.32	837.12	746.58	813.217	820.951	898.315	860.39	842.39	893.27	676.815	843.373	802.46	850.16	752.509	955.32	878.79	966.331	921.763	982.05	1016.7	1005.81	948.2	1084.17	978.348	974.867	959.036	931.38	1021.63	1039.3	1107.18	1007.78	1024.94	1070.32	1065.6	1018.19	922.413	1092.63	1022.89	980.01	1108.53	821.12	933.14	884.842	961.897	956.364	1051.7	1071.22	992.89
	0.86	818.48	857.17	762.02	790.941	819.373	811.007	872.47	836.38	855.872	631.236	847.247	792.33	831.93	753.849	963.91	876.53	1016.11	938.211	1006.38	1008.15	1004.16	927.95	1065.85	1019.74	917.607	947.129	947.19	996.81	1025.7	1150.46	1012.82	1017.96	1113.64	1083.06	1008.08	912.393	1054.59	1044.33	991.81	1093.4	815.7	917.54	875	953.255	975.274	1061.09	1031.06	1013.94
	0.9675	835.58	848.54	800.94	789.412	820.788	832.262	818.56	840.45	836.079	643.803	856.737	783.3	848.77	789.859	954.44	876.78	1073.38	914.842	974.04	970.14	976.83	932.36	1014.29	1044.55	905.988	966.826	935.13	982.87	1060.29	1097.43	1077.09	967.98	1065.08	1110.88	934.47	958.284	1042.63	1037.67	989.41	1129.87	827.9	877.04	885.509	935.072	963.579	1023.68	1048.02	1024.84
	1.075	783.63	821.09	825.24	782.361	865.677	859.978	822.9	822.37	885.115	736.451	863.457	797.74	886.43	813.021	935.63	866.99	1062.91	910.556	981.37	974.39	1009.99	936.88	970.632	1001.35	976.526	957.327	895.63	965.88	1121.77	1044.78	1059	973.73	1106.35	1103.04	885.61	1004.67	1033.65	1047.44	975.28	1111.01	798.23	854.13	962.035	896.839	921.752	986.47	1043.31	1000.38
	1.1825	735.96	786.5	839.1	789.583	857.657	822.432	829.28	848.61	888.139	811.345	909.63	791.68	857.9	789.759	934.39	812.7	1001.77	920.629	989.78	973.25	1075.71	927.04	976.854	958.241	947.138	930.243	889.24	950.01	1116.73	987.982	1088.35	1006.77	1045.84	1108.73	847.49	1012.42	1002.95	1057.89	920.95	1065.42	739.23	834.94	969.842	850.794	884.131	993.73	975.78	940.93
	1.29	715.27	741.05	836.77	780.899	819.846	755.532	803	892.56	873.064	842.76	920.365	770.93	828.14	777.721	925.05	769.45	998.589	873.316	991.29	932.52	1035.91	920.75	991.602	929.436	954.52	938.575	910.65	963.29	1121.16	963.378	1069.68	980.47	1005.81	1166.18	771.02	1006.8	989.18	1022.11	873.88	997.89	720.78	804.78	950.579	823.528	871.667	961.58	923.72	902.34
	1.3975	711.8	681.74	851.69	738.377	781.317	758.556	798.64	849.68	858.843	811.893	907.044	766.15	802.67	727.452	885.42	792.05	913.896	798.035	915.5	883.85	922.95	941.61	956.298	916.889	980.915	932.954	886.8	907.44	1192.98	929.288	962.26	907.51	966.89	1213.65	672.57	980.675	968.7	957.33	835.05	950.02	711.87	722.07	794.088	878.464	845.231	909.31	871.08	873.67
	1.505	736.09	707.57	944.46	719.645	734.596	810.826	794.06	791.33	765.9	764.061	853.323	755.83	757.64	699.636	867.58	864.37	838.917	810.719	900.01	904.71	861.25	943.39	938.058	985.162	924.777	888.981	805.52	881.48	1244.69	910.207	946.42	801.96	823.82	1220.58	607.1	964.37	862.72	928.78	815	880.23	693.03	673.6	722.316	858.945	810.316	868.17	812.57	812.63
	1.6125	760.89	880.03	992.06	711.271	697.783	856.798	773.92	766.1	728.349	745.502	819.624	787.38	757.65	721.94	871.04	1143.79	864.65	929.64	954.42	1037.36	818.88	1064.38	895.725	971.625	936.564	870.507	876.5	1043.86	1302.23	1011.97	1021.52	876.16	835.17	1203.04	666.55	935.368	785.33	1066.67	903.85	864.02	706.25	775.78	718.789	782.467	787.667	879.05	764.04	856.08
	1.72	887.28	1234.8	1125.82	779.811	733.431	901.934	880.25	772.76	834.944	815.021	809.288	1158.75	881.84	839.307	1074.47	1734.02	1051.81	1135.5	1121.16	1453.89	919.47	1407.4	900.526	1015.24	1108.5	879.89	1245.78	1545.45	1497.84	1040.6	1207.18	1129.62	1162.31	1248.63	1127.91	961.993	800.97	1455.22	1329.09	1216.49	829.45	1227.28	852.632	744.645	861.821	975.31	833.37	1089.26
	1.8275	1408.91	1723.74	1447.92	1086.18	934.923	1115.5	1269.27	1098.38	1039.46	1026.9	891.713	1803.04	1345.63	1122.34	1506.4	2429.68	1332.86	1299.13	1516.98	1934.71	1263.54	1945.01	1073.91	1233.01	1406.65	1016.58	1793.87	2357.81	1753.26	1165.56	1530.74	1701.85	1727.95	1582.31	2170.17	1153.39	1131.2	2062.33	2399.46	1999.11	1289.23	1848.4	1257.37	965.753	1080.31	1384.73	1111.55	1528.78
	1.935	2608.6	1999.97	1740.86	1423.6	1244.96	1472.42	1896.01	1904.69	1362.27	1223.06	1310.28	1900.71	1940.46	1471.02	2038.32	2767.11	1580.6	1460.21	1924.04	2032.92	1902.88	2493.94	1439.98	1470.64	1581.5	1314.38	2051	2818.79	1876.86	1635.57	2103.34	2133.25	2179.51	2084.86	3024.83	1485.12	2025.41	2275.67	3054.63	2750.17	1990.26	2249.75	1574.11	1359.11	1275.99	1990.15	1613.72	1873.62
	2.0425	3356.33	1815.5	1707.83	1628.83	1451	1733.64	1988.14	2621	1347.03	1343.69	1622	1382.01	1900.67	1544.75	2074	2169.08	1545.11	1544.72	1814	1498.37	2341.58	2392.25	1759.33	1627.46	1499.33	1497.67	1901.57	2189.97	1691.97	1863.4	2391.5	1811.21	2056.58	2319.89	2723.83	1610.17	2693.17	1806.56	2378.5	2457	2359.37	1847.18	1412.33	1660.54	1249.33	2474.06	2123.14	1617.06
	2.15	2759.98	1323.04	1412.97	1558.36	1402.56	1453.59	1486.64	2324.79	1087.99	1193.71	1447.36	872.3	1249.94	1298.06	1442.19	1332.61	1191.02	1398.21	1441.88	1043.9	2115.99	1903.23	1658.99	1521.4	1192.87	1415.86	1398.19	1357.56	1333.3	1675.37	1874.85	1316.63	1503.23	1758.57	1918.31	1413.15	2082.92	1256	1435.25	1704.67	1998.52	1349.09	1142.26	1569.08	1035.53	2118.31	2078.55	1236.61
	2.2575	1439.76	857.37	1129.2	1285.46	1139.62	1099.1	1015.41	1356.96	892.171	972.461	1008.32	684.46	754.51	1002.32	939.65	959.84	873.241	1170.11	1124.67	886.69	1549.23	1390.01	1336.45	1215.11	881.874	1140.67	950.54	905.96	1044.92	1359.54	1299.77	1029.64	1052.58	1144.18	1269.93	1086.71	1226.82	1024.67	929.19	1143.75	1318.07	893.85	959.825	1158.88	857.591	1368.35	1773.65	1028.12
	2.365	722.05	638.45	869.72	991.528	965.487	865.119	798.92	792.43	807.76	797.045	733.183	716.68	619.24	805.402	723.32	856.44	771.079	963.392	971.23	930.44	1063.31	1085.56	1052.35	981.404	785.7	1010.08	779.06	839.84	911.38	1020.71	994.23	907.54	841.48	885.9	870.41	921.584	860.05	1002	747.81	1043.44	816.22	694.33	808.351	864.17	812.815	946.96	1383.42	976.43
	2.4725	544.83	646.32	719.87	849.39	851.459	788.497	762.78	663.86	777.343	733.432	691.235	733.53	655.59	743.058	750.77	861.2	794.466	842.304	896.18	1000.3	869.77	1012.87	897.573	889.261	831.433	924.327	868	915.26	919.408	944.369	926.31	891.68	872.11	905.03	726.03	949.21	841.91	1008.44	768.62	1093.98	663.67	695.44	827.895	798.123	821.54	816.88	1116.53	955.06
	2.58	567.72	728.23	705.73	794.492	851.12	778.296	762.94	703.25	786.648	723.758	727.42	800.57	740.61	765.713	763.89	853.43	852.619	834.579	880.97	1069.04	883.92	1021.3	867.538	873.88	916.665	895.57	903.11	943.56	966.76	995.973	1000.8	943.71	962.77	935.95	772.99	980.917	908.3	997.67	904.77	1092.29	682.26	778.49	920.86	850.374	811.537	831.57	995.82	993.22
	2.6875	615.66	792.07	687.45	800.038	849.036	819.809	798.95	798.94	818.022	715.786	773.134	858.12	818.42	800.018	783.68	845.1	924.717	930.33	901.56	1068.51	972.17	972.55	912.667	890.567	919.513	912.53	931.19	987.78	1051.57	1018.09	1041.61	971.89	1058.72	949.75	864.38	970.389	979.99	996.56	962.01	1027.76	733.14	784.36	905.965	904.871	847.441	886.85	928.46	1010.69
	2.795	697.45	811.37	669.26	806.062	838.568	851.387	843.29	896.68	840.829	684.082	796.631	840.42	864.39	843.733	895.12	850.86	939.447	969.947	900.6	1073.27	992.01	969	959.175	903.741	899.203	910.377	990.05	1029.28	1079.65	1033.01	982.08	1028.56	1090.32	952.1	970.55	957.801	1064.23	993.33	1001.77	990.49	745.66	780.16	858.421	922.25	863.233	933.81	906.56	992.35
	2.9025	771.78	795.74	700.38	811.937	830.499	869.522	847.23	881.54	855.683	680.187	846.132	830.62	893.14	869.548	922.6	906.97	931.586	943.491	907.77	1063.61	1000.6	968.95	953.596	915.095	919.534	917.529	956.31	1059.8	1130.19	1015.43	944.84	1045.45	1036.71	956.85	1029	988.374	1070.88	979.56	994.33	1008.45	767.16	796.61	944.842	933.384	860.275	994.1	927.14	993
	3.01	759.52	782.13	739.96	824.19	840.98	863.073	863.03	850.67	879.11	672.644	837.931	870.3	933.03	892.382	895.26	937.8	966.677	894.544	944.36	1030.95	1048.51	929	934.719	936.054	913.794	921.018	918.73	1023.08	1103.03	976.973	1040.83	1052.33	1009.64	980	1053.87	1029.42	1006.06	1022.44	1000.63	1045.35	816.85	816.32	935.93	913.602	889.174	1024.7	956.6	997.71
	3.1175	743.35	784.26	754.45	801.369	882.913	807.225	865.02	885.08	884.274	704.554	828.151	882.64	886.51	929.695	901.14	860.14	969.448	891.792	955.3	984.74	1066.52	920.51	960.538	929.19	918.055	924.07	905.6	1014.31	1155.93	983.468	1084.33	1083.47	1028.83	980.24	1088.06	1022.85	916.68	1103.11	1022.12	1064.2	836.88	792.33	834.579	858.281	911.698	1016.7	983.47	1021.54
	3.225	767.1	785.15	749.44	798.829	870.96	807.291	838.42	862.16	862.828	790.267	880.837	866.33	912.72	914.28	878.81	807.26	935.667	923.789	955.25	1008.91	1080.75	984.58	998.918	889.132	930.271	947.92	898.2	1019.62	1181.91	1003.16	1066.1	1065.21	1086.76	1000.49	1087.63	1007.75	891.9	1138	1010.3	1061.09	843.91	794.55	832.719	864.226	891.269	965.28	1032.11	1069.56
	3.3325	767.07	812.03	736.62	871.623	854.436	844.887	794.17	882.92	843.525	800.177	912.711	867.37	862.57	906.947	910.47	810.12	912.518	932.588	977.77	1043.37	1073.81	1005.71	1039.77	916.943	994.446	938.545	890.88	1028.4	1142.54	1061.34	1024.63	1051.09	1095.99	1023.52	1053.48	1046.56	938.74	1134.44	951.5	1092.7	890.78	828.72	786.702	922.191	842.549	953.11	1002.76	1055.42
	3.44	802.06	834.31	750.43	869.988	838.925	807.756	762.14	879.81	817.856	800.802	917.963	879.11	832.78	914.2	966.39	869.84	905.232	928.485	931.19	1053.71	1030.13	1005.14	1038.13	993.863	1054.98	930.122	884.21	1091.69	1158.44	1083.49	1028.93	1035.78	1107.86	1036.12	1043.39	1140.85	997.22	1102.33	972.9	1112.04	832.21	852.64	807.526	944.07	908.956	960.77	971.98	992.7
	3.5475	803.45	827.05	810.22	835.023	856.608	843.778	778.92	923.99	772.695	821.637	902.782	880.14	854.63	907.145	949.75	913.74	898.651	911.684	927.24	1093.47	1030.59	1005.55	991.988	1013.17	1029.29	926.434	939.15	1126.98	1101.32	1075.49	1049.18	978.39	1113.23	987.94	993.27	1176.41	981.74	1093.78	1016.38	1083.58	762.2	900.73	836.544	957.667	941.515	971.2	935.87	979.85
	3.655	792.45	838.28	855.68	810.251	786.001	904.686	784.46	928.19	777.242	822.743	884.346	835.93	896.88	877.902	934.26	921.42	899.163	881.936	891.95	1098.16	1050.8	1018.74	944.035	971.53	982.985	926.89	912	1075.64	1014.97	1093.82	1047.14	963.9	1129.08	1015.37	1043.52	1116.93	990.18	1060	1063.93	1088.14	714.74	860.52	843.684	983.601	929.531	971.34	884.18	927.74
	3.7625	810.77	834.19	863.41	773.808	812.902	888.598	782.19	902.09	803.44	801.464	854.474	846.29	863.88	825.161	842.58	862.02	934.6	820.944	888.95	1058.01	1018.21	1050.6	934.468	981.257	985.186	906.787	946.3	1020.97	1003.18	1130.18	1062.85	954.34	1159.48	1013.36	1125.67	1006.88	964.39	993	1069.77	1143.75	732.53	832.17	796.632	952.314	915.43	973.52	861.55	829.47
	3.87	838.6	800.89	850.71	727.801	835.796	858.656	748.86	865.99	809.789	849.115	838.734	874.54	838.67	890.957	890.09	786.16	926.659	736.649	978.73	1071.92	985.54	1079.1	942.702	1006.78	944.904	833.083	949.02	887.22	997.302	1070.81	1080.58	944.47	1126.12	1023.57	1069.11	968.53	891.58	953.33	1036.48	1162.02	786.21	854.21	741.684	905.886	893.816	960.76	831.16	784.05
	3.9775	817.78	756.55	859.5	750.03	833.201	837.806	711	828.7	780.745	902	865.313	850.33	817.28	937.563	912.37	776.03	947.819	648.81	1004.74	1110.89	1011.08	1068.37	994.368	984.362	923.979	836.171	878.44	842.56	1012.78	1080	1071	949	1125.67	1025.44	960.94	991.729	915.64	973.89	1033.98	1100.62	876.33	868.78	754.93	948.444	815.544	948.44	811.68	852
Mean grey value of apical end foot		711.16	682.56	895.31	719.59	795.58	831.77	679.36	766.51	767.2	739.82	808.97	692.43	760.9	808.1	769.47	862.91	851.68	849.52	940.5	906.59	941.07	982.91	876.12	983.42	882.47	841.98	872.04	958.85	1014.22	1031.37	905.59	839.42	920.77	844.02	837.45	976.17	983.04	938.39	908.3	1035.45	727.47	741.78	819.78	845.18	879.73	952.03	912.22	913.34
Phalloidin		Embryo1_01										Embryo1_02										Embryo1_03										Embryo2_01										Embryo2_02
Cell number		1	2	3	4	5	6	7	8	9	10	11	12	13	14	15	16	17	18	19	20	21	22	23	24	25	26	27	28	29	30	31	32	33	34	35	36	37	38	39	40	41	42	43	44	45	46	47	48
Mean grey values across 2 cells- 4um	0	855	841.333	794	916.778	878.333	922	937.667	984	873	1118.89	835.667	841.333	903.444	908	880.333	851	909.333	981.333	962.333	816.111	885.333	863.444	908.778	1028	929.333	855	953.667	968.889	949	978	945.333	935.333	949.667	917.222	915	842	930.222	813.333	936.889	876	894.667	909	886.667	943	779	987	884.556	1056.33
	0.1075	829.884	850.515	743.374	883.737	859.529	929.258	873.867	944.829	938.275	990.436	876.778	822.951	913.518	897.95	900.211	883.693	934.995	1002.19	925.643	813.198	904.997	818.785	869.561	996.929	953.462	953.079	907.857	971.68	972.126	1021.27	918.19	959.058	1054.25	938.877	980.365	847.214	860.178	826.333	948.014	813.971	900.283	906.608	911.807	968.252	805.261	987.981	936.177	988.282
	0.215	823.351	863.685	772.259	919.758	876.924	929.319	899.867	936.928	928.695	967.691	904.691	836.319	947.97	898.314	863.982	924.105	971.786	992.444	941.2	889.762	899.498	873.789	882.895	961.701	953.513	959.191	844.794	1015.71	996.826	977.036	881.021	966.849	1038.92	936.975	997.631	855.247	860.428	863.556	938.691	816.169	922.074	924.329	876.474	1020.34	856.316	974.762	946.695	906.497
	0.3225	801.904	817.274	825.846	904.885	888.497	891.391	914.934	982.352	931.461	1030.45	883.047	848.74	982.878	878.477	894.316	928.754	967.23	980.281	939.073	916.279	907.798	994.792	924.532	937.028	1037.38	969.318	864.823	997.04	996.855	919.946	867.475	945.234	968.971	989.237	992.141	867.809	916.352	902.556	873.394	859.094	922.498	955.633	847.246	1005.24	900.605	975.769	973.936	931.973
	0.43	787.659	806.648	812.162	920.306	914.15	911.275	963.278	1011.5	934.594	1062.22	867.609	859.204	989.383	840.042	939.632	924.813	974.849	998.626	920.11	911.794	946.076	968.322	960.386	927.764	1102.71	945.893	849.562	982.538	1004.44	941.306	863.825	902.819	931.378	1006.04	893.683	884.894	978.602	866.111	877.144	865.375	924.765	919.124	823.035	939.334	896.945	956.454	995.757	1005.99
	0.5375	792.055	824.617	800.94	911.345	951.035	988.934	940.671	1026.52	958.183	990.039	824.655	866.09	967.358	849.695	899.316	927.908	947.874	997.971	949.414	923.024	937.392	812.123	962.164	949.734	1088.8	920.344	831.757	975.547	961.513	1035.63	886.665	857.017	906.895	1012.87	886.997	895.45	993.622	827.222	852.572	829.091	969.306	944.786	798.842	948.904	906.626	958.073	970.819	1024.46
	0.645	767.662	850.438	853.216	919.826	940.896	967.197	915.984	976.82	966.41	917.363	795.169	841.966	942.026	879.324	909.053	877.684	954.566	978	1030.82	921.858	926.98	824.585	990.064	939.073	1020.68	963.291	896.179	995.396	961.125	1078.22	905.88	824.911	950.35	1034.34	877.557	881.71	947.467	884.111	833.632	840.11	983.318	912.405	841.421	935.78	893.108	935.812	924.03	1046.13
	0.7525	779.529	871.356	920.129	903.385	854.563	937.383	916.212	904.438	956.938	945.358	822.468	850.065	968.378	866.135	909.158	831.899	926.501	929.418	1007.69	895.727	963.197	871.683	1015.68	966.268	988.781	987.226	879.125	1053.64	934.382	1154.28	928.365	822.736	963.042	1013.3	881.242	902.762	914.481	941.667	838.104	885.949	941.52	902.757	911.789	892.879	913.045	962.012	933.014	1043.72
	0.86	795.258	845.513	869.443	945.043	837.956	941.269	904.863	935.069	947.843	1007.03	887.583	793.291	981.745	840.464	889	842.474	907.311	927.111	974.435	961.675	1008.19	862.965	978.836	1003.77	1021.18	1028.36	886.948	1053.69	892.139	1138.87	906.707	837.978	929.25	1011.92	865.776	959.607	926.055	973.444	854.008	883.129	875.121	879.814	928.842	906.695	917.053	976.773	951.13	988.701
	0.9675	829.241	825.907	829.719	954.697	856.215	869.003	877.48	909.051	976.139	989.439	884.193	781.417	961.947	793.36	893.825	854.561	924.812	934.307	936.36	984.768	1021.74	818.83	924.725	993.627	939.889	993.311	907.711	1078.43	940.687	1058	881.534	887.335	965.601	968.257	918.626	974.287	936.783	912.778	956.052	879.432	846.742	894.814	929.684	905.332	918.679	1023.28	937.614	981.407
	1.075	822.418	880.352	856.149	935.128	888.041	800.85	862.492	905.059	952.407	941.903	894.532	782.862	934.113	771.744	860.947	868.795	965.885	939.263	958.658	936.113	987.66	830.743	923.07	983.806	923.006	973.826	910.144	1014.99	926.563	979.946	906.404	865.359	1008.48	921.649	985.043	921.89	880.142	856.556	989.859	809.712	875.146	911.362	889.298	874.301	906.464	1104.05	900.176	994.029
	1.1825	785.783	948.176	838.699	903.962	886.101	804.302	880.318	913.874	974.316	959.209	927.558	794.564	913.003	757.392	841.509	881.702	989.597	941.275	974.901	925.915	923.354	941.605	946.62	985.46	981.143	972.298	896.425	1006.99	907.947	980.739	852.598	847.641	939.99	913.1	993.166	872.017	897.045	874	943.757	785.647	885.742	942.222	892	853.088	883.193	1128.36	892.174	967.845
	1.29	772.629	998.986	809.166	889.889	865.531	860.285	881.573	897.114	964.828	974.629	905.788	804.759	900.139	781.472	848.351	901.953	944.519	981.263	929.53	980.928	933.855	983.304	940.661	970.538	947.197	963.908	904.836	1004.7	960.894	987.919	827.945	857.959	968.258	944.325	1006.53	874.543	857.873	874.444	912.559	796.053	830.662	963.082	913.596	877.644	881.974	1101.5	873.019	974.414
	1.3975	798.997	1067.74	853.91	867.418	872.377	824.456	904.712	905.512	945.797	951.29	836.267	799.845	929.668	810.017	865.263	942.213	906.064	1011.32	966.14	990.855	919.929	962.744	974.456	972.778	949.833	937.376	903.019	967.767	992.719	1027.84	915.136	890.549	941.737	976.423	1005.13	925.597	799.007	839.444	914.62	844.521	787.097	949.26	876	924.611	887.833	1042.54	907.62	1005.82
	1.505	840.139	1096.16	876.9	914.973	894.948	797.317	944.614	1001.66	958.797	906.895	818.533	884.122	981.319	804.716	862.684	922.982	913.993	973.029	988.658	957.138	869.184	983.965	1073.43	982.336	1009.72	927.122	856.611	939.461	982.076	1035.63	923.05	911.513	936.255	964.934	1062.24	971.764	792.764	859.111	979.625	898.779	796.443	1021.63	858.263	834.975	873.111	1084.46	955.134	986.019
	1.6125	905.258	1106.48	886.255	996.256	936.29	819.206	980.641	1162.38	972.122	910.957	851.249	925.711	1032.98	835.248	888.175	964.81	1007.54	964.14	1036.14	1010.05	864.803	1010.97	1091.64	1000.68	1096.1	907.728	874.961	938.015	1037.02	1025.7	914.073	904.577	979.395	1004.93	1155.95	981.675	915.262	937.556	1133.7	936.995	859.324	1065.12	873.965	788.089	882.629	1098.6	915.779	1037.68
	1.72	948.782	1118.54	940.968	1087.39	1010.27	843.536	1098.65	1263.21	963.765	976.352	930.105	982.598	1040.9	899.453	872.053	1089.56	1035.91	1016.02	1156.55	1165.46	985.753	1052.46	1083.02	1001.82	1234.05	929.088	937.433	1008.49	1152.78	1089.77	969.97	952.185	1040.08	1114.1	1240.6	939.667	1076.69	992.111	1267.05	942.359	906.205	1050.87	951.193	773.757	997.249	1162.07	859.52	1120.12
	1.8275	989.255	1155.53	1007.54	1203.8	1178.86	934.231	1234.88	1312.94	980.182	1026.48	1057.5	1040.39	1058.14	972.395	881.404	1167.58	1051.57	1114.47	1259.2	1261.06	1118.51	1122.45	1113.06	1047.23	1328.5	901.983	1017.32	1206	1311.62	1161.69	1064.02	964.609	1120.41	1170.15	1381.78	940.881	1289.93	1026	1247.34	1031.68	953.36	1070.34	1024.84	833.999	1153.97	1368.17	943.054	1187.74
	1.935	1108.01	1158.83	1013.5	1243.01	1265.38	1050.54	1237.07	1315.23	1146.21	1045.39	1214.04	1105.78	1062.51	1087.94	961.439	1163.85	1042.06	1241.84	1266.98	1270.42	1223.52	1223.26	1130.22	1094.57	1255.8	965.317	1123.85	1308.81	1356.48	1240.89	1174.62	984.231	1145.33	1256.09	1385.77	999.786	1259.47	1033.67	1224.53	1085.38	1024.42	1187.52	1102.95	1009.68	1178.01	1536.31	1046.55	1256.97
	2.0425	1136.33	1072	1009.67	1164	1250.61	1166.75	1132.15	1231.83	1187.03	1090.43	1226.75	1030.42	1054.67	1218.58	1041	1182.56	1025	1316.33	1215.17	1175.4	1295.33	1168.56	1117	1075.02	1098.33	1084	1115.97	1230.16	1243.4	1314.87	1141.03	1053.96	1061.14	1364.06	1212.58	1053.67	1124.17	1003.78	1152.33	998.389	1068.22	1227.16	1166	1218.79	1069.67	1580.33	1081.5	1285.86
	2.15	1082.15	961.801	999.573	1093.31	1192.12	1145.41	1036.11	1167.11	1101.94	1060.62	1142.5	890.753	1078.06	1248.03	1046.79	1160.91	1013.57	1304.41	1160.57	1044.59	1260.99	1110.89	1085.04	1086.07	1023.2	1102.01	1103.96	1103.9	1064.97	1325.2	1051.31	1193.79	974.477	1399.29	1053.25	1086.31	998.902	991.667	1083.6	887.591	1056.66	1186.64	1179.16	1372.89	1027.76	1573.77	1047.65	1166.72
	2.2575	1029.5	868.464	957.212	1053.39	1137.7	1065.58	922.777	1092.83	1000.57	1016	968.383	828.857	1036.94	1164.42	917.491	1045.96	941.334	1205.25	1181.4	966.172	1192.84	1024.88	1075.67	1089.58	1034.88	1059.89	1077.94	1000.69	975.728	1238.11	929.119	1189.27	972.065	1221.51	973.629	1094.16	856.832	940.444	1022.52	841.27	975.216	1072.67	1124.95	1342.93	945.745	1514.69	1061.97	1093.16
	2.365	943.414	824.283	875.515	969.565	1048.18	1000.69	856.103	1010.16	968.473	971.58	908.501	810.187	969.794	1083.35	826.368	992.158	877.946	1076.08	1240.99	932.307	1084.25	976.602	1047.95	1042.87	987.236	1004.33	986.998	959.633	950.744	1083.68	868.165	1158.88	1017.7	1057.47	896.782	1110.12	803.633	876.556	1025.14	811.797	896.969	942.88	1035.63	1172.51	917.679	1428.49	1077.6	1024.98
	2.4725	888.693	840.919	837.266	909.183	961.293	979.245	877.085	944.021	943.081	949.454	888.109	800.15	961.596	985.385	823.895	976.539	882.23	979.526	1169.3	960.799	986.922	976.026	1023.43	1002.72	922.66	953.255	920.388	944.615	955.899	1014.63	835.255	1084.94	1020.73	1011.69	899.921	1075.44	782.062	922.778	999.235	823.983	881.997	925.978	985.474	977.865	909.871	1155.48	1055.86	976.254
	2.58	886.836	887.037	818.709	921.133	909.95	986.629	892.036	935.895	912.427	1012.58	841.704	839.214	941.59	856.51	855.368	920.76	897.24	916.456	1045.07	1002.17	934.747	956.912	1024.77	976.692	918.721	949.102	884.122	951.917	974.863	1040.22	788.454	960.338	961.936	989.521	931.914	1006.75	798.983	966.222	922.937	818.736	869.442	887.281	972.526	871.115	933.599	1004.64	1030.95	973.133
	2.6875	887.418	929.504	821.206	917.529	838.468	946.842	901.321	972.187	950.692	1003.2	846.648	866.938	941.432	799.622	867.211	939.057	924.89	905.994	1004.85	919.125	939.485	954.061	1023.49	938.096	945.353	959.3	878.796	981.41	998.195	1011.67	768.307	826.435	939.991	949.568	910.236	929.171	787.454	957	920.67	831.517	842.749	830.791	967.491	849.371	875.9	952.201	986.392	991.614
	2.795	897.446	970.937	884.638	895.989	837.443	896.643	902.116	963.268	997.192	985.499	867.886	848.704	943.536	765.898	897.228	871.509	974.645	893.222	984.907	921.849	995.956	939.561	1042.56	899.185	928.066	964.3	946.705	998.518	981.488	990.649	835.188	817.062	960.186	1001.08	894.375	867.682	772.871	950.333	933.925	829.627	846.38	807.808	889.684	854.067	852.427	922.076	975.669	1000.55
	2.9025	935.012	1009.12	918.774	884.684	875.983	908.792	866.073	932.712	993.994	1012.97	895.608	849.031	956.942	788.83	914.649	851.781	997.058	880.632	950.471	942.176	1026.17	953.303	1047.03	904.746	943.404	917.52	964.812	998.485	979.557	1006.4	911.463	861.463	1006.27	1041.01	921.31	860.223	821.033	954.222	897.629	810.831	826.575	839.523	868.175	897.383	888.467	892.342	1039.42	989.202
	3.01	943.125	1024.19	868.933	869.45	845.392	930.467	877.203	933.95	997.217	949.935	976.712	860.45	997.945	837.45	899.947	920.585	941.628	910.877	947.955	937.314	1010.96	931.637	968.316	944.643	926.206	940.012	930.515	1060.63	986.605	947.405	887.03	950.691	1048.04	976.513	951.082	858.121	898.095	982	880.754	831.323	792.365	886.064	905.404	970.426	906.702	903.835	1026.76	987.043
	3.1175	949.64	988.643	806.484	894.999	879.442	999.537	935.588	964.38	1037.27	914.364	1067.56	875.472	968.641	877.564	931.912	927.917	918.112	906.792	954.062	925.385	994	895.654	922.585	963.794	921.922	939.848	883.883	1073.06	964.245	946.243	845.733	962.06	1023.56	914.055	1007.22	876.734	956.691	955	930.427	861.212	817.836	921.058	913.474	982.628	875.398	908.254	1017.11	988.22
	3.225	961.776	896.863	783.765	930.358	857.596	1004.04	955.594	999.878	1040.94	935.316	1023.19	882.888	923.203	889.08	903.684	928.281	994.106	887.263	964.714	1000.48	991.028	893.942	940.058	952.446	927.565	913.246	862.207	1070.91	959.953	994.811	802.133	964.526	961.956	933.875	1041.6	908.047	984.83	939.889	956.162	848.163	914.795	896.709	874.614	950.969	902.138	943.853	1021.1	973.342
	3.3325	884.71	855.952	812.409	953.451	818.712	929.369	950.945	998.498	996.8	947.039	971.553	896.077	973.388	927.521	925.421	886.573	932.949	870.357	957.95	978.062	952.576	904.132	959	973.896	939.282	923.854	857.051	1052.77	992.875	1069.36	805.068	992.569	920.37	931.486	1026.57	900.138	949.698	954.333	923.755	871.739	988.555	885.412	856.018	935.879	928.524	934.625	1025.6	972.557
	3.44	836.427	890.693	847.97	974.367	842.787	895.643	954.199	982.837	912.927	948.59	949.478	897.604	922.636	910.656	944.035	842.789	934.873	850.251	976.428	920.809	912.404	938.754	963.433	1021.55	964.489	1002.47	893.861	1048.63	995.451	1038.89	848.936	1028.34	918.497	942.15	966.046	884.129	899.524	923	955.358	885.781	991.509	899.014	892.947	868.205	915.765	933.965	1036.12	959.4
	3.5475	882.551	948.508	845.819	964.535	897.681	904.595	959.209	985.662	880.14	996.46	920.666	853.834	901.433	855.836	858.035	886.74	972.574	820.018	959.168	941.431	920.13	934.203	934.971	999.055	1001.99	1010.21	927.739	1050.89	964.94	970.649	891.001	994.926	926.513	914.078	933.159	877.81	833.415	874.778	921.816	893.145	1027.24	901.892	843.193	811.795	876.286	938.647	1005.32	942.726
	3.655	876.112	1022.35	831.692	963.801	967.869	899.482	945.653	953.174	892.307	1021.86	926.094	844.308	881.207	835.569	826.263	874.094	988.184	851.62	973.473	1008.11	948.708	932.105	941.105	1004.3	1008.67	991.31	953.19	1087.06	932.225	992.234	905.662	966.122	1010.83	891.405	904.385	902.693	807.373	899.111	933.287	879.802	992.43	925.685	874.491	850.325	839.13	947.07	972.658	946.066
	3.7625	862.028	1039.83	826.643	957.372	1001.32	936.109	892.014	941.236	855.764	994.034	912.124	877.648	862.619	836.524	922.386	838.912	980.808	942.383	1014.98	993.674	958.502	936.009	959.339	1033.57	946.308	978.61	1009.82	1111.51	939.598	958.072	887.128	922.147	1062.83	935.551	959.042	910.867	838.52	907.111	1005.77	869.834	893.906	855.402	921.632	941.406	870.938	916.035	961.96	967.801
	3.87	876.585	983.637	835.144	883.866	987.795	957.681	851.791	967.435	881.313	943.431	884.296	908.921	878.418	836.146	901.649	817.62	953.358	1026.7	1012.56	959.982	997.03	926.988	939.924	1026.93	920.366	954.487	1048.3	1097.27	943.046	979.541	852.938	881.853	1007.01	915.185	988.546	885.161	868.252	891.333	1027.77	871.891	869.26	806.295	889.158	941.786	862.54	887.767	982.177	975.336
	3.9775	888.02	944.299	834.608	875.086	917.597	978.664	850.444	970.803	897.383	912.667	888.539	891.778	902.081	865.761	845.316	808.876	912.091	1074.77	1036.73	951.222	952.445	906.197	958.842	1071.33	951.235	1015.12	1093.56	1110.89	928.111	1022.33	814.333	837	957.667	891.444	942.695	887.306	917.177	907.222	1012.9	847.171	885.667	807.111	894.333	901.667	822.645	881.094	1056.61	1036.33
Mean grey value of apical end foot		1002.11	925.29	902.48	981.22	1004.2	982.01	914.62	1092.99	983.45	1019.83	930.07	882.36	970.79	933.75	924.35	939.32	964.72	1032.29	1067.62	956.62	960.32	970.63	998.07	1043.76	882.47	949.08	968.76	1028.17	999.68	1059.29	926.08	1001.47	959.61	1002.96	989.29	948.26	954.77	959.49	1027.47	898.37	912.09	930.37	1013.41	977.78	1005.41	1056.49	1017.48	1039.92
[truncated: 165 more columns]

## Sheet: 2017-01-18
Nocodazole experiment- 2017-01-17
Nocodazole 1 hour incubation
N-Cadherin		Embryo2_01															Embryo2_02										Embryo2_03								Embryo3_01								Embryo3_02
Mean grey values across 2 cells- 4um		1	2	3	4	5	6	7	8	9	10	11	12	13	14	15	16	17	18	19	20	21	22	23	24	25	26	27	28	29	30	31	32	33	34	35	36	37	38	39	40	41	42	43	44	45	46	47	48
	0	997.667	1078.67	1123.33	1093.67	1073.22	1158.33	1023.67	1066.33	1090.78	1086.67	1094	1142	1052.33	1058	1071.56	1183	1195	1144	1146.67	1135.67	1309	1146.22	1258.78	1033.56	1088	1165.67	1185.33	1080.33	999.111	1056	1103	1077	1129	1111	1053	1078	996.333	1021.89	1087.67	1011.33	1120.33	1143	1012.11	1153.67	1080.67	1108.33	1086.33	1055.33
	0.1075	1012.75	1075.38	1109.85	1097.11	1169.52	1133.2	1082.73	1067.28	1067.17	1115.63	1066.91	1076.22	1100.9	1059.46	988.565	1247.97	1192.28	1132.56	1135.22	1147.92	1217.29	1119.26	1274.15	1058.11	1105	1165.6	1194.86	1108.53	1002.83	1039.88	1042.78	1068.81	1217.76	1099.47	1046.75	1095.72	985.212	1065.65	1040.83	1059.72	1048.09	1096.79	1039.36	1121.84	1065.36	1081.38	1084.58	1165.54
	0.215	1046.88	1133.63	1182.28	1121.75	1149.65	1163.88	1092.51	1095.22	1051.76	1054.15	1050.82	1068.21	1111.29	1084.94	974.085	1361.73	1189.09	1143.63	1158.12	1123.4	1185.95	1102.46	1248.9	1061.61	1152.86	1168.5	1208.42	1106.41	983.564	1025.35	1037.75	1094.17	1166.72	1120.46	1004.16	1156.88	987.768	1110.72	999.005	1027.66	1110.93	1054.79	1053.49	1029.03	1091.02	1114.5	1143.04	1144.53
	0.3225	1049.44	1159.06	1134.94	1123.45	1089.17	1094.96	1072.96	1102.42	1062.94	1085.27	1073.91	1090.67	1043.13	1108.8	1011.88	1396.11	1139.05	1178	1222.69	1111.94	1112.89	1150.79	1222	1049.42	1195.24	1129.94	1174.68	1063.08	980.642	976.175	1042.1	1141.49	1092.21	1114.48	1002.21	1181.18	955.445	1108.85	1019.74	987.998	1170.73	1012.34	1070.52	990.38	1092.16	1116.94	1152.22	1085.05
	0.43	1044.64	1136.48	1145.74	1079.8	1061.87	1085.17	1066.71	1120.51	1112.66	1158.55	1107.97	1105.63	1016.24	1069.72	1021.5	1372.96	1142.59	1180.36	1185.5	1106.24	1045.41	1130.87	1250.05	1041.06	1147.77	1110.06	1144.7	1081.89	959.709	970.573	1019.66	1212.89	1126.14	1107.31	1030.96	1137.04	961.081	1025.98	1053.58	992.108	1142.01	1018.32	1030.49	990.961	1093.77	1110.45	1111.56	1060.82
	0.5375	1041.7	1166.96	1156.47	1069.9	1043.29	1089.6	1048.68	1082.25	1129.47	1246.07	1090.63	1059.73	1039.95	1065.24	937.573	1271.21	1183.4	1097.75	1137.31	1130.97	1103.6	1145.29	1284.63	1033.51	1139.34	1122.77	1111.43	1082.1	928.603	974.836	999.765	1268.05	1135.68	1098.18	1067.09	1050.02	991.999	954.634	1094.04	1025.71	1108.21	1042.08	1006.13	1047.12	1071.53	1104.03	1056.86	1047.34
	0.645	998.081	1138.66	1150.8	1050.37	1040.8	1108.29	1020.48	1073.09	1126.36	1221.19	1055.71	1056.62	1089.61	1109.19	983.48	1283.83	1193.74	1082.21	1140.56	1146.18	1140.55	1142.39	1239.33	1016.8	1208.46	1081.6	1120.47	1076.44	976.563	995.263	976.702	1217.57	1167.59	1068.51	1135.98	1052.06	952.393	927.854	1052.68	1057.72	1094.38	1001.4	938.271	1074.52	1067.55	1070.95	1092.89	1062.02
	0.7525	973.664	1090.32	1121.03	1030.18	1050.59	1137.59	1071.66	1090.83	1130.93	1130.72	1079.76	1120.2	1081.37	1092.11	1027.41	1272.6	1152.97	1081.41	1126.4	1196.04	1077.17	1120.03	1201.54	993.551	1175.58	1048.37	1112.74	1099.9	1004.75	1026.3	980.234	1121.48	1185.64	1026.05	1154.38	1093.37	947.583	956.953	994.933	1096.7	1057.3	974.053	942.213	1025.82	1086.1	1047.16	1075.48	1071.22
	0.86	992.779	1052.28	1073.04	1068.13	1049.61	1136.29	1073.66	1068	1106.44	1070.74	1112.25	1098.27	1081.52	1069.13	1027.76	1302.21	1116.54	1101.28	1098.7	1243.82	1068.79	1139.79	1208.4	1005.69	1133.08	1087.96	1117.04	1078.98	997.442	1068.14	986.368	1094.86	1091.88	1006.89	1128.33	1059.52	1004.5	956.847	1001.35	1100.22	1073.71	989.773	1006.37	1073.02	1095.39	1041.51	1066.22	1040.93
	0.9675	1026.77	1074.37	1099.68	1087.35	1083.33	1136.23	1040.05	1035.22	1053.59	1062.3	1024.17	1119.49	1065.19	1052.86	1047.4	1279.02	1072.87	1129.16	1145.35	1121.85	1115.82	1171.74	1167.44	1004.39	1143.96	1121.37	1128.43	1143.53	980.63	1059.78	995.717	1133.68	1089.64	1076.91	1104.67	1028.04	992.5	961.483	953.625	1090.88	1072.49	960.877	1068.45	1038.31	1098.13	1032.4	1073.06	986.428
	1.075	1042.13	1113.42	1106.1	1075.05	1142.92	1113.41	1002.51	1034.63	1042.29	1059.06	1092.62	1106.88	1055.5	1069.09	1040.72	1168.5	1064.43	1149.61	1156.06	1108.66	1147.9	1146.63	1155.52	1092.17	1121.39	1105.43	1141.82	1204.77	960.695	1013.26	1041.32	1127.46	1136.19	1128.65	1078.69	1013.81	940.582	967.026	975.11	1054.36	1075.92	973.74	980.727	989.747	1050.9	1023.77	1069.29	980.088
	1.1825	1059.69	1099.33	1086.37	1113.22	1155.99	1111.06	942.091	1050.74	1094.91	1108.03	1114.66	1034.3	1078.89	1080.89	1017.15	1105.12	1094.31	1116.26	1148.72	1104.04	1151.46	1105.61	1184.35	1123.95	1107.02	1123.69	1170.48	1163.18	957.8	1013.35	1027.88	1091.36	1112.73	1155.01	1034.12	1010.91	922.454	948.108	1018.64	988.802	1057.79	973.575	988.323	969.433	1059.16	1012.54	1070.22	992.966
	1.29	1040.14	1104.44	1014.95	1168.2	1091.72	1078.7	957.862	1042.83	1112.23	1121.07	1046	992.048	1092.67	1082.9	991.17	1155.91	1059.89	1121.96	1122.35	1079.65	1158.8	1063.4	1168.66	996.376	1110.17	1147.76	1217.2	1192.43	936.504	976.579	999.593	1058.14	1107.04	1199.13	1039.36	1054.4	840.476	894.936	1042.46	1011.55	977.413	973.096	972.265	985.789	1114.68	1042.82	1084.91	1079.25
	1.3975	953.426	1077.26	969.263	1163.37	1047.6	1037.55	1013.97	1089.9	1060.39	1103.57	1000.36	1032.06	1132.07	1064.75	971.959	1112.43	996.412	1117.78	1064.84	1084.53	1197.54	1029.85	1137.09	961.931	1141.56	1105.34	1243.69	1221.73	942.334	901.605	1031.29	1030.21	1060.38	1183.71	1061.23	1076.54	823.244	918.463	1060.32	989.945	966.321	996.354	1017.9	949.407	1103.26	1010.2	1066.51	1182.01
	1.505	985.984	1026.74	994.352	1105.24	1076.49	984.564	983.411	1103.12	1024.17	1085.97	975.726	1112.64	1117.51	1006.56	919.051	1039.34	934.865	1160.03	1046.14	1043.15	1262.54	990.07	1082.11	994.055	1154.98	1076.92	1261.39	1072.41	994.678	899.614	1015.12	1049.44	997.464	1119.72	1008.73	1029.48	854.807	973.909	1044.3	937.473	1006.36	1003.6	1021	944.933	1048.12	1017.98	1022.3	1163.74
	1.6125	1097.12	1027.81	1048.78	1069.95	1105.61	996.634	1052.7	1156.4	1092.3	1122.61	967.734	1119.51	1119.97	998.9	918.612	1056.24	873.895	1274.79	1135.02	1006.65	1302.36	1063.26	1096.64	1005.21	1235.61	1091.27	1275.17	997.859	1026.4	983.649	1017.02	1124.71	1063.18	1049.62	994.461	1043.44	906.757	1003.26	1028.06	969.524	1002.07	1020.47	1012.49	956.036	982.33	1037.1	1100.78	1173.88
	1.72	1283.09	1175.47	1184.59	1097.88	1154.01	1082.01	1143.76	1377.13	1262.84	1199.54	1092.38	1200.86	1134.66	1112.17	1019.05	1282.98	1019.52	1382.86	1294.48	1109.18	1319.48	1316.96	1325.77	1098.28	1299.96	1172.41	1399.26	1112.86	1046.54	1057.16	1119.64	1289.04	1327.87	1075.99	1020.73	1202.24	1051.76	1096.3	1063.1	1094.56	1089.34	1094.87	1104.76	972.086	1068.7	1092.14	1344.78	1199.68
	1.8275	1544.33	1316.17	1386.49	1177.49	1291.28	1259.55	1206.96	1610.54	1450.44	1536.43	1277.62	1286.07	1266.12	1301.29	1222.83	1707.77	1274.74	1531.33	1584.78	1393.22	1384.12	1642.59	1664.08	1313.59	1338.71	1246.99	1524.41	1371.39	1091.86	1121.15	1324.84	1457.29	1631.83	1175.37	1163.91	1432.73	1331.01	1280.87	1163.22	1255.56	1265.5	1269.84	1254.61	1124.99	1330.31	1220.26	1655.23	1296.54
	1.935	1605.97	1407.39	1529.9	1301.74	1335.81	1471.92	1267.29	1716.93	1521.34	1899.36	1410.47	1354.5	1552.93	1417.92	1436.89	2102.61	1589.42	1610.81	1723.64	1722.12	1440.08	1877.85	1930.59	1474.31	1441.82	1293.15	1587.84	1545.09	1169.42	1169.79	1438.59	1457.45	1816.86	1274.4	1284.13	1605.75	1573.73	1476.91	1329.96	1389.11	1446.15	1422	1357.27	1371.48	1475.66	1375.05	1837.39	1488.77
	2.0425	1490.49	1382.67	1421.81	1331.61	1234.73	1582.08	1269.85	1519.3	1399.56	1931	1384.93	1300.33	1583.14	1414.58	1534	2043.19	1700.67	1655.45	1759.67	1771.33	1449.5	1854.39	1917.58	1464.83	1369.59	1253.17	1496.28	1514.31	1233	1133.31	1337	1424.56	1758.01	1245.39	1284.67	1603.33	1481.67	1600.44	1427.83	1398.5	1573.7	1421.09	1277.84	1596	1411.16	1420.23	1587.13	1609.67
	2.15	1319.25	1296.76	1251.82	1246.05	1133.91	1476.08	1194.36	1242.62	1264.99	1682.55	1228.49	1258.28	1379.02	1338.7	1380.98	1767	1518.02	1549.37	1772.09	1458.53	1325.25	1488.88	1605.54	1239.89	1224.57	1169.39	1347.84	1372.35	1170.66	976.328	1182.3	1336.94	1564.52	1115.49	1129.67	1370.25	1189.14	1491.39	1301.68	1260.53	1396.98	1237.62	1137.5	1582.88	1260.75	1323.95	1208.18	1450.54
	2.2575	1158.82	1174.59	1133.56	1122.16	1074.55	1228.74	1111.65	1056.43	1145	1423.2	1122.08	1195	1136.08	1212.52	1134.05	1504.93	1279.24	1365.53	1788.88	1156.07	1201.83	1189.07	1252.1	1011.15	1140.55	1097.89	1246.14	1145.05	1013.81	932.057	1124.81	1225.46	1355.12	1034.96	1049.87	1154.64	945.083	1279.31	1120.36	1136.94	1123.92	1043.24	998.93	1336.44	1090.44	1187.97	981.811	1210.82
	2.365	1095.96	1065.5	1016.57	1026.41	1058.48	1076.28	1067.5	933.725	1092.49	1229.28	1082.58	1113.85	1050.05	1049.18	1004.04	1308.78	1065.25	1284.39	1809.6	1049.95	1215.86	1052.02	1063.51	924.736	1113.48	1094.51	1131.87	1016	911.152	962.409	1090.05	1130.42	1175.14	1003.55	1031.91	1066.22	873.523	1143.29	950.353	1092.76	969.712	1005.13	912.584	1106.23	1072.43	1133.49	973.835	1099.48
	2.4725	1089.24	1077.64	990.112	1030.5	1040.54	1048.26	1005.01	974.325	1091.74	1098.6	1078.88	1093.86	1007.1	978.18	1033.53	1241.12	1008.29	1187.94	1694.65	1050.71	1175.97	1008.02	1086.56	926.791	1134.58	1136.92	1094.41	1010.42	911.933	971.319	1102.33	1126.09	1069.16	1024.13	1022.84	1032.89	904.244	1048.2	865.079	1040.46	992.225	1063.86	894.858	946.486	1166.05	1111.64	1052.89	1117.98
	2.58	1053.98	1080.38	1005.25	1036.78	1002.24	1060.1	979.131	1008.72	1107.37	1055.38	1083.26	1096.24	1022.33	1003.43	1038.68	1191.27	1089.37	1093.53	1392.02	1044.69	1113.27	1087.25	1159.98	1037.06	1088.67	1149.78	1103.42	1060.21	917.32	981.509	1156.1	1107.63	1056.88	1059.78	1061.01	1013.31	967.592	1009.7	902.205	975.936	1045.12	1056.09	928.143	867.013	1154.71	1116.77	1132.34	1049.57
	2.6875	1097.75	1092.66	1016.08	1092.78	1021.41	1089.58	1061.62	1090.65	1112.49	1044.84	1112.99	1153.04	1057.48	1024.45	1040.09	1181.13	1089.53	1061.83	1154.38	1055.06	1069.66	1176.9	1169.76	1068.63	1105.51	1125.61	1147.85	1105.25	883.198	967.544	1080.09	1174.31	1110.35	1072.03	1084.13	1030.13	1063.89	991.534	960.861	994.713	1059.44	1041.7	983.557	945.865	1117.92	1130.97	1101.12	980.148
	2.795	1134.58	1086.18	975.08	1102.92	1045.67	1110.95	1098.47	1125	1085.27	1081.29	1118.59	1135.39	1072.47	1086.51	1057.69	1238.53	1082.68	1075.2	1107.14	1128.64	1074.85	1117.72	1177.52	1056.13	1130.31	1114.95	1159.26	1164.91	890.475	941.959	1039.85	1151.26	1154.66	1094.14	1056.41	1017.76	1128.97	980.429	1020.81	1061.48	1053.54	1034.28	997.09	997.486	1091.2	1146.04	1105.84	1030.74
	2.9025	1117.77	1080.31	988.201	1048.73	1021.37	1123.04	1112.99	1085.61	1033.87	1121.26	1094.46	1071.26	1085.18	1093.62	1042.92	1214.27	1084.55	1104.98	1011.95	1167.64	1146.41	1114.34	1208.2	1090.02	1144.39	1044.31	1169.32	1187.24	932.245	945.272	1083.03	1147.32	1269.54	1074.43	994.091	1043.98	1085.16	955.85	991.38	1092.87	1103.3	1059.73	997.696	1056.35	1040	1149.73	1118.02	1083.97
	3.01	1094.14	1060.03	1058.96	1071.64	1018.9	1129.03	1105.03	1131.97	1042.32	1116.06	1108.45	1076.39	1088.93	1094.69	1062.92	1170.03	1148.54	1174.58	1079.42	1165.14	1128.13	1073.5	1251.09	1040.88	1130.09	1014.64	1159.61	1168.3	964.662	970.275	1104.83	1160.33	1226.78	1044.74	1026.12	1065.06	1015.69	926.901	972.084	1090.63	1112.87	1051.52	978.885	1043.97	1015.03	1119.54	1093.72	1099.84
	3.1175	1107.84	1090.94	1077.22	1081.18	1043.63	1060.64	1064.38	1144.73	1093.56	1143.54	1102.83	1072.03	1122.17	1180.29	1004.99	1146.19	1173.31	1189.26	1120.54	1147.54	1170.78	1104.98	1230.47	1064.27	1087.69	1032.74	1168.46	1221.43	979.599	960.365	1071.31	1182	1179.3	1064.8	1064.31	1041.81	1010.2	940.807	995.417	1066.92	1082.83	1061.85	945.354	1046.35	1037.62	1165.25	1096.29	1119.9
	3.225	1134.47	1078.91	1075.1	1067.89	1029.45	1024.37	1069.31	1158.32	1124.7	1189.92	1109.15	1066.56	1160.49	1132.79	1032.68	1169.26	1209.32	1120.7	1150.6	1115.04	1169.13	1145.17	1173.77	1033.89	1117.09	1110.69	1160.13	1207.03	973.707	998.667	1099.56	1189.13	1248.42	1060.05	1050.55	1026.83	997.729	944.103	964.82	1019.98	1090.59	1043.95	946.459	1051.04	1083.38	1162.28	1095.79	1135.86
	3.3325	1149.4	1054.68	1080.88	1095.67	1034.22	1078.53	1118.3	1086.8	1129.65	1200.24	1099.17	1085.7	1160.84	1124.24	1054.71	1203.12	1176.41	1086.86	1121.2	1129.81	1148.02	1204.78	1196.83	988.942	1144.5	1141.96	1086.89	1170.71	973.472	1026.07	1135.13	1153.56	1307.54	1050.36	1048.89	1046.84	978.025	986.036	982.653	1040.19	1071.3	1025.9	969.64	1045.24	1131.64	1107.34	1140	1081.52
	3.44	1138.63	1026.14	1111.4	1121.62	1072.43	1097.7	1123.7	1078.15	1157.16	1138.45	1072.86	1044.73	1150.25	1109.85	1052.43	1229.64	1094.93	1119.29	1074.21	1133.79	1165.76	1203.86	1210.03	1050.67	1149.12	1069.41	1094.47	1152.07	1003.88	1010.98	1126.22	1092.97	1236.15	1055.18	1057.57	1074.56	969.336	990.196	954.222	1038.86	1104.6	1001.97	971.483	1048.02	1098.65	1126.62	1172.91	1003.67
	3.5475	1096.4	1038.89	1158.77	1109.02	1085.44	1106.59	1087.61	1065.21	1135.76	1113.66	1077	1030.6	1077.89	1049.72	1071.83	1196.35	1050.21	1136.77	1088.13	1091.47	1155.54	1152.16	1215.65	1114.21	1141.14	1078.32	1079.13	1123.6	1012.8	1003.95	1096.13	1108.63	1202.41	1040.92	1078.5	1045.47	1010.67	967.699	927.655	998.249	1134.19	1037.62	987.28	1060.64	1044.8	1089.81	1099.19	984.106
	3.655	1033.87	1051.56	1104.76	1099.76	1102.65	1109.37	1079.9	1088.51	1077.55	1120.34	1093.09	1081.21	1068.98	1028.28	1069.48	1199.18	1106.96	1107.17	1111.58	1096.17	1156.08	1154.4	1221.36	1100.84	1126.54	1116.2	1051.06	1133.37	1002.81	1027.27	1078.41	1124.5	1188.43	1073.96	1159.3	1031.61	1006.55	963.445	915.94	1055.66	1095.09	1064.18	962.562	1034.63	1045.16	1097.88	1038.35	1017.46
	3.7625	1026.54	1109.21	1097.38	1150.7	1177.07	1144.54	1049.56	1110.71	1080.6	1119.45	1049.97	1101.58	1075.34	1052.69	1037.96	1211.07	1164.71	1081.96	1144.83	1047.75	1153.87	1161.81	1231.24	1083.67	1117.66	1126.57	1065.2	1121.7	1007.85	1040.28	1103.36	1140.24	1113.42	1100.55	1251.24	1029.25	905.821	968.599	941.222	1087.3	1072.27	1069.47	953.308	1071.6	1044.07	1131.29	1123.33	1032.85
	3.87	1075.6	1094	1152.2	1148.49	1250.86	1103.41	1068.87	1110.07	1069.73	1198.52	1041.37	1111.36	1072.31	1086.2	1074.19	1190.9	1126.68	1066.2	1124.77	1069.03	1135.1	1097.79	1263.25	1040.76	1079.62	1144.04	1077.13	1068.35	1000.72	1076.72	1140.91	1165.98	1100.87	1085.64	1258.24	1002.69	884.214	1003.17	939.129	1105.65	1113.5	1059.53	1001.87	1123.1	1031.73	1090.78	1132.85	1049.87
	3.9775	1129.67	1130.09	1153.9	1120.15	1247.78	1078.29	1116.33	1094.67	1037.18	1235.94	1109.78	1097.8	1187.67	1056.33	1059.99	1181.22	1106.87	1102	1140.8	1131.27	1114.89	1086.61	1219.53	990.898	1053	1149.89	1109.08	1049.9	999.719	1057.22	1158.99	1179.01	1126.11	1034.44	1196.72	1004.18	962.857	1060.87	976.898	1110.26	1102.33	1032.89	977	1070.96	1046	1089	1087.56	1025.54
Mean grey value of apical end foot		1047.79	1068.82	1028.32	1055.34	1073.92	1100.47	1072.32	1057.83	1154.11	1109.75	1031.94	1119.45	1069.33	1051.33	1005.74	1158.65	1044.92	1131.01	1111.08	1078.47	1124.25	1074.54	1146.54	990.66	1093.45	1077.48	1158.02	1078.51	929.25	983.15	1180.29	1084.99	1109.77	1047.46	995.88	1069.2	943.24	968.89	1010.36	1055.34	986.59	1038.93	959.99	1025.65	1085.77	1094.36	1073.39	1031.25
Phalloidin		Embryo2_01															Embryo2_02										Embryo2_03								Embryo3_01								Embryo3_02
Mean grey values across 2 cells- 4um		1	2	3	4	5	6	7	8	9	10	11	12	13	14	15	16	17	18	19	20	21	22	23	24	25	26	27	28	29	30	31	32	33	34	35	36	37	38	39	40	41	42	43	44	45	46	47	48
	0	2276.33	2348.78	2588.67	2228.22	2501.33	2454	2290.67	2441.67	2461.56	2306.33	2350.67	2497	2704.67	2809.67	2390.89	2552	2664	2262.22	2192	2604.67	2358	2546.22	2379.56	2035.89	2251.67	2296	2257.67	2299	1973	2020.67	2527.33	2006.33	2321	2283.11	1963	2488.67	2000.67	1742.44	2439.22	1853	2092.67	2361	1875.67	2095.56	2130.11	2123	2190.67	2259.67
	0.1075	2249.46	2354.12	2547.63	2253.85	2496.8	2533.11	2363.96	2482.3	2557.41	2355.69	2290.94	2418.59	2679.2	2875.59	2360.2	2505.5	2726.25	2296.22	2168.43	2583.02	2309.07	2610.78	2458.57	2085.21	2304.43	2269.78	2187.47	2366.75	1976.34	2124.55	2587.78	2151.01	2357.95	2384.98	1962.09	2624.71	1955.14	1796.66	2397.12	1941	2082.02	2264.83	1819.63	2123.97	2075.41	2213.03	2177.74	2324.9
	0.215	2268.86	2422.7	2581.46	2314.98	2489.88	2629.83	2428.99	2472.55	2605.87	2300.81	2328.94	2428.95	2715.54	2890.85	2356.8	2487.07	2783.2	2271.38	2203.1	2586.07	2336.76	2617.16	2504.7	2036.68	2335.34	2188.81	2260.61	2342.25	1979.2	2095.91	2510.41	2162.21	2339.61	2401.61	2177.92	2770.91	1885.13	1822.32	2279.59	1890.77	2086.87	2127.44	1782.24	2139.26	1967.04	2286.79	2174.66	2314.81
	0.3225	2348.18	2430.57	2680.22	2316.4	2495.41	2697.89	2534.63	2452.05	2552.19	2226.94	2324.83	2399.37	2689.12	2927.27	2358.2	2501.6	2746.32	2273.2	2260.7	2483.78	2296.82	2622.85	2463.78	2016.22	2343.72	2168.42	2388.43	2205.93	1935.74	2074.68	2408.99	2120.37	2353.28	2353.39	2117.8	2756.24	1809.75	1784.32	2209.03	1890.93	2003.15	2161.67	1830.6	2098.82	1964.16	2247.71	2132.64	2291.98
	0.43	2397.38	2375.72	2821.94	2350.82	2483.07	2641.62	2431.86	2486.8	2459.89	2269.59	2243.36	2377.91	2632.97	2843.77	2275.94	2609.87	2714.4	2337.14	2228.56	2428.96	2212.48	2643.12	2463.45	2081.14	2253.69	2192.81	2447.41	2080.42	1881.93	2078.51	2323.09	2124.32	2337.45	2438.72	2069.79	2722.98	1827.82	1871.06	2242.12	1891.67	2049.68	2113.55	1891.85	2090.3	1958.67	2139.27	2133.66	2267.78
	0.5375	2499.22	2387.21	2923.3	2435.52	2415.16	2528.22	2392.25	2428.84	2403.46	2273.89	2235.11	2427.68	2561.62	2619.69	2254.37	2608.19	2674.39	2311.9	2172.81	2417.48	2209.47	2617.13	2538.52	2039.23	2164.49	2305.56	2408.46	2024.92	1913.74	2055.56	2213.36	2079.23	2281.42	2420.31	2022.89	2615.69	1858.79	1910.4	2252.61	1915.27	2060.08	2072.51	1847.27	2010.55	1968.04	2082.7	2125.36	2181.51
	0.645	2562.69	2373.37	2886.1	2481.13	2357.81	2450.14	2468.9	2450.68	2396.55	2281.99	2279.07	2513.94	2522.93	2498.8	2343.87	2586.12	2538.58	2264.11	2173.31	2420.35	2253.63	2559.96	2597.86	1923.75	2191.53	2361.67	2349.76	1991.91	1991.6	2014.91	2146.29	1920.3	2195.46	2291.83	2003.78	2495.26	1873.6	1891.97	2295.61	2022.8	2041.86	2116.53	1834.38	2004.95	2019.49	2044.98	2116.38	2107.73
	0.7525	2668.45	2377.07	2900.67	2512.92	2417.1	2547.74	2551.1	2498.97	2414.01	2290	2324.35	2665.13	2476.74	2519.2	2338.09	2601.76	2431.09	2317.16	2158.16	2315.28	2278.4	2509.45	2582.88	1952.1	2224.08	2324.93	2383.11	2026.77	2008.02	2032.91	2110.18	1909.65	2132.03	2249.08	2048.13	2376.3	1890.84	1812.94	2311.11	1997.88	1932.52	2108.04	1881.85	2114.07	2057.45	2094.71	2025.09	2107.84
	0.86	2692.38	2321.05	2853.56	2545.99	2452.34	2533.5	2442.21	2508.46	2413.12	2273.44	2360.96	2765.41	2494.12	2570.95	2357.87	2562.48	2352.01	2307.79	2162.56	2199.21	2362.74	2472.23	2533.87	2061.74	2276.11	2281.51	2397.27	2163.07	1954.03	2078.91	2037.72	1988.92	2228.73	2293.12	2126.72	2374.46	1943.61	1824.96	2233.16	1981.49	1943.11	2049.25	1838.66	2052.11	1987.55	2118.94	1987.9	2063.1
	0.9675	2652.96	2251.47	2738.06	2579.86	2439.25	2486.29	2360.18	2420.05	2364.45	2270.46	2386.18	2710.19	2539.98	2542.94	2350.12	2543.02	2323.32	2165.72	2207.64	2194.73	2360.85	2485.89	2490.53	2003.12	2262.81	2250.44	2389.2	2342.01	1875.47	2096.4	2024.62	2052.93	2233.49	2283.92	2143.69	2468.64	2006.34	1800.16	2096.94	2035.57	2017.89	2065.23	1936.79	2029.53	1962.1	2037.15	2015.01	1995.47
	1.075	2668.91	2315.41	2620.76	2600.71	2415.75	2462.44	2397.4	2388.95	2329.89	2209.47	2435.71	2730.09	2538.81	2495.66	2281.78	2547.57	2379.6	2181.91	2222.5	2269.89	2340.98	2440.1	2467.81	1906.57	2288.67	2254.45	2439.88	2329.71	1844.17	2065.59	2029.81	2095.55	2121.73	2386.48	2084.88	2469.05	1965.69	1825.01	2015.64	1969.96	2017.48	2140.62	1900.69	2128.07	1944.27	1947.09	2182.01	1916.25
	1.1825	2732.21	2378.34	2505.36	2567.99	2415.32	2398.32	2378.61	2347.36	2331.04	2207.09	2471.52	2711.87	2529.79	2468.69	2219.72	2507.91	2313.13	2345	2181.89	2279.03	2410.39	2310.27	2452.07	1843.63	2227.96	2230.78	2427.23	2305.86	1882.93	1998.82	2110.88	2105.13	2185.54	2375.93	2106.57	2362.3	1873.91	1859.43	2099.65	1863.06	2010.18	2223.22	1826.31	2066	1915.98	1900.79	2193.78	1949.22
	1.29	2764.13	2447.81	2552.54	2510.65	2371.01	2426.12	2378.24	2304.32	2327.52	2299.02	2461.49	2642.43	2515.49	2460.34	2194.98	2436.38	2222.53	2360.16	2158.18	2259.21	2473.4	2200.98	2384.86	1917.64	2059.73	2179.44	2368.91	2274.98	1947.39	2001.68	2081.08	2039.94	2200.99	2295.01	2077.76	2314.86	1865.51	1925.21	2186.39	1787.5	1921.78	2243.95	1797.06	2093.07	1935.76	1969.45	2170.82	1927.2
	1.3975	2728.56	2544.87	2629.05	2426.45	2321.84	2464.73	2374.56	2315.43	2295.88	2296.27	2407.58	2639.43	2465.3	2480.2	2182.61	2373.94	2167.82	2400.03	2189.02	2231.07	2507.69	2341.19	2344.64	1943.67	2072.83	2180.75	2344.64	2244.3	2002.78	2036.82	2117.04	2027.7	2148.43	2286.07	2076.67	2285.88	1926.93	1923.73	2119.29	1832.57	1888.88	2214.6	1762.31	2116.03	1953.4	1975.48	2147.73	2058.93
	1.505	2691.72	2613.96	2575.32	2399.86	2359.66	2464.52	2433.84	2360.66	2255.43	2357.28	2418.71	2708.76	2452.1	2494.42	2252.77	2314.45	2186.1	2477.98	2188.62	2231.16	2582.48	2506.7	2360.62	1873.33	2044.87	2200.19	2298.24	2281.71	2028.07	2070.67	2196.22	2083.86	2227.21	2342.32	2131.03	2304.58	1928.71	1920.33	2014.36	1894.86	1883.32	2227.1	1794.54	2091.61	1936.43	1954.14	2211.19	2017.33
	1.6125	2729.51	2608.97	2591.77	2491.28	2479.11	2442.93	2512.09	2482.88	2298.91	2445.39	2603.24	2786.69	2528.97	2457.7	2353.95	2455.45	2270.5	2574.3	2337.66	2254.06	2669.77	2591.81	2356.32	2030.36	2118.12	2242.09	2411.62	2249.58	1993.49	2076.8	2268.73	2149.82	2292.46	2319.76	2085.62	2425.06	1941.53	2002.54	1994.25	1988.51	1873.69	2265.39	1833.39	2125.44	1920.55	2028.46	2305.9	1956.39
	1.72	2862.33	2624.31	2501.93	2636.9	2627.99	2416.41	2499.44	2579.17	2409.94	2442.98	2595.29	2837.93	2505	2428.96	2517.4	2528.99	2278.75	2760.14	2485.34	2333.3	2772.97	2580.47	2413.55	2109.05	2259.07	2301.41	2493.09	2307.11	1961.19	2078.03	2363.21	2231.75	2278.64	2304.17	2068.27	2519.63	2055.42	2250.34	1945.49	2131.87	1946.55	2365.51	1970.33	2141.44	2032.87	2169.4	2414.45	2092.82
	1.8275	2939.61	2715.21	2493.12	2843.54	2719.36	2417.56	2523.24	2664.35	2439.72	2634.65	2515.58	2971.59	2478.24	2386.7	2657.38	2711.9	2335.98	3010.09	2517.13	2429.39	2795.98	2596.56	2579.2	2383.07	2378.9	2413.28	2521.21	2313.55	2054.29	2101.21	2434.39	2191.8	2241.9	2276.67	2068.07	2574.63	2111.89	2481.42	1985.06	2167.64	2037.23	2377.72	2073.76	2200.29	2302.04	2312.23	2526.9	2173.7
	1.935	2997.74	2720.49	2562.1	2906.14	2688.47	2548.3	2595.25	2727	2447.01	2780.17	2440.78	2990.53	2554.99	2441.31	2712.76	2801.05	2514.84	3104.2	2513.56	2442.24	2781.91	2663.01	2698.07	2641.91	2503.51	2492.96	2571.56	2312.43	2158.44	2087.42	2434.12	2100.7	2408.41	2300.17	2178.37	2623.46	2278.7	2555.87	2074.3	2091.08	2128.39	2385.35	2107.19	2348.19	2396.73	2413.43	2506.82	2205.89
	2.0425	2855.98	2638.17	2550.47	2778	2569.71	2733.58	2659.81	2697.65	2451.11	2795.5	2424.43	2964	2608.98	2489.81	2685.06	2746.37	2653.39	3279.12	2448	2368.67	2692.28	2707.53	2690.17	2495.5	2546.85	2421.77	2591.39	2306.08	2136.5	2020.42	2422.33	2083.61	2621.57	2360.76	2271.67	2680.89	2353.33	2494.86	2127.33	2077.5	2238.43	2478.3	2133.49	2539.56	2348.03	2319.36	2324.23	2134.67
	2.15	2712.67	2585.5	2413.69	2673.83	2543.7	2814.61	2620.97	2609.55	2397.21	2768.25	2468.19	2911.36	2498.57	2448.71	2682.67	2778.4	2604.09	3509.18	2447.83	2348.79	2577.02	2638	2606.41	2326.07	2460.33	2360.42	2515.41	2287.56	2172.74	1983.6	2438.47	2026.89	2643.34	2272.54	2367.26	2718.45	2308.61	2521.09	2070.37	2157.78	2321.25	2496.74	2147.86	2640.01	2317.17	2166.52	2168.29	2013.8
	2.2575	2589.53	2511.29	2334.09	2570.18	2537.7	2803.73	2536.39	2525.73	2308.98	2578.19	2433.87	2860.19	2405.34	2429.97	2656.44	2666.36	2526.53	3575.5	2563.89	2220.02	2451.05	2550.18	2497.75	2148.92	2364.8	2350.21	2374.06	2335.68	2205.69	1916.98	2437.27	1992.63	2512.22	2153.15	2226.47	2611.93	2105.77	2346.86	2035.66	2127.46	2226.62	2393.65	2109.34	2576.68	2258.75	2099.89	2005.44	2000.76
	2.365	2503.37	2351.74	2391.05	2472.61	2516.99	2768.98	2396.31	2402.86	2354.81	2437.11	2409.05	2748.56	2340.67	2489.78	2493.32	2592.58	2462.09	3480.11	2607.06	2070.64	2405.31	2453.06	2443.09	1910.39	2315.14	2302.26	2338.8	2468.12	2081.82	1878.12	2345.72	2028.09	2408.63	2109.41	2128.63	2539.62	2002.4	2222.28	1980.48	2170.16	2111.62	2320.39	2108.43	2389.99	2210.79	2134.54	1978.24	1963.93
	2.4725	2476.93	2336.29	2341.86	2471.93	2491.9	2699.2	2335.43	2337.42	2337.53	2459.18	2364.46	2636.62	2368.23	2416.43	2402.81	2550.98	2390.06	3412.12	2634.64	2004.36	2393.91	2465.7	2433.64	1757.36	2272	2263.5	2327.91	2494.18	1945.01	1880.18	2174.67	2067.74	2404.01	2127.93	2133.72	2445.08	1864.49	2114.68	1976.56	2291.7	2108	2291.12	2089.03	2164.03	2158.78	2157.41	2123.22	1967.53
	2.58	2539.07	2457.69	2289.66	2571.51	2538.23	2633.44	2415.31	2309.82	2261.36	2448.08	2284.03	2639.71	2345.58	2331.87	2322.9	2485.99	2321.53	3252.46	2622.28	1996.3	2395.22	2443.8	2464.34	1821.03	2302.35	2306.53	2247.02	2440.28	1864.31	1862.75	2125.59	2233.33	2436.18	2208.46	2055.43	2409.41	1799.43	1917.96	1922.88	2350.92	2047.36	2323.02	2110.95	1956.48	2198.95	2191.22	2319.53	1986.06
	2.6875	2637.57	2469.63	2361.07	2605.62	2625.07	2672.76	2406.17	2227.95	2265.95	2368.88	2242.75	2595.41	2282.97	2481.46	2260.75	2427.47	2379.03	3119.63	2512.35	2067.75	2279.18	2343.72	2454.35	1906.09	2313.71	2337.49	2240.77	2339.64	1849.12	1899.45	2126.84	2241.82	2431.76	2212.29	1990.59	2347.29	1825.61	1730.44	1846.34	2466.84	1925.97	2380.28	2160.67	1911.18	2233.03	2224.86	2275.56	1982.94
	2.795	2647.34	2458.57	2312.56	2649.05	2574.96	2680.46	2435.49	2233.53	2343.05	2425.89	2223.3	2611.32	2359.76	2458.84	2327.35	2442.98	2383.83	3093.7	2384.65	2168.24	2175.4	2311.19	2385.65	1917.11	2293.42	2288.49	2204.77	2299.65	1920.27	2006.21	2206.64	2226.75	2372.02	2198.92	2055.65	2341.06	1805.51	1630.25	1808.41	2504.76	1828.99	2332.96	2120.35	1952.45	2331.52	2288.76	2164.36	1937.53
	2.9025	2727.76	2442.2	2273.41	2584.19	2504.18	2661.61	2514.56	2258.86	2424.64	2516.47	2214.03	2726.66	2441.93	2455.99	2459.82	2430.42	2341.5	3042.94	2365.07	2132.87	2211.64	2278.9	2452.57	1792.78	2355.42	2330.54	2161.8	2311.14	1988.39	2100.21	2130.27	2192.99	2404.88	2126.32	2154.19	2367.38	1814.46	1660.75	1809.27	2413.49	1804.68	2290.95	2074.18	1989.38	2442.19	2257.27	2250.22	1935.26
	3.01	2728.82	2409.04	2364.95	2468.91	2457.36	2648.14	2585.61	2333.28	2488.59	2477.86	2239.68	2792.4	2438.87	2560.95	2456.94	2447.74	2353.92	2935.16	2324.61	2077.9	2346.38	2294.74	2603.37	1827.74	2466.63	2337.6	2172.19	2348.56	2010.85	2078.74	1996.16	2207.27	2429.42	2091.54	2164.52	2341.49	1862.75	1729.76	1799.11	2337.27	1878.41	2170.84	2064.95	1977.64	2387.83	2170.75	2264.41	1901.57
	3.1175	2758.76	2384.87	2451.35	2424.81	2426.49	2682.14	2572.84	2377.24	2494.94	2399.3	2289.94	2760.47	2402.99	2556.48	2351.34	2500.28	2384.29	2745.74	2333.69	2072.31	2333.25	2426.12	2662.45	1890.73	2447.43	2310.64	2174.98	2401.92	2056.83	2040.69	1957.67	2222.55	2362.71	2078.99	2211.36	2332.43	1799.46	1774.59	1794.4	2230.18	1942.78	2230.8	2041.96	1993.72	2367.73	2208.84	2211	1849.4
	3.225	2749.86	2465.88	2543.9	2426.93	2465.04	2691.58	2503.48	2383.81	2434.69	2387.62	2308.89	2733.35	2374.23	2535.65	2278.2	2536.24	2519.42	2674.35	2395.76	2109.42	2237.68	2543.09	2715.13	1855.34	2457.33	2286.41	2126.12	2434.15	2082.54	2071.07	2008.5	2255.13	2326.09	2063.22	2227.34	2224.25	1768.48	1786	1790.05	2137.68	1917.17	2204.79	2020.22	2066.89	2326.97	2286.98	2260.74	1854.66
	3.3325	2778.54	2511.6	2552.52	2518.32	2462.14	2785.67	2551.91	2360.07	2352.93	2454.56	2445.77	2759.19	2378.3	2487.88	2341.35	2638.08	2638.63	2642.64	2384.73	2074.22	2172	2550.14	2789.48	1793.87	2502.99	2192.13	2157.16	2361.58	2094.19	2107.96	2103.76	2224.22	2339.8	2064.32	2213.29	2192.32	1793.25	1823.09	1752.07	2066.51	1921	2169.27	1997.76	2081.32	2219.39	2260.15	2431.27	1874.71
	3.44	2938.92	2558.14	2477.32	2518.21	2437.47	2788.09	2701.98	2328.85	2438.42	2305.43	2478.12	2769.66	2342.34	2377.05	2423.97	2841.56	2692.7	2555.26	2453.91	2080.75	2199.29	2482.02	2828.93	1846.18	2462.32	2215.26	2278.65	2336.3	2085.42	2132.55	2237.3	2221.53	2383.63	2066.42	2159.42	2277.85	1799.09	1843.39	1783.38	2040.75	1917.7	2150.07	2033.76	2075.56	2134.21	2157.15	2452.74	1900.12
	3.5475	2945.14	2550.1	2412.44	2556.28	2390.94	2749.26	2723.72	2446.29	2475.72	2254.05	2437.72	2805.55	2352.92	2342.28	2441.39	3076.21	2693.97	2517.93	2548.41	2166.45	2219.6	2409.01	2777.27	1918.21	2407.74	2280.34	2342.88	2363.27	2029.66	2136.56	2276.58	2240.08	2399.95	2047.29	2166.09	2350.83	1799	1886.13	1780.13	2061.67	1820.04	2298.57	2017.96	2081.66	2158.44	2150.2	2362.94	1820.85
	3.655	2872.24	2531.33	2420.36	2520.12	2431.95	2736.59	2597.15	2546.79	2447.67	2347.08	2363.58	2775.68	2315.35	2433.21	2466.12	3296.15	2742.3	2565.23	2483.34	2109.58	2330.1	2326.86	2640.87	1992.21	2379.92	2255.68	2448.68	2397.71	2006.84	2128.87	2147.37	2344.43	2364.72	2038.07	2241.22	2329.35	1772.19	1855.21	1787.03	2033.04	1839.68	2285.72	2013.07	2057.93	2137.24	2259.99	2290.33	1769.26
	3.7625	2875.77	2567.96	2408.45	2527.5	2592.84	2762.54	2540.41	2539.66	2454.03	2368.67	2309.52	2711.3	2330.06	2466.41	2439.17	3423.4	2756.6	2525.02	2412.57	2112.13	2320.38	2341.12	2650.44	2023.43	2255.12	2212.82	2456.15	2411.16	2052.26	1954.33	2083.45	2372.84	2348.06	2079.71	2284.04	2332.38	1853.76	1782.87	1762.54	2037.97	1874.73	2227.87	1944.13	2013.77	2149.47	2280.2	2332.6	1756.87
	3.87	2928.98	2731.15	2454.19	2552.37	2655.67	2869.54	2616.54	2459.9	2471.13	2417.41	2314.99	2714.57	2482.37	2396.8	2334.86	3389.53	2749.32	2379.04	2379.11	2113.78	2249.24	2358.77	2712.48	2027.55	2340.99	2205.65	2430.8	2447.29	2163.43	1827.07	2139.93	2318.61	2178.58	2146.38	2317.31	2364.32	1936.8	1761.44	1768.18	2079.6	1973.03	2170.64	1969.76	2066.34	2082.83	2344.41	2407.16	1817.35
	3.9775	3026.67	2722.03	2513.81	2565.71	2550	2857.18	2633.67	2465.56	2469.61	2433.29	2330.67	2798.23	2550.67	2366	2292.91	3263.56	2626.78	2246.33	2437.61	2108.24	2115.7	2401.65	2739.01	2121.65	2371	2249.11	2380.1	2490.39	2205.67	1824.68	2151.9	2326.89	2081.56	2163.11	2340.02	2341.34	1939.92	1773.76	1796.3	2118.01	2060.56	2172.11	2022	2093.85	2114.33	2212	2461	1881.87
Mean grey value of apical end foot		2683.01	2466.39	2629.17	2517.28	2492.55	2694.3	2652.18	2473.43	2632.44	2366.28	2350.71	2689.38	2628.01	2389.17	2389.6	2673.25	2388.19	2731.58	2265.86	2237.05	2504.99	2416.18	2592.09	1995.89	2514.41	2377.24	2313.75	2385.19	2091.18	2139.56	2649.95	2037.09	2323.51	2322.59	2067.76	2415.49	1927.52	1992.65	2183.23	2184.01	2058.37	2229.02	2161.25	2232.98	2254.48	2258.15	2200.69	2115.52
DMSO 1 hour incubation
N-Cadherin		Embryo1_01										Embryo1_02										Embryo1_03										Embryo2_01										Embryo2_02
Mean grey values across 2 cells- 4um		1	2	3	4	5	6	7	8	9	10	11	12	13	14	15	16	17	18	19	20	21	22	23	24	25	26	27	28	29	30	31	32	33	34	35	36	37	38	39	40	41	42	43	44	45	46	47	48
	0	1071.44	1007.67	998.11	991.67	1009.44	966.22	1116.33	1146.33	1082.33	1083	1214.67	1016	1016.33	1183.33	1141	1086.67	1055.33	1107.33	1006.78	823.67	1089.67	1148	1167.11	1084.89	1131.67	1166.89	1162.33	910.11	975.33	1089.33	1243	1086	1072	1019	618	1055.67	1117	1211.78	1316	890.33	838.667	874.333	767.44	873.89	1097.33	1006	1208.56	919
	0.1075	1114.35	928.02	985.2	979.49	969.43	980.94	1132.78	1200.09	1097.89	1133.62	1198	1167.21	1082.9	1180.4	982.88	1099.42	1088.57	1114.27	987.676	826.88	1096.99	1104.06	1153.66	1165.28	1203.29	1183.68	1169.02	943.41	955.57	1105.11	1110.81	1084.54	1078.16	960.03	708.79	1035.35	1122.42	1213.1	1274.87	945.5	860.87	916.439	765.57	902.38	1067.76	994.73	1057.01	925.68
	0.215	1086.84	945.75	991.58	1012.2	980.22	971.56	1112.62	1095.93	1110.02	1050.98	1158.82	1227.52	1115.35	1225.4	948.76	1158.75	1100.23	1076.1	964.542	912.39	1081.18	1088.93	1156.15	1175.54	1166.09	1203.76	1186.53	952.06	979.96	1061.23	1037.13	1077.03	1051.05	1078.89	778.25	1038.21	1153.13	1135.01	1243.55	953.46	874.838	920.006	794.17	946.2	1061.84	1005.39	984.93	963.73
	0.3225	993.95	961.31	957.54	1043.25	966.64	962.94	1128.12	1102.59	1110.66	1028.16	1221.64	1226.23	1107.36	1247.84	943.21	1202.32	1098.65	1073.5	972.474	958.28	1123.35	1158.02	1210.28	1123.2	1184.56	1183.46	1213.64	941.81	1027.31	1048.86	1014.26	1072.02	1078.55	1090.24	907.61	1096.18	1188.93	1044.64	1245.75	917.98	849.865	938.133	778.12	997.16	1033.67	1058.93	988.08	1026.83
	0.43	988.31	954.98	989.11	1050.73	962.42	984.6	1105.26	1199.73	1115.27	1074.44	1264.53	1193.79	1147.51	1231.23	983.5	1156.65	1154.84	1077.21	1023.28	993.24	1135.85	1145.61	1269.47	1163.47	1192.42	1151.21	1237.74	929.56	1101.93	1086.46	946.65	1050.72	1086.92	1147.25	979.09	1114.67	1254.54	1079.28	1224.09	918.76	846.259	996.46	768.97	1008.36	1036	1096.71	999.72	1033.29
	0.5375	1021.15	957.82	1017.69	996.85	1064.41	1026.69	1061.94	1282.37	1106.6	1120.47	1232.55	1181.29	1111.74	1169.13	1062.2	1114.99	1201.28	1110.95	1048.69	1012.73	1096.09	1072.44	1255.95	1228.07	1186.65	1193.43	1206	883.7	1060.8	1144.11	946.65	1042.22	1043.72	1167.92	987.41	1135.84	1244.52	1127.69	1183.32	978.63	850.726	974.977	726.13	998.26	1065.94	1081.31	1024.42	1041.42
	0.645	1009.81	1008.41	1002.02	945.31	1048.59	1048.59	1060.09	1265.49	1155.42	1102.07	1186.68	1147.64	1092.76	1161.67	1053.75	1089.44	1150.04	1116.69	1059.64	1029.04	1076.44	1046.46	1207.74	1183.81	1201.96	1156.81	1192.59	901.18	1026.7	1141.05	951.21	1066.12	1050.69	1101.17	1008.48	1088	1144.61	1154.06	1198.45	996.01	888.211	973.288	704.99	955.99	1025.71	1024.63	1086.72	1068.85
	0.7525	1026.02	1097.43	1011.19	962.2	967.81	1029.57	1125.44	1226.79	1186.61	1078.4	1144.62	1130.77	1107.61	1170.02	1063.79	1062.85	1139.67	1106.06	1002.69	1049.03	1064.67	1063.61	1185.14	1135.58	1208.99	1151.84	1203.25	915.11	1013	1155.38	930.41	1037.46	1049.5	1048.47	1025.63	1105.61	1155.02	1139.61	1255.04	983.85	940.594	1005.31	722.64	966.02	1007.87	1029.54	1074.09	1037.11
	0.86	1032.88	1075.25	1006.38	992.55	957.52	971.03	1145.62	1205.86	1150.3	1082.74	1179.11	1107.22	1139.81	1130.98	1093.66	1073.95	1143.63	1146.52	993.086	1012.32	1086.85	1076.6	1123.54	1143.27	1205.75	1213.01	1174.22	935.95	1047.43	1159.51	920.21	1019.46	1030.03	1096.67	1002.31	1144.16	1160.88	1135.44	1296.19	944.97	968.814	1017.35	747.79	993.8	1028.52	1001.27	1039.46	1001.82
	0.9675	983.08	975.93	1016.22	1063.66	997.04	979.17	1079.37	1148.94	1188.93	1108.42	1154.48	1152.97	1104.77	1071.77	1111.1	1053.26	1139.12	1109.3	1004.23	974.38	1054.06	1091.26	1074.21	1157.7	1180.13	1189.9	1168.92	933.03	1103.51	1136.46	934.39	1111.55	1037.66	1164.51	1001.29	1110.89	1048.95	1168.84	1264.74	909.85	972.851	1005.93	775.5	1032.76	1056.72	994.75	1068.56	1038.44
	1.075	1002.25	904.29	1016.58	1059.75	1032.48	959.35	1134.25	1111.16	1194.82	1092.54	1118.29	1124.45	1076.79	1080.69	1094.56	1095.95	1187.42	1071.22	957.874	1011.18	1020.66	1118.59	1052.65	1204.74	1169.98	1129.2	1220.54	923.45	1103.26	1135.9	941.62	1126.12	1040.26	1125.71	1040.98	1172.84	1033.2	1144.44	1241.75	917.63	940.347	1020.05	750.63	1090.41	1096.39	977	1045.24	1043.64
	1.1825	1017.54	850.65	1000.46	975.37	1029.35	946.7	1183.18	1130.08	1091.43	1051.04	1068.3	1061.58	1109.96	1093	1115.72	1147.62	1185.44	1078.38	1009.12	981.88	1026.79	1112.69	1048.76	1181.07	1187.26	1147.3	1224.23	903.16	1086.56	1092.37	921.96	1080.92	1054.78	1129.53	1081.4	1176.53	1063.82	1133.18	1243.89	927.4	905.612	991.173	727.78	1058.41	1040.15	1000.6	983.89	1006.15
	1.29	985.54	871.77	949.36	928.65	986.2	945.23	1125.37	1144.06	1041.27	1038.73	1125.18	1090.43	1094.11	1035.19	1165.26	1157.08	1107.3	1111.9	992.129	965.36	1040.18	1057.93	1008.75	1101.12	1206.53	1132.62	1181.19	842.25	1028.05	1007.05	897.88	1024.38	1066.71	1143.65	1037.4	1183.65	1045.46	1166.99	1273.84	951.32	906.686	927.057	729.39	998.01	943.03	996.65	949.42	970.08
	1.3975	956.12	905.57	889.11	858.63	953.97	890.25	1012.81	1176.39	1060.38	1006.15	1100.55	1101.7	1067.53	959.13	1071.62	1059.64	1057.33	1014.56	899.56	890.93	1174.98	973.42	960.13	1063.18	1207.25	1086.36	1147.13	790.36	983.05	931.14	861.08	1018.93	1017.15	1020.65	1045.28	1239.35	1024.51	1124.43	1279.11	954.69	892.442	878.999	690.52	960.37	872.91	894.26	899.28	942.56
	1.505	858.98	829.48	795.9	829.4	956.55	822.02	938.89	1192.03	1031.68	977.38	1034.98	991.852	960.94	947.14	955.56	942.22	1031.05	923.93	897.539	846.65	1333.57	925.55	925.71	1022.37	1191.42	1026.19	1057.01	794.41	1011	917.27	854.59	1016.42	1010.66	905.81	1045.21	1093.68	1031.37	1049.2	1129.76	899.76	878.468	854.543	707.96	882.46	846.18	822.31	830.9	885.85
	1.6125	766.01	765.79	728.15	869.63	875.02	827.2	907.71	1180.2	1003.36	980.53	1017	981.84	916.64	984.66	938.01	1014.72	1069.36	907.73	977.439	1008.12	1408.25	931.01	929.19	1002.91	1106.74	1014.07	1014.51	946.03	1115.61	1054.17	908.36	1033.94	958.811	903.08	1023.55	1028.81	1010.75	1062.2	1066.91	827.23	845.812	885.241	873.12	833.8	853.61	884.79	813.06	852.47
	1.72	845.24	759.32	799.21	1195.1	889.89	1010.17	907.62	1209.62	1133.53	1127.62	1097.64	1211.12	987.1	1244.32	1092.31	1336.76	1304.58	1057.2	1214.57	1350.92	1751.88	1282.71	1325.99	1118.32	1118.61	1149.76	1144.21	1299.79	1519.52	1355.1	1161.54	1105.87	925.132	1097.76	1122.52	1103.75	1085.51	1151.85	1203.02	857.68	834.733	960.537	1288.39	974.74	1045.67	1265.69	1111.42	926.86
	1.8275	1414.11	1022.74	1212.54	1700.07	1238.28	1580.87	1136.98	1344.69	1552.01	1615.65	1543.82	1606.17	1513.88	1866.99	1584.89	2049.4	2086.75	1380.75	1560.76	1804.68	2318.86	1945.81	2133.82	1795.54	1206.89	1520.57	1746.2	1698.08	2351.9	1710.28	1722.67	1360.04	1137.79	1730.01	1429.62	1310.34	1469.43	1366.62	1708.69	1071.15	982.637	1355.79	1926.73	1458.55	1500.93	1812.92	1826.02	1275.33
	1.935	2327.35	1827.35	1975.78	1984.88	1795.28	2548.84	1733.22	1485.88	2009.35	2398.03	2367.73	1834.64	2731.48	2458.58	2556.81	2766.71	2700.12	1867.04	1721.53	1964.94	2617.06	2431.67	2707.39	2695.64	1379.54	1964.25	2361.59	1883.33	2950.16	1971.29	2149.82	1709.89	1480.28	2452.19	1789.27	1600.3	2019.6	1704.43	2251.23	1561.68	1193.51	1824.78	2318.79	2204.48	1931.34	2238.11	2342.05	1871.28
	2.0425	2697.61	2299.99	2544.5	1712.17	2074.78	3029.71	2225.71	1440.83	1990.57	2742.42	2808	1479.58	3723.83	2325.67	3182.5	2766.91	2503.5	2180.58	1492.89	1695.67	2276.3	2229.98	2439	2854	1486.33	2078.67	2349.36	1703.04	2725.17	1841.7	2132.72	1701.17	1651.17	2480.06	1812.76	1770	2248	1782.34	2246.83	1933.67	1344.5	1772.82	2009.35	2567.44	1866.25	2106.59	2104.88	2237.5
	2.15	2047.4	1928.12	2068.98	1352.67	1859.78	2189.13	1971.07	1255.88	1600.83	2267.41	2268.81	1175.71	3347.35	1661.91	2776.6	2096.41	1801	1838.27	1066.27	1282.91	1617.24	1747.52	1643.89	2260.53	1387.28	1610.02	1811.74	1289.36	1979.94	1378.2	1731.82	1421.79	1437.16	1727.6	1456.88	1576.58	1789.23	1444.85	1711.98	1617.04	1186.97	1352.22	1337.62	2158.67	1377.81	1748.77	1388.72	1798.11
	2.2575	1111.7	1202.88	1339.89	1025.84	1404.17	1259.18	1336.72	1184.12	1187.98	1564.8	1501.75	1040.39	2118.8	1181.59	1973.1	1355.51	1227.56	1442.95	893.008	940.63	1151.16	1321.77	1006.72	1408.65	1210.81	1204.62	1266.75	862.36	1307.09	1077.43	1284.83	1082.17	1134.4	1151.81	1098.95	1195.42	1200.32	1181.69	1233.46	1116.85	971.601	985.504	943.69	1401.37	954.01	1340.23	936.23	1211.93
	2.365	735.49	825.54	927.7	842.3	1029.45	904.03	969.38	1159.38	975.32	1161.19	1142.35	1074.7	1261.41	1009.88	1306.43	988.67	961.16	1169.82	872.738	752.12	1028.86	1074.59	804.9	980.42	1092.78	1056.89	1036.81	748.65	1003.12	962.01	1006.78	893.185	985.333	997.59	914.1	1022.02	1021.89	1020.8	1098.41	880.23	829.758	830.545	839.04	991.49	836.34	1030.67	857.11	937.89
	2.4725	753.28	742.88	853.48	843.3	879.03	857.65	881.6	1121.49	920.46	1090.05	1080.36	1135.62	960.19	1011.09	1059	898.05	955.32	1008.34	933.131	767.24	1033.16	973.42	804.04	978	1093.71	1079.18	1040.34	810.72	998.02	971.92	935.31	956.064	1002.29	1022.34	921.34	970	954.81	995.001	1118.29	881.8	841.381	873.718	837.26	874.64	883.53	993.68	869.88	903.16
	2.58	842.05	782.18	887.59	856.3	871.91	861.73	918.76	1139.86	967.43	1076.9	1042.45	1144.08	940.89	1024.96	1025.91	910.98	1061	923.6	960.522	823.17	1009.74	990.86	943.04	1045.2	1133.77	1202.86	1130.78	864.49	1054.4	1023.21	967.24	982	1067.56	1016.04	995.5	1030.25	952.64	1040.59	1156.25	919.11	904.793	892.136	900.91	974.72	989.04	1026.12	917.97	956.34
	2.6875	905.56	861.84	886.79	883.08	940.36	880.17	971.73	1102.52	1011.76	1006.07	1046.62	1160.21	967.74	1071.51	1130.19	998.08	1135.03	956.43	986.552	896.67	949.27	1055.66	1028.08	1136.2	1151.04	1254.69	1173.28	895.53	1065.4	1086.98	982.74	979.401	1089.48	999.57	1033.27	1091.64	1001.19	1097.28	1210.11	955.5	933.58	910.438	919.37	1138.08	1042.67	1027.91	937.11	1018.54
	2.795	940.74	898.26	911.88	953.84	1024.73	946.33	1017.82	1101.56	1036.35	979.55	1076.82	1163.38	1010.91	1026.75	1136.28	1055.52	1170.84	984.66	1003.33	929.17	1000.75	1104.83	1027.24	1209.02	1176.18	1250.17	1138.83	895.24	1088.81	1133.72	988.82	1009.3	1033.28	1018.46	1052.69	1120.74	1037.84	1120.11	1284.4	945.07	956.162	929.344	949.44	1153.15	1024.94	1043.85	964.52	1024.43
	2.9025	951.05	932.99	922.41	972.59	1012.28	972.53	1087.51	1123.37	1108.13	972.86	1091.05	1128.59	1114.71	1024.88	1114.42	1100.66	1100	987.65	999.654	992.62	1084.79	1186.39	1059.42	1189.33	1200.28	1238.36	1139.18	857.49	1144.95	1161.58	1048.92	1057.28	1006.68	1038.66	1051.9	1068.6	1059.4	1107.15	1306.02	918.81	992.861	962.696	969.06	1120.09	971.44	991.78	973.53	1091.54
	3.01	960.67	920.36	961.35	962.62	994.87	997.95	1164.99	1104.26	1089.02	979.07	1099.16	1171.52	1173.74	1033.79	1123.11	1046.33	1112.53	968.52	957.778	1032.52	1059.02	1210.78	1104.41	1170.95	1174.41	1220.58	1180.54	872.46	1190.14	1143.41	1104.13	1076.52	1044.83	1033.51	1095.14	1033.98	1081.92	1082.47	1325.83	944.85	1014.32	1015.25	957.85	1037.09	1034.83	978.07	975.66	1092.42
	3.1175	959.26	911.87	985.75	963.18	1003.33	1011.96	1158.69	1118.75	1102.38	1020.3	1074.67	1175.37	1062.02	1048.03	1179.19	1034.79	1119.21	1061.08	983.082	977.06	1053.36	1172.56	1133.58	1150.93	1139.72	1214.84	1231.55	920.56	1157.27	1070.74	1162.75	1063.94	1082.04	1073.08	1131.9	997.184	1109.01	1161.52	1332.68	971.08	1019.54	1009.4	952.12	981.88	1058.56	992.67	944.17	1049.18
	3.225	970.06	961.97	1023.79	1002.85	965.32	1098.48	1147.71	1171.48	1077.48	1073.88	1097.15	1085.43	1082.35	1043.51	1190.65	1024.52	1201.95	1174.51	1003.56	909.68	1103.37	1145.69	1100.9	1162.78	1148.39	1157.56	1287.03	912.7	1117.75	1061.04	1212.31	1123.02	1103.79	1138.75	1057.45	1032.56	1165.25	1161.77	1282.28	964.14	1001.64	934.129	1003.45	1037.24	1067.06	1020.94	970.41	1025.62
	3.3325	997.7	986.3	1047.19	982.79	998.85	1037.83	1178.96	1143.57	1030.47	1062.94	1192.53	1093.19	1117.12	1033.58	1166.9	1007.03	1232.33	1185.74	945.549	962.23	1123.34	1157.05	1081.57	1199.82	1228.03	1133.19	1241.23	864.28	1102.35	1080.09	1138.2	1162.98	1130.28	1147.94	1061.65	1115.5	1165.23	1184.49	1295.42	984.84	985.052	932.202	996.83	1088.74	1050.59	1049.02	1009.5	1103.97
	3.44	1036.34	978.25	1028.15	995.39	1038.26	984.08	1180.86	1107.26	1012.03	1011.12	1199.52	1184.12	1094.23	1027.46	1174.38	1054.46	1201.51	1135.69	940.033	988.93	1129.27	1162.49	1098.66	1201.09	1205.17	1115.57	1203.65	879.71	1119.35	1111.14	1101.37	1115.92	1154.45	1121.27	1064.6	1129.26	1198.22	1157.27	1300.32	995.54	1025.76	955.842	923.93	1094.92	1037.78	991.25	996.95	1117.35
	3.5475	1022.48	964.42	1027.11	1016.47	1056.81	1013.84	1178.89	1120.87	989.5	1048.66	1132.43	1216.02	1108.03	1025.05	1168.47	1146.33	1139.59	1125.53	1002.89	1004.02	1190.52	1138.77	1135.47	1173.59	1202.12	1119.77	1182.46	925.61	1161.3	1120.76	1091.88	1074.02	1110.91	1106	1061.46	1143.54	1212.41	1124.53	1263.3	979.28	1045.07	1003.92	847.93	1091.83	1012.5	968.12	982.29	1049.06
	3.655	992.21	953.04	1043.91	1022.97	1046.76	1028.56	1235.61	1129.68	919.81	1109.15	1106.91	1145.86	1087.13	1027.51	1224.61	1183.96	1108.11	1086.84	1022.04	1026.76	1145.25	1122.84	1110.51	1114.37	1229.07	1103.25	1205.97	915.59	1149.73	1112.69	1083.05	1082.17	1109.02	1137.93	1097.66	1115.7	1203.91	1131.29	1338.27	977.56	1024.82	1004.96	807.19	1078.13	994.56	975.78	938.69	1069.82
	3.7625	1008.86	929.44	1144.32	1018.8	1025.73	1017.17	1244.77	1156.83	875.03	1127.64	1174.38	1067.96	1043.72	1028.56	1225.2	1144.04	1100.5	1051.27	964.609	940.63	1113.36	1071.52	1050.69	1092.29	1218.09	1155.49	1163.92	882.54	1108.16	1085.76	1048.58	1097.1	1105.98	1150.81	1128.53	1153.97	1182.41	1174.88	1374.9	975	949.135	973.463	867.99	1062.93	1023.48	993.62	939.59	1045.5
	3.87	1012.17	981.36	1158.02	988.13	1004.35	1030.15	1173.82	1172.68	870.87	1139.58	1216.94	1012.47	1038.26	1049.16	1161.23	1120	1085.23	1104.06	955.221	934.92	1121.58	977.55	1074.22	1016.6	1162.27	1219.25	1184.11	904.88	1100.94	1087.25	1015.49	1092.7	1068.32	1097.76	1111.18	1204.47	1165.64	1145.83	1277.03	955.08	980.705	948.456	1081.75	1030.66	1070.7	1002.99	978.22	976.51
	3.9775	977.11	1032.56	1092.03	959.5	1029.98	1039	1158.78	1135.72	1066.44	1154.46	1278.76	1043	1006.91	1065	1143.92	1087.33	1076.11	1149	1030.32	960.83	1059	968	1112.75	970.55	1104.61	1212.06	1182.78	929.89	1089.11	1073.11	1039.08	1097.96	1144.52	1077.52	1112.33	1204.59	1151.44	1128	1256.49	948.34	977.913	919	1334.67	1012.71	1109.8	956.33	957	942.41
Mean grey value of apical end foot		842.56	733.68	861.23	875.14	857.06	863.3	1037.5	1046.85	943.32	955.97	1022.9	1063.66	1046.59	1069.21	1139.27	1073.66	1044.57	1009.45	954.17	904.53	933.84	996.58	1001.65	1041.99	1040.35	1086.34	1027.41	759.69	1066.72	1042.14	936.11	1000.17	944.58	1015.31	959.31	963.37	947.21	1044.22	1140.01	887.22	829.93	831.94	885.7	844.63	883	895.4	882.57	850.04
Phalloidin
		Embryo1_01										Embryo1_02										Embryo1_03										Embryo2_01										Embryo2_02
Mean grey values across 2 cells- 4um		1	2	3	4	5	6	7	8	9	10	11	12	13	14	15	16	17	18	19	20	21	22	23	24	25	26	27	28	29	30	31	32	33	34	35	36	37	38	39	40	41	42	43	44	45	46	47	48
	0	1036	1094.44	1042.33	1039.33	1083	1044.67	1007.33	1046.67	1145.67	1119.33	971.333	1004	1095.33	1043.67	1196	1101.11	1028.33	1088	1026.56	1145.11	1077.33	1048.33	1138.67	1122.44	1088.67	1056.33	1065.33	733.667	1080.67	1114	1295	1192	1207	1243	1228	1365.67	1313	1307.56	1473	1099.78	1191.33	1193.33	1231.56	1377.11	1237.67	1209	1228.11	1189
	0.1075	1000.42	1050.1	991.928	1056.18	1076.17	1084.37	993.103	1027.26	1175.42	1092.5	989.241	1041.06	1099.26	1042.48	1144.44	1140.98	1048.99	1056.56	1023.78	1050.29	1067.42	1088.15	1132.12	1126.68	1113.17	1043.42	1042.07	696.531	1057.76	1109.96	1317.03	1254.3	1251.36	1237.57	1251.22	1333.67	1286.56	1352.57	1490.45	1071.22	1192.27	1169.18	1249.35	1337.56	1200.73	1175.69	1105.81	1242.24
	0.215	954.129	1006.28	967.115	1039.63	1069.15	1094.91	984.914	1007.62	1187.89	1156.22	1046.6	1067.29	1067.05	1041.93	1051.42	1165.38	1086.33	1077.58	1053.1	972.898	1067.39	1074.21	1110.93	1063.63	1095.61	1028.81	1055.41	726.003	1103.05	1096.16	1336.57	1296.23	1243.89	1255.27	1246.9	1244.11	1323.45	1340.49	1504.83	1044.77	1122.45	1142.75	1192.14	1215.28	1158.03	1144.83	1091.46	1288.08
	0.3225	953.73	1028.59	1001.4	1038.96	1047.71	1059.75	1015.79	1004.14	1188.43	1190.62	1179.52	1098.85	1063.23	1077.76	960.598	1149.24	1046.75	1057.52	1080.56	942.137	1056.4	1033.13	1140.94	1045.74	1068.05	1066.21	1055.22	782.598	1063.23	1037.37	1346.14	1342.76	1246.25	1258.16	1212.5	1189.83	1349.4	1346.57	1484.33	1080.91	1123.73	1157.93	1169.89	1152.19	1150.65	1153.35	1079.69	1348.6
	0.43	969.237	1095.85	1045.29	1058.09	989.484	1074.47	1042.22	1017.76	1180.48	1157.67	1179.11	1098.81	1126.72	1071.33	978.912	1128.55	999.211	1013.67	1079.73	969.528	1063.48	1021.61	1138.65	1156.68	1110.11	1085.82	1029.12	799.18	1063.3	1044.09	1338.39	1264.63	1313.78	1263.15	1250	1260.46	1380.07	1311.2	1398.15	1133.26	1123.84	1212.25	1190.73	1118.24	1192.01	1143.75	1039.6	1358.62
	0.5375	1009.04	1094.76	1027.37	1067.32	969.717	1083.5	1033.22	1051.63	1190.34	1151.64	1109.89	1093.25	1117.87	1043.85	1019.42	1087.46	1016.95	1042.19	1114.54	983.802	1106.17	1030.18	1088.2	1149.04	1095.34	1045.57	1039.38	845.548	1082.46	1111.56	1274.51	1219.37	1375.94	1254.53	1258.38	1345.47	1394.01	1272.6	1440.54	1140.4	1153.43	1150.77	1235.86	1108.47	1219.44	1116.1	1070.72	1323.02
	0.645	1009.38	1077.1	1015.9	1078.04	971.476	1036.65	1054.96	1086.14	1224.55	1173.92	1104.35	1108.94	1115.27	1015.5	993.576	994.303	1001.25	1101.38	1118.67	960.134	1110.42	1059.22	1042.48	1102.98	1124.61	1085.02	1009.65	848.209	1035.33	1118.92	1265.99	1247.05	1349.52	1197.36	1219.14	1274.6	1364.23	1281.13	1545.37	1133.65	1187.62	1161.93	1186.17	1110.24	1180.79	1078.71	1167.12	1226.29
	0.7525	1005.6	1040.86	1015.75	1057.03	993.455	1050.01	1075.15	1120.43	1262.18	1168.06	1020.01	1016.97	1111.82	995.695	984.016	981.452	978.263	1085.58	1102.93	995.756	1072.48	1125.91	1045.93	1096.39	1130.17	1090.06	997.538	808.577	984.686	1116.57	1216.53	1317.72	1317.42	1198.09	1213.92	1191.72	1328.44	1337.56	1504.83	1095.62	1182.73	1159.05	1125.07	1121.07	1202.55	1112.13	1157.53	1204.84
	0.86	993.156	1013.29	1051.34	1033.16	1028.09	998.559	1104.46	1081.43	1225.22	1129.45	992.163	970.54	1154.86	1060.13	969.621	993.212	986.719	1055.49	1133.89	977.607	1030.72	1138.24	1029.42	1061.71	1079.9	1093.28	1029.29	768.07	999.382	1113.16	1162.52	1322.59	1313.64	1242.72	1255.6	1250.05	1316.91	1322.8	1480.12	1088.58	1144.67	1195.4	1196.91	1165.42	1262.53	1199.13	1131.91	1192.26
	0.9675	993.198	989.502	964.14	1003.22	1026.13	985.592	1128.97	1046.62	1136.61	1124.18	1028.29	942.718	1192.01	1107.48	948.148	988.331	1059.39	1043.34	1135.21	944.194	1010.28	1090.29	1035.37	1032.79	1049.17	1047.04	1039.28	748.831	1046.54	1100.61	1200.87	1321.63	1257.81	1301.72	1315.13	1278.27	1342.43	1299.41	1488.6	1078.15	1158.13	1268.46	1262.2	1181.99	1238.1	1189.88	1148.17	1129.67
	1.075	970.252	1010.56	931.091	1029.91	1017.87	1074.23	1115.56	1066.94	1146.33	1126.22	951.834	948.964	1142.44	1076.38	992.581	1013.78	1174.53	1043.63	1090.59	998.863	971.164	1049.21	1104.2	1047.95	1052.26	1002.94	1078.87	801.458	1057.74	1087.1	1240.56	1367.05	1183.24	1321.49	1272.6	1292.23	1340.53	1342.28	1496.19	1070.01	1241.29	1274.77	1178.06	1182.02	1192.33	1119.49	1137.57	1088.84
	1.1825	941.55	1019.36	966.102	1081.44	1039.83	1089.19	1110.25	1134.65	1241.41	1152.57	988.28	1002.53	1150.91	997.199	1040.02	1067.59	1142.35	1078.52	1075.3	1004.55	944.448	1043.47	1102.66	1059.16	1093.56	990.791	1107.13	804.601	1047.69	1063.09	1255.03	1438.82	1148.37	1251.66	1249	1315.16	1344.31	1343.83	1442.55	1088.02	1346.73	1200.3	1144.76	1170.38	1203.08	1091.68	1193.09	1057
	1.29	938.688	1005.08	976.08	1063.37	1035.59	1099.58	1100.88	1176.33	1287.84	1189.64	1049.28	1013.06	1095.17	987.099	1024.44	1115.03	1127.83	1091.62	1078.12	941.978	954.015	1061.2	1135.95	1069.1	1161.52	1014.46	1040	788.025	1033.01	1086.39	1256.1	1450.86	1090.8	1256.81	1255.62	1280.96	1398.92	1399.52	1379.82	1099	1348.75	1211.18	1107.62	1159.28	1287.44	1067.21	1139.18	1102.33
	1.3975	936.979	984.553	971.751	1044.38	975.719	1102.57	1039.7	1152.04	1265.99	1215.34	1049.42	1060.01	1063.03	1040.1	1016.04	1168.71	1147.92	1083.94	1066.37	966.198	998.958	1072.1	1147.56	1068.26	1175.23	1058.34	989.591	816.752	1058.33	1137.69	1230.1	1456.75	1093.29	1187.43	1244.87	1261.4	1440.19	1314.26	1409.42	1118.21	1251.29	1202.86	1118.66	1210.29	1297.04	1054.98	1104.35	1124.07
	1.505	957.066	1027.3	1007.13	1054.54	987.258	1087.21	1032.43	1101.67	1256.68	1226.03	1072.06	1086.4	1051.39	1079.83	996.191	1149.12	1087.04	1129.19	1091.1	1103.64	1033.66	1034.71	1101.74	1086.63	1107.12	1059.75	983.266	817.009	1110.15	1206.32	1233.42	1435.63	1159.5	1156.1	1221.43	1199.95	1421.3	1240.1	1512.17	1147.8	1202.4	1172.85	1176.51	1257.72	1293.24	1102.29	1181.44	1161.48
	1.6125	970.775	1070.51	1060.04	1075.47	1032.02	1125.45	1044.35	1058.11	1224.42	1228.66	1080.02	1120.81	1095.31	1120.9	1001.64	1176.08	1031.62	1174.85	1102.98	1210.18	1073.47	1013.79	1112.74	1161.5	1092.54	1039.58	981.077	838.493	1134.06	1287.04	1324.7	1383.2	1171.52	1207.69	1276.21	1178.68	1387.76	1220.64	1561.44	1144.3	1216.13	1204.19	1260.77	1246.68	1322.97	1196.61	1247.6	1244.45
	1.72	1033.15	1100.95	1059.23	1129.27	1048.32	1226.54	1071.81	1109.32	1198.52	1235.49	1091.5	1149.32	1233.68	1151.99	1037.7	1230.35	1027.42	1231.67	1210.82	1299.05	1151.56	1166.3	1160.35	1234.32	1140.63	1079.39	1033.18	910.876	1136.01	1334.82	1471.58	1392.15	1205.95	1320.94	1356.34	1207.28	1412.88	1319.3	1565.52	1167.66	1277.52	1240.83	1434.05	1266.96	1381.63	1284.66	1309.62	1348.38
	1.8275	1145.78	1213.84	1095.26	1141.84	1116.37	1333.99	1157.8	1208.6	1238.58	1348.74	1180.35	1176.54	1388.61	1220.38	1034.38	1399.91	1126.2	1267.23	1336.39	1396.98	1212.7	1232.04	1223.85	1226.36	1266.25	1133.83	1156.35	952.789	1196.21	1341.5	1612.79	1337.71	1263.61	1468.61	1416.81	1349	1477.83	1420.04	1623.36	1272.17	1452.58	1241.43	1593.42	1333.32	1406.43	1392.77	1399.18	1437.16
	1.935	1214.32	1304.59	1144.59	1181.32	1154.74	1350.74	1262.78	1224.98	1276.29	1364.02	1216.85	1188.7	1440.24	1317.01	1189.23	1561.12	1165.61	1184.68	1318.96	1407.33	1238.95	1258.93	1296.95	1278.16	1374.14	1186.12	1156.48	934.452	1263.54	1360.9	1671.66	1337.03	1404.28	1570.32	1450.94	1430.65	1514.44	1518.59	1670.21	1369.57	1571.67	1298.86	1676.9	1419.02	1403.76	1411.43	1484.88	1393.33
	2.0425	1306.22	1317.98	1255.5	1177.33	1137.67	1219.89	1358.45	1199.67	1357.79	1326.67	1217	1239.41	1424	1297.83	1377.67	1559.84	1173	1135.19	1243.61	1369.78	1180.41	1259.11	1275.49	1282.5	1321.94	1215.67	1205.86	893.105	1244.17	1412.15	1649.28	1407	1543.22	1635.83	1459.89	1489.5	1441.56	1639.88	1653.83	1426.33	1512	1327.73	1715.51	1527.78	1430.75	1353.53	1445.25	1350.67
	2.15	1326.19	1275.12	1307.44	1133.33	1091.64	1177.38	1386.79	1148.36	1397.99	1235.64	1209.76	1178.05	1412.25	1233.42	1403.99	1485.7	1086.12	1112.64	1123.94	1276.43	1092.62	1144.48	1171.42	1242.18	1211.44	1164.96	1227.88	900.489	1140.85	1409.66	1578.05	1440.54	1537.03	1594.3	1458.3	1403.68	1472.92	1589.73	1671.64	1353.12	1411.73	1368.2	1687.55	1539.56	1425.25	1297.15	1305.93	1315.33
	2.2575	1167.72	1185.18	1228.43	1085.37	1068.99	1199.56	1362.68	1107.02	1294.88	1168.36	1164.27	1101.61	1384.26	1164.78	1250.34	1329.55	1014.52	1122.25	1022.12	1085.42	1071.39	1068.41	1133.46	1187.97	1145	1119.54	1217.78	890.621	1061.78	1287.63	1401.89	1481.13	1354.52	1522.9	1315.81	1293.33	1474.51	1481.5	1589	1283.22	1321.52	1397.97	1528.09	1385.36	1338.97	1226.16	1195.88	1227.34
	2.365	1013.11	1063.03	1112.96	1056.27	1040.91	1194.2	1306.93	1128.21	1214.75	1113.87	1147.06	1073.9	1280.42	1102.11	1130.54	1186.84	972	1098.77	997.208	1004.15	1039.39	1007.38	1093.47	1101.68	1086.98	1059.18	1136.57	798.038	1014.17	1167.78	1303.95	1444.22	1262.39	1402.77	1288.87	1253.28	1421.81	1342.54	1490.49	1190.05	1269.92	1294.06	1328.83	1290.74	1262.92	1207.58	1160.14	1185.53
	2.4725	966.835	997.349	1056	1075.43	1057.99	1129.75	1235.92	1153.76	1177.21	1116.24	1108.28	1069.05	1132.75	1083.21	1074.05	1136.05	946.127	1072.83	1021.39	1005.49	995.438	953.123	1067.48	1072.07	1064.04	1049.5	1079.19	794.13	992.46	1161.67	1242.18	1291.94	1236.65	1346.79	1252.17	1272.58	1391.63	1253.06	1513.35	1128.79	1282.12	1285.42	1260.4	1255.75	1222.32	1238.77	1167.3	1183.72
	2.58	974.231	964.287	1052.02	1052.4	1078.05	1066.04	1200.4	1092.7	1109.5	1091.62	1092.13	1076.63	1062.77	1070.22	1051.66	1145.13	927.193	1075.86	1138.63	1010.69	994.445	1004.19	1053.56	1070.94	1073.85	1031.27	1021.74	775.059	1036.37	1150.87	1149.49	1216.38	1254.3	1347.08	1236.73	1280.74	1335.07	1280.97	1491.2	1114.22	1279.91	1233.66	1199.57	1222.82	1175.12	1199.01	1178.68	1154.85
	2.6875	994.231	966.689	1022.93	1048.95	1043.76	1073.74	1161.68	1047.37	1100.16	1069	1134.67	1075.84	1028.82	1099.02	1058.69	1150.81	946.829	1063.96	1107.22	1044.95	1076.28	1091.9	1070.81	1061.55	1144.21	1030.59	984.684	739.291	1097.73	1116.01	1074.34	1166.96	1247.42	1341.32	1252.9	1316.95	1340.89	1285.6	1493.23	1155.87	1200.08	1253.2	1236.96	1261.41	1193.76	1134.66	1174.75	1112.93
	2.795	994.805	1014.44	1037.88	1047.84	971.385	1124.22	1088.91	1018.85	1107.52	1069.85	1114.63	1069.54	1049.77	1056.29	1097.08	1148.66	985.93	1139.22	1121.5	1068.94	1088.26	1083.88	1075.04	1071.61	1175.96	1043.92	985.766	748.255	1095.31	1160.54	1128.14	1132.55	1219.57	1321.96	1289.43	1357.47	1349.4	1278.74	1479.49	1152.85	1177.48	1320.02	1246.92	1219.5	1183.48	1119.75	1197.06	1122.63
	2.9025	979.207	995.735	1025.92	1070.17	989.581	1130.65	1035.16	994.312	1195.98	1071.9	1068.8	1061.66	993.647	1016.79	1059.83	1117.54	990.934	1109.36	1085.17	1081.38	1018.08	1083.47	988.37	1099.28	1163.09	1011.83	1017.39	761.074	1065.15	1245.45	1182.9	1164.96	1224.65	1253.56	1311.61	1357.99	1362.54	1277.95	1446.96	1114.51	1209.74	1303.9	1192.39	1239.64	1174.95	1136.66	1185.42	1115.16
	3.01	1005.72	1015.64	1017.66	1074.8	975.425	1152.37	1033.7	1040.24	1134.72	1098.17	1033.12	1056.23	1026.84	1004.2	1064.51	1111.61	962.789	1076.82	1059.64	1018.6	1044.37	1134.11	991.236	1083.58	1171.48	986.784	1044.82	764.849	1044.03	1252.96	1205.66	1234.95	1273.79	1193.61	1249.08	1312	1396.9	1225.71	1459.62	1148.33	1234.88	1226.78	1187.28	1236.14	1175.89	1118.82	1114.31	1076.75
	3.1175	960.697	1048.53	997.987	1079.74	982.465	1130.53	1071.28	1089.64	1081.29	1081.47	1011.08	1075.96	1004.24	997.338	1068.52	1111.37	1000.98	1032.75	1063.55	996.054	1016.02	1137.09	1023.58	1072	1142.91	1017.86	1022.27	754.758	1060.59	1201.31	1226.89	1260.46	1261.54	1173.67	1231.2	1306.5	1437.9	1197.33	1427.46	1148.76	1242.61	1225.66	1197.61	1209.89	1232.09	1132.96	1100.57	1077.79
	3.225	977.306	1045.31	1032.19	1058.98	1008	1052.08	1084.74	1055.49	1149.27	1045.95	992.537	1025.43	972.331	989.987	1034.07	1073.52	973.772	1005.97	1023.24	1053.64	1019.54	1087.01	1036.49	1053.84	1097.64	1093.53	1011.17	759.505	1105.46	1133.38	1224.67	1298.28	1197.71	1197.61	1225.91	1331.09	1372.68	1248.98	1421.47	1101.05	1219.39	1237.19	1152.28	1155.82	1217.72	1162.36	1143.54	1180.08
	3.3325	1012.77	1018.35	1049.26	1055.68	1024.41	1038.61	1083.68	1041.36	1174.31	1042.37	1033.01	997.979	981.007	970.918	993.168	1053.29	971.934	1026.92	1031.32	1060.91	999.661	1053.4	1045.64	1027.39	1106.96	1112.64	1009.53	814.666	1073.14	1111.7	1220.49	1270.57	1191.23	1260.34	1223.44	1281.25	1326.98	1296.68	1536.56	1128.86	1226.02	1199.74	1134.92	1172.81	1150.47	1205.81	1144.7	1175.21
	3.44	1000.12	970.295	1058.54	1026.26	974.967	994.346	1110.83	1060.53	1131.43	1068.81	1042.47	1100.74	1032.74	984.512	968.045	988.688	1008.88	1029.86	1087.37	1113.14	994.37	1044.82	1053.37	1036.89	1136.22	1021.04	1037.49	842.629	980.38	1138.3	1232.17	1220.32	1204.13	1242.83	1208.95	1233.74	1302.19	1299.38	1532.48	1192.75	1222.31	1159.39	1170.88	1232.59	1144.38	1189.91	1099.95	1157.82
	3.5475	1014.02	995.681	1050	997.68	936.651	1029.53	1158.27	1051.48	1105.98	1078.35	1102.83	1131.09	1005.94	1046.42	992.355	954.619	1032.36	1029.7	1102.11	1100.27	1023.91	1041.85	1072.36	1071.35	1116.53	993.063	1065.11	839.282	1006.69	1121.06	1196.77	1204.73	1232.22	1222.22	1238.97	1276.07	1341.07	1341.38	1510.65	1207.26	1190.85	1187.14	1210.19	1264.57	1160.91	1167.86	1121.88	1148.76
	3.655	1006.35	1039.75	1036.73	1040.27	980.968	1049.73	1142.77	1047.86	1122.39	1085.67	1102	1083.29	934.26	1103.67	1033.89	996.363	1055.21	1044.67	1084.27	987.827	1068.32	1018.4	1059.72	1097.74	1123.65	1005.43	1036.46	845.674	1038.07	1129.02	1172.16	1226.51	1233.73	1236.23	1300.21	1376.74	1369.6	1313.44	1527.47	1206.73	1219.19	1256.18	1235.72	1261.47	1185.61	1132.54	1157.15	1126.42
	3.7625	977.189	1037.95	1039.84	1049.57	1030.37	1051.35	1084.47	1033.35	1127.19	1092.33	1107.87	1075.17	928.633	1086.7	1042.26	1071.05	1007.68	1089.41	1076.83	1026.99	1082.22	1013.46	1055	1078.55	1117.87	1114.61	978.081	877.687	987.769	1157.53	1212.5	1249.44	1179.14	1249.89	1287.39	1381.32	1325.37	1220.17	1603.9	1199.99	1219.11	1317.3	1265.75	1228.49	1196.58	1114.78	1187.11	1096.89
	3.87	940.955	1022.81	1017.7	1050.49	1052.78	1071.8	1067.83	1022.36	1131.21	1083.03	1120.03	1089.47	956.421	1097.22	1042.1	1093.34	1008.79	1113.4	1110.99	1101.22	1086.33	1031.26	1029.71	1097.91	1033.79	1063.6	936.272	894.039	1035.87	1154.04	1232.74	1261.11	1199.02	1241.89	1270.83	1340.49	1292.12	1244.69	1607.85	1182.77	1194.74	1246.44	1338.72	1216.43	1204.74	1128.85	1159.34	1046.91
	3.9775	918.333	994.667	993.994	1091.23	1074.64	1067.22	1074.33	1013.04	1181.22	1096.3	1103.77	1151.67	1008.25	1146.03	1011.84	1031.33	1046.3	1168	1089.12	1111.21	1100	1095.22	1013.67	1127.97	992.747	1068.4	1008.62	825.111	1066.93	1184.44	1199.38	1248.49	1202.9	1199.08	1305.67	1316.17	1341.7	1278	1538.85	1196.28	1206.55	1198.67	1388.67	1211.69	1233.8	1108.33	1164	970.679
Mean grey value of apical end foot		1023.2	1026.34	1054.57	1073.94	1086.83	1106.28	1160.62	1085.44	1187.85	1196.67	1099.16	1087.03	1174.2	1119.13	1118.49	1211.62	1074.56	1148.25	1150.28	1037.42	1104.95	1075.39	1081.17	1127.16	1069.93	1096.93	1071.49	822.73	1080.06	1150.93	1314.61	1330.24	1291.06	1272.56	1330.64	1319.59	1459.86	1375.79	1562.74	1215.97	1190.78	1286.11	1316.81	1207.98	1296.76	1298.87	1268.96	1218.83
[truncated: 99 more columns]

## Sheet: Normalised data pulled together
DMSO
N-Cadherin		2017-01-17
		Embryo1_01										Embryo1_02										Embryo1_03										Embryo2_01										Embryo2_02
Mean grey values across 2 cells- 4um		1	2	3	4	5	6	7	8	9	10	11	12	13	14	15	16	17	18	19	20	21	22	23	24	25	26	27	28	29	30	31	32	33	34	35	36	37	38	39	40	41	42	43	44	45	46	47	48
	0	89.51	103.11	0	73.854	21.087	75.23	237.64	107.49	97.8	0	0	195.9	112.1	0	0	0	126.764	0	8.83	63.08	127.93	0	0	7.58	0	155.353	77.63	0	171.78	96.63	99.74	170.8	190.23	2.54	170.55	0	0	51.72	177.03	220.55	120.2	148.89	131.553	103.487	12.603	91.97	2.34	12.33
	0.1075	121.52	64.13	0	87.507	46.976	51.452	202.33	80.46	36.823	0	0	175.19	122.87	18.339	0	0	116.47	0	11.61	45.06	105.3	0	38.073	0	43.195	168.433	86.21	0	86.421	110.008	137.11	235.52	213.17	72.13	169.57	0	0	51.83	200.95	158.77	102.82	158.01	159.606	106.014	0	84.66	0	12.35
	0.215	107.82	56.49	0	111.859	74.214	18.379	106.93	77.87	5.638	0	0	142.2	155.19	29.689	0	0	92.219	0	6.28	62.71	56.94	0	53.061	17.375	98.076	156.781	61.12	0	34.939	130.909	123.61	237.99	141.98	138.11	249.49	0	0	66.39	180.62	152.21	82.36	166.42	92.694	127.024	7.774	85.52	0	59.77
	0.3225	84.23	82.09	0	63.166	44.653	0	136.6	82.85	0	0	0	136.89	149.27	0	39.34	0	127.49	0	19.91	111.64	67.74	0	73.12	94.454	113.445	163.273	81.65	0	37.614	45.116	131.29	152.54	33.17	154.43	226.43	0	0	138.94	158.88	130.64	65.62	196.62	16.325	103.981	46.925	68.49	25.18	118.98
	0.43	51.56	89.78	0	46.259	45.775	45.152	215.81	81.51	40.489	0	32.047	169.19	146.11	0	129.06	0	135.274	6.158	71.36	126.06	111.21	0	126.582	21.787	140.8	132.127	107.07	58.52	105.439	7.783	119.53	134.06	11.5	213.69	211.85	0	0	158.17	180.83	92.33	69.08	188.74	0	81.267	55.806	69.48	41.81	113.05
	0.5375	50.4	84.97	0	72.641	3.515	69.93	218.89	93.81	108.005	0	52.211	172.04	181.32	10.406	215.18	10.88	84.906	15.588	52.28	100.44	105.26	0	183.073	6.252	155.025	90.635	68.18	73.21	171.351	64.342	119.63	162.29	33.15	250.97	160.67	0	47.72	111.83	149.56	108.38	96.44	197.92	7.378	81.362	58.285	82.49	47.26	54.49
	0.645	74.15	106.35	0	101.142	0	70.989	225.59	108.78	119.781	0	36.797	157.67	160.54	0	189.35	23.97	66.374	28.971	30.23	84.6	68.94	0	196.324	28.742	146.589	125.044	28.87	43.22	77.146	50.116	133.83	199.52	69.38	247.25	171.33	0	116.57	61.83	97.55	128.43	110.6	193.9	75.22	93.065	51.705	71.32	151.56	61.7
	0.7525	60.16	154.56	0	93.627	25.371	66.545	181.03	75.88	126.07	0	34.403	110.03	89.26	0	185.85	15.88	114.651	72.243	41.55	110.11	64.74	0	208.055	0	92.397	117.056	59.34	62.78	25.08	75.81	102.19	185.52	149.55	221.58	180.74	0	109.59	84.5	71.71	73.08	93.65	191.36	65.062	116.717	76.634	99.67	159	79.55
	0.86	107.32	174.61	0	71.351	23.793	0	193.11	69.87	88.672	0	38.277	99.9	71.03	0	194.44	13.62	164.428	88.691	65.88	101.56	63.09	0	189.728	36.321	35.137	105.149	75.15	37.96	11.482	119.089	107.23	178.54	192.87	239.04	170.63	0	71.55	105.94	83.51	57.95	88.23	175.76	55.22	108.075	95.544	109.06	118.84	100.6
	0.9675	124.42	165.98	0	69.822	25.208	0.492	139.2	73.94	68.879	0	47.767	90.87	87.87	0	184.97	13.87	221.701	65.322	33.54	63.55	35.76	0	138.172	61.13	23.518	124.846	63.09	24.02	46.066	66.062	171.5	128.56	144.31	266.86	97.02	0	59.59	99.28	81.11	94.42	100.43	135.26	65.729	89.892	83.849	71.65	135.8	111.5
	1.075	72.47	138.53	0	62.771	70.097	28.208	143.54	55.86	117.915	0	54.487	105.31	125.53	4.921	166.16	4.08	211.226	61.036	40.87	67.8	68.92	0	94.512	17.925	94.056	115.347	23.59	7.03	107.55	13.405	153.41	134.31	185.58	259.02	48.16	28.504	50.61	109.05	66.98	75.56	70.76	112.35	142.255	51.659	42.022	34.44	131.09	87.04
	1.1825	24.8	103.94	0	69.993	62.077	0	149.92	82.1	120.939	71.525	100.66	99.25	97	0	164.92	0	150.092	71.109	49.28	66.66	134.64	0	100.734	0	64.668	88.263	17.2	0	102.512	0	182.76	167.35	125.07	264.71	10.04	36.247	19.91	119.5	12.65	29.97	11.76	93.16	150.062	5.614	4.401	41.7	63.56	27.59
	1.29	4.11	58.49	0	61.309	24.266	0	123.64	126.05	105.864	102.94	111.395	78.5	67.24	0	155.58	0	146.909	23.796	50.79	25.93	94.84	0	115.482	0	72.05	96.595	38.61	4.44	106.945	0	164.09	141.05	85.04	322.16	0	30.632	6.14	83.72	0	0	0	63	130.799	0	0	9.55	11.5	0
	1.3975	0.64	0	0	18.787	0	0	119.28	83.17	91.643	72.073	98.074	73.72	41.77	0	115.95	0	62.216	0	0	0	0	0	80.178	0	98.445	90.974	14.76	0	178.765	0	56.67	68.09	46.12	369.63	0	4.505	0	18.94	0	0	0	0	0	33.284	0	0	0	0
	1.505	24.93	25.01	49.15	0.055	0	0	114.7	24.82	0	24.241	44.353	63.4	0	0	98.11	1.46	0	0	0	0	0	0	61.938	1.742	42.307	47.001	0	0	230.475	0	40.83	0	0	376.56	0	0	0	0	0	0	0	0	0	13.765	0	0	0	0
	1.6125	49.73	197.47	96.75	-8.319	0	25.028	94.56	0	0	5.682	10.654	94.95	0	0	101.57	280.88	12.97	80.12	13.92	130.77	0	81.47	19.605	0	54.094	28.527	4.46	85.01	288.012	0	115.93	36.74	0	359.02	0	0	0	128.28	0	0	0	34	0	0	0	0	0	0
	1.72	176.12	552.24	230.51	60.221	0	70.164	200.89	6.25	67.744	75.201	0.318	466.32	120.94	31.207	305	871.11	200.126	285.977	180.66	547.3	0	424.49	24.406	31.824	226.029	37.91	373.74	586.6	483.621	9.225	301.59	290.2	241.54	404.61	290.46	0	0	516.83	420.79	181.04	101.98	485.5	32.852	0	0	23.28	0	175.92
	1.8275	697.75	1041.18	552.61	366.593	139.343	283.733	589.91	331.87	272.261	287.079	82.743	1110.61	584.73	314.24	736.93	1566.77	481.183	449.609	576.48	1028.12	322.47	962.1	197.786	249.586	524.184	174.596	921.83	1398.96	739.037	134.189	625.15	862.43	807.18	738.29	1332.72	177.218	148.16	1123.94	1491.16	963.66	561.76	1106.62	437.588	120.573	200.584	432.7	199.33	615.44
	1.935	1897.44	1317.41	845.55	704.011	449.378	640.651	1216.65	1138.18	595.066	483.236	501.308	1208.28	1179.56	662.923	1268.85	1904.2	728.919	610.691	983.54	1126.33	961.81	1511.03	563.857	487.225	699.031	472.397	1178.96	1859.94	862.643	604.198	1197.75	1293.83	1258.74	1240.84	2187.38	508.951	1042.37	1337.28	2146.33	1714.72	1262.79	1507.97	754.325	513.934	396.257	1038.12	701.5	960.28
	2.0425	2645.17	1132.94	812.52	909.243	655.42	901.869	1308.78	1854.49	579.828	603.869	813.03	689.58	1139.77	736.65	1304.53	1306.17	693.431	695.202	873.5	591.78	1400.51	1409.34	883.213	644.037	616.863	655.687	1029.53	1231.12	677.748	832.026	1485.91	971.79	1135.81	1475.87	1886.38	633.997	1710.13	868.17	1470.2	1421.55	1631.9	1105.4	592.553	815.356	369.603	1522.03	1210.92	703.72
	2.15	2048.82	640.48	517.66	838.769	606.982	621.819	807.28	1558.28	320.786	453.895	638.391	179.87	489.04	489.962	672.72	469.7	339.335	548.691	501.38	137.31	1174.92	920.32	782.868	537.978	310.397	573.883	526.15	398.71	319.075	643.999	969.26	477.21	582.46	914.55	1080.86	436.976	1099.88	317.61	526.95	669.22	1271.05	607.31	322.483	723.902	155.799	1166.28	1166.33	323.27
	2.2575	728.6	174.81	233.89	565.871	344.042	267.325	336.05	590.45	124.971	232.641	199.351	0	0	194.215	170.18	96.93	21.561	320.594	184.17	0	608.16	407.1	460.33	231.694	0	298.688	78.5	0	30.7	328.171	394.18	190.22	131.81	300.16	432.48	110.538	243.78	86.28	20.89	108.3	590.6	152.07	140.045	313.698	0	416.32	861.43	114.78
	2.365	10.89	0	0	271.938	169.907	33.349	119.56	25.92	40.56	57.225	0	24.25	0	0	0	0	0	113.872	30.73	23.85	122.24	102.65	176.231	0	0	168.103	0	0	0	0	88.64	68.12	0	41.88	32.96	0	0	63.61	0	7.99	88.75	0	0	18.99	0	0	471.2	63.09
	2.4725	0	0	0	129.8	55.879	0	83.42	0	10.143	0	0	41.1	0	0	0	0	0	0	0	93.71	0	29.96	21.453	0	0	82.347	0	0	0	0	20.72	52.26	0	61.01	0	0	0	70.05	0	58.53	0	0	8.115	0	0	0	204.31	41.72
	2.58	0	45.67	0	74.902	55.54	0	83.58	0	19.448	0	0	108.14	0	0	0	0	0.939	0	0	162.45	0	38.39	-8.582	0	34.195	53.59	31.07	0	0	0	95.21	104.29	42	91.93	0	4.747	0	59.28	0	56.84	0	36.71	101.08	5.194	0	0	83.6	79.88
	2.6875	0	109.51	0	80.448	53.456	0	119.59	32.43	50.822	0	0	165.69	57.52	0	14.21	0	73.037	80.81	0	161.92	31.1	0	36.547	0	37.043	70.55	59.15	28.93	37.354	0	136.02	132.47	137.95	105.73	26.93	0	0	58.17	53.71	0	5.67	42.58	86.185	59.691	0	0	16.24	97.35
	2.795	0	128.81	0	86.472	42.988	19.617	163.93	130.17	73.629	0	0	147.99	103.49	35.633	125.65	0	87.767	120.427	0	166.68	50.94	0	83.055	0	16.733	68.397	118.01	70.43	65.432	1.639	76.49	189.14	169.55	108.08	133.1	0	81.19	54.94	93.47	0	18.19	38.38	38.641	77.07	0	0	0	79.01
	2.9025	60.62	113.18	0	92.347	34.919	37.752	167.87	115.03	88.483	0	37.162	138.19	132.24	61.448	153.13	44.06	79.906	93.971	0	157.02	59.53	0	77.476	0	37.064	75.549	84.27	100.95	115.97	0	39.25	206.03	115.94	112.83	191.55	12.204	87.84	41.17	86.03	0	39.69	54.83	125.062	88.204	0	42.07	14.92	79.66
	3.01	48.36	99.57	0	104.6	45.4	31.303	183.67	84.16	111.91	0	28.961	177.87	172.13	84.282	125.79	74.89	114.997	45.024	3.86	124.36	107.44	0	58.599	0	31.324	79.038	46.69	64.23	88.805	0	135.24	212.91	88.87	135.98	216.42	53.246	23.02	84.05	92.33	9.9	89.38	74.54	116.15	68.422	9.444	72.67	44.38	84.37
	3.1175	32.19	101.7	0	81.779	87.333	0	185.66	118.57	117.074	0	19.181	190.21	125.61	121.595	131.67	0	117.768	42.272	14.8	78.15	125.45	0	84.418	0	35.585	82.09	33.56	55.46	141.707	0	178.74	244.05	108.06	136.22	250.61	46.676	0	164.72	113.82	28.75	109.41	50.55	14.799	13.101	31.968	64.67	71.25	108.2
	3.225	55.94	102.59	0	79.239	75.38	0	159.06	95.65	95.628	50.447	71.867	173.9	151.82	106.18	109.34	0	83.987	74.269	14.75	102.32	139.68	1.67	122.798	0	47.801	105.94	26.16	60.77	167.688	0	160.51	225.79	165.99	156.47	250.18	31.582	0	199.61	102	25.64	116.44	52.77	12.939	19.046	11.539	13.25	119.89	156.22
	3.3325	55.91	129.47	0	152.033	58.856	13.117	114.81	116.41	76.325	60.357	103.741	174.94	101.67	98.847	141	0	60.838	83.068	37.27	136.78	132.74	22.8	163.652	0	111.976	96.565	18.84	69.55	128.32	29.972	119.04	211.67	175.22	179.5	216.03	70.39	0	196.05	43.2	57.25	163.31	86.94	0	77.011	0	1.08	90.54	142.08
	3.44	90.9	151.75	0	150.398	43.345	0	82.78	113.3	50.656	60.982	108.993	186.68	71.88	106.1	196.92	6.93	53.552	78.965	0	147.12	89.06	22.23	162.015	10.443	172.514	88.142	12.17	132.84	144.219	52.116	123.34	196.36	187.09	192.1	205.94	164.679	14.18	163.94	64.6	76.59	104.74	110.86	0	98.89	29.226	8.74	59.76	79.36
	3.5475	92.29	144.49	0	115.433	61.028	12.008	99.56	157.48	5.495	81.817	93.812	187.71	93.73	99.045	180.28	50.83	46.971	62.164	0	186.88	89.52	22.64	115.868	29.748	146.821	84.454	67.11	168.13	87.095	44.116	143.59	138.97	192.46	143.92	155.82	200.245	0	155.39	108.08	48.13	34.73	158.95	16.764	112.487	61.785	19.17	23.65	66.51
	3.655	81.29	155.72	0	90.661	0	72.916	105.1	161.68	10.042	82.923	75.376	143.5	135.98	69.802	164.79	58.51	47.483	32.416	0	191.57	109.73	35.83	67.915	0	100.515	84.91	39.96	116.79	0.751	62.45	141.55	124.48	208.31	171.35	206.07	140.761	7.14	121.61	155.63	52.69	0	118.74	23.904	138.421	49.801	19.31	0	14.4
	3.7625	99.61	151.63	0	54.218	17.322	56.828	102.83	135.58	36.24	61.644	45.504	153.86	102.98	17.061	73.11	0	82.92	0	0	151.42	77.14	67.69	58.348	0	102.716	64.807	74.26	62.12	0	98.81	157.26	114.92	238.71	169.34	288.22	30.712	0	54.61	161.47	108.3	5.06	90.39	0	107.134	35.7	21.49	0	0
	3.87	127.44	118.33	0	8.211	40.216	26.886	69.5	99.48	42.589	109.295	29.764	182.11	77.77	82.857	120.62	0	74.979	0	38.23	165.33	44.47	96.19	66.582	23.361	62.434	0	76.98	0	0	39.441	174.99	105.05	205.35	179.55	231.66	0	0	14.94	128.18	126.57	58.74	112.43	0	60.706	14.086	8.73	0	0
	3.9775	106.62	73.99	0	30.44	37.621	6.036	31.64	62.19	13.545	162.18	56.343	157.9	56.38	129.463	142.9	0	96.139	0	64.24	204.3	70.01	85.46	118.248	0.942	41.509	0	6.4	0	0	48.63	165.41	109.58	204.9	181.42	123.49	15.559	0	35.5	125.68	65.17	148.86	127	0	103.264	0	0	0	0
Nocodazole
N-Cadherin		2017-01-17
		Embryo1_01															Embryo1_02										Embryo1_03										Embryo2_01								Embryo2_05
Mean grey values across 2 cells- 4um		1	2	3	4	5	6	7	8	9	10	11	12	13	14	15	16	17	18	19	20	21	22	23	24	25	26	27	28	29	30	31	32	33	34	35	36	38	39	40	41	42	43	44	46	47	48	49	50
Replaced negative values with zero (0)	0	20.97	77.82	94.29	100.43	63.98	47.633	153.06	0	0	0	91.404	71.474	61.159	140.96	0	0	0	31.746	53.667	75.469	0	32.697	98.19	0	73.46	72.952	132.168	105.542	0	0	17.366	1.123	40.723	0	23.693	63.417	117.84	19.768	6.73	69.837	30.037	0	4.717	60.663	0	29.09	0	42.123
	0.1075	0	65.851	204.835	54.185	9.693	74.607	65.14	0	0	0	54.124	51.47	68.036	8.663	55.978	46.93	0	55.322	53.711	102.917	25.821	84.149	98.725	0	83.19	69.837	105.946	87.965	3.108	42.094	0.718	0	0	0	0	65	55.3	30.308	40.257	65.576	34.459	26.681	18.157	17.176	2.514	16.004	0	18.021
	0.215	0	75.732	265.553	26.552	0	90.025	54.47	0	8.738	0	34.168	41.258	37.112	0	61.207	97.29	0	17.476	108.238	72.786	77.651	144.199	80.397	14.044	64.39	61.515	90.579	67.687	49.117	15.449	36.778	29.97	0	0	0	46.104	38.4	0	50.08	41.194	71.935	31.445	0	0	23.124	1.73	0	19.986
	0.3225	9.975	54.49	271.908	3.361	0	79.557	65.84	0	57.622	0	44.324	65.065	81.123	3.789	38.794	82.3	54.098	35.564	87.675	27.369	70.445	218.807	67.019	102.104	89.93	45.757	87.052	39.142	96.685	32.942	76.617	6.489	13.631	0	0	52.584	32.89	0	0	33.869	115.929	4.525	46.075	0	43.525	43.35	0	3.472
	0.43	157.411	37.488	221.519	55.83	30.964	48.975	47.53	0	110.241	0	57.069	0	90.117	33.569	0	101.74	82.935	48.751	40.643	20.369	24.578	277.831	45.567	84.375	80.42	86.384	109.44	73.096	66.991	54.088	51.092	9.732	23.436	0	15.379	49.226	45.94	0	0	80.818	88.521	0	48.63	0	104.381	35.711	5.389	9.224
	0.5375	71.355	57.676	164.643	83.101	62.371	54.892	21.32	0	145.054	0	104.716	0	13.993	0	0	88.58	28.708	25.941	23.032	9.02	3.784	208.97	72.733	0	94.48	47.978	145.794	69.061	14.522	11.49	67.73	21.777	0.232	6.698	20.658	30.586	84.89	18.109	0	55.231	58.984	0	34.981	0	57.613	7.233	0	49.083
	0.645	40.505	0	119.104	101.31	68.578	41.861	0	0	70.88	0	171.032	0	0.554	0	0	47.95	0	37.664	48.766	14.195	22.78	150.111	100.834	0	108.5	0	79.513	84.553	23.057	0	78.812	35.815	41.064	14.545	3.303	42.702	131.57	18.439	36.758	0	62.819	0	40.927	12.619	22.543	23.713	0	24.197
	0.7525	0	0	56.178	99.213	91.001	57.778	27.67	0	25.713	0	183.56	0	5.564	59.527	0	39.74	38.729	68.909	107.887	67.73	61.53	97.497	86.89	17.429	85.79	46.048	82.517	97.535	50.12	57.141	53.716	60.264	78.683	0	0	87.135	155.51	1.019	64.907	0	59.35	18.803	81.058	0	9.267	17.287	0	38.359
	0.86	0	2.008	60.266	92.801	60.396	24.601	45.09	3.776	71.753	0	102.661	0	0	36.741	5.445	93.68	145.683	104.202	89.042	40.817	10.976	62.49	67.634	20.202	83.5	88.187	101	125.061	27.712	42.701	81.277	34.037	70.177	0	0	66.508	109.25	1.277	86.023	5.101	30.082	7.362	80.266	0	48.204	42.883	0	25.696
	0.9675	2.363	49.479	118.996	40.258	0	33.139	11.49	25.442	85.541	0	27.434	0	0	27.335	36.663	132.96	176.028	128.348	59.832	5.944	0	59.581	63.72	0	56.58	111.25	123.213	89.514	4.835	17.028	111.308	48.507	83.496	0	0	53.174	65.27	8.298	55.44	65.782	6.86	0	70.291	0	21.678	34.752	25.396	6.029
	1.075	27.576	72.099	179.909	0	0	71.55	4.65	24.532	32.413	0	52.559	0	0	23.421	57.576	161.1	111.522	115.769	95.226	48.447	-5.502	86.899	53.824	0	28.69	111.713	87.464	69.889	6.498	30.741	80.001	1.938	76.998	0	0	84.708	22.09	14.359	20.143	78.315	0	33.631	65.456	0	21.914	26.775	0	29.703
	1.1825	0	19.498	180.503	0	2.563	60.587	15.11	29.801	46.84	0	52.677	32.967	36.788	0	55.403	156.38	77.642	92.395	92.519	51.253	36.421	85.267	23.171	0	29.9	94.635	53.832	59.57	28.072	27.464	32.662	0	23.111	0	0	84.477	0	11.849	0	107.147	0	6.501	29.48	9.127	93.032	0	0	75.663
	1.29	11.807	16.549	132.555	24.349	0	49.628	0	40.936	67.937	0	106.349	20.54	2.416	0	38.388	34.62	80.629	40.102	124.574	5.834	38.528	51.868	66.774	0	0	94.359	35.427	26.264	19.79	30.753	23.09	3.175	0	12.569	21.465	87.912	0	11.239	0	28.201	0	0	1.191	15.006	143.204	0	0	128.473
	1.3975	46.254	0	41.432	16.559	2.574	34.538	0	0	75.546	0	217.333	0	0	0	0	60.54	65.98	3.401	86.602	0	71.289	6.745	58.314	0	0	68.218	0	-5.375	3.297	45.821	35.583	33.435	0	0	38.327	68.296	0	13.35	0	0	14.901	0	0	18.586	67.761	0	0	150.925
	1.505	3.503	0	0	23.328	65.957	0	0	5.745	37.718	0	270.118	12.651	22.528	0	0	109.11	3.629	52.939	19.723	0	12.792	10.56	24.629	0	0	39.213	0	16.262	0	189.879	20.609	30.639	88.047	0	45.76	17.083	0	0	0	6.205	134.071	0.745	0	52.212	-9.204	16.387	0	134.556
	1.6125	0	0	0	155.57	280.307	0	0	0	75.843	13.913	335.944	32.618	44.383	40.795	0	153.26	0	117.412	1.56	83.97	28.101	65.899	52.578	0	0	58.956	0.971	57.412	48.444	277.068	104.221	22.839	199.5	0	55.076	94.873	51.37	0	0.493	0	189.407	96.044	0	80.131	19.039	9.575	0	95.561
	1.72	42.819	138.473	67.884	277.736	573.799	88.09	262.16	3.358	249.939	106.52	558.232	64.282	23.799	262.929	60.509	397.72	39.478	164.436	53.651	173.838	230.091	232.773	118.842	0	0	79.384	208.682	195.452	247.333	218.304	242.461	52.747	325.445	0	233.894	126.488	333	35.723	93.145	11.271	265.487	193.235	55.663	132.693	107.451	52.595	0	122.191
	1.8275	368.349	491.002	205.024	197.77	722.622	167.206	637.35	185.515	436.738	325.35	688.438	151.731	91.289	481.164	161.816	828.46	287.634	273.944	161.062	232.77	471.873	477.614	239.341	34.937	309.28	200.677	441.99	426.29	443.117	151.358	279.909	140.335	488.713	146.18	413.389	190.518	754.74	201.308	157.572	138.942	317.406	192.306	68.051	130.466	191.663	98.729	0	171.327
	1.935	737.654	814.543	375.348	132.863	651.731	322.021	924.28	373.107	507.131	385.685	654.653	405.062	194.68	657.132	245.756	1206.23	555.123	359.184	312.392	257.592	558.539	581.821	382.239	212.634	826.44	411.99	548.006	642.357	434.796	200.776	222.638	318.904	579.477	435.493	407.772	231.868	1112.05	356.199	158.799	316.486	336.464	314.718	61.406	156.269	243.386	119.148	40.821	184.834
	2.0425	665.248	761.626	457.785	67.805	477.231	385.52	936.51	414.023	306.245	208.322	665.793	522.363	232.27	761.127	247.601	1132.29	576.301	357.857	353	290.83	420.146	469.363	363.681	216.663	1185.57	448.98	500.946	687.653	272.009	168.145	87.823	422.79	430.612	590.2	202.71	194.499	1051.28	238.871	126.751	397.392	294.37	263.99	80.217	174.623	219.87	107.979	109.337	109.846
	2.15	317.775	268.943	387.626	99.765	298.453	370.691	705.94	299.619	92.882	40.03	475.794	428.197	179.921	578.797	136.556	830.3	327.823	252.114	235.235	324.097	205.543	235.418	232.908	82.852	1144.69	323.679	307.446	566.247	126.612	78.551	-25.53	300.906	235.596	362.389	0	112.87	664.87	0	68.471	344.305	220.484	81.2	72.277	63.986	158.649	35.049	100.852	1.728
	2.2575	86.66	2.799	194.363	160.716	125.476	215.694	433.17	100.393	18.154	0	177.926	231.448	64.029	318.729	58.34	581.16	49.507	104.073	67.507	299.589	144.571	20.709	156.747	0	795.42	170.005	97.805	459.591	59.808	6.96	0	51.645	64.776	185.137	0	32.847	187.76	0	57.601	154.337	124.432	0	40.979	0	50.829	0	84.68	0
	2.365	34.847	0	32.149	182.681	8.42	122.919	238.55	3.323	71.045	0	92.698	17.476	0	71.635	0	364.22	0	0	0	183.796	86.872	0	71.025	0	394.7	40.45	24.113	275.228	23.408	24.091	0	0	0	92.063	0	30.103	0	0	38.536	0	27.62	0	15.068	0	0	0	77.423	0
	2.4725	41.758	0	0	156.275	0	50.406	58.95	-6.112	44.372	0	127.083	0	0	0	0.56	232.19	0	0	0	47.22	67.751	18.451	24.792	0	114.81	0	22.143	69.765	0	0	16.565	0	0	2.011	0	16.861	26.52	0	69.694	0	0	10.926	0	0	7.355	4.535	92.897	0
	2.58	51.341	0	41.79	81.294	0	0	4.26	22.837	35.027	0	80.47	0	19.48	0	75.167	153.12	30.18	39.979	0	0	58.946	56.818	0	0	0	0	2.893	0	0	0	56.185	0	0	0	0	21.951	71.84	14.845	101.647	0	9.196	31.061	0	0	70.372	61.359	92.875	9.2
	2.6875	63.966	0	77.055	34.297	0	0	13.98	38.845	16.807	39.736	29.739	1.401	36.956	0	53.487	50.75	90.509	63.05	9.23	0	25.185	51.498	0	0	0	14.868	8.08	0	57.15	0	72.645	0	0	0	37.835	73.441	64.89	0	109.97	0	24.352	2.695	0	16.114	35.652	58.261	66.855	16.56
	2.795	79.516	0	86.469	21.388	26.515	52.555	27.82	50.26	0	50.939	58.459	31.838	0	0	77.976	8.08	41.386	59.553	56.521	0	0	60.76	0	0	0	44.753	31.636	14.509	53.324	24.086	40.718	25.314	10.096	7.102	38.131	85.679	11.73	0	61.407	0	52.37	8.889	8.689	44.236	47.547	24.832	12.732	14.76
	2.9025	53.225	0	64.931	28.06	82.02	50.207	113.07	51.726	0	101.756	70.394	101.584	0	0	99.9	61.3	7.741	81.409	24.275	0	25.263	76.039	0	0	0	54.78	129.877	25.033	32.76	39.625	8.052	25.184	95.688	21.583	8.237	34.758	14.85	2.536	0	0	91.027	41.87	23.926	47.924	18.845	26.611	19.472	37.132
	3.01	45.103	12.543	56.803	31.123	96.303	29.597	216.43	25.546	49.312	65.766	25.502	84.773	90.583	0	59.127	65.12	29.141	94.857	6.059	0	27.036	80.043	27.132	0	8.21	26.805	207.138	41.797	60.159	48.485	19.775	29.352	169.283	9.994	0	3.19	43.44	78.895	0	13.811	125.473	15.949	59.825	0	5.048	33.96	28.438	0
	3.1175	89.17	6.589	29.119	26.437	0	28.314	163.06	21.049	100.058	79.359	56.353	48.944	25.021	0	27.982	52.11	69.473	60.167	48.089	13.286	59.355	55.637	53.295	0	4.9	34.544	144.593	9.169	69.36	75.099	41.351	35.82	130.008	86.101	12.264	54.148	75.23	77.043	32.323	66.743	154.831	61.074	80.993	0	25.901	33.559	32.037	0
	3.225	80.269	0	52.508	36.918	0	22.3	112.59	31.539	126.418	113.735	73.61	8.718	0	19.832	24.311	34.93	69.882	50.775	69.271	3.843	45.384	0	52.796	0	9.01	39.86	162.364	69.86	49.982	70.108	4.324	77.37	201.408	57.946	19.305	103.223	115.23	24.368	28.918	97.105	126.168	112.194	75.108	47.89	0	44.824	0	34.575
	3.3325	37.032	3.436	45.498	77.657	0	79.217	102.78	10.893	113.075	96.651	47.565	0	0	0	35.68	71.04	0.081	49.172	41.019	0	74.888	4.942	54.952	0	15.38	0	212.791	97.748	70.006	32.41	7.547	62.122	154.315	29.919	3.396	66.515	115.98	0	26.518	42.955	56.554	83.133	0	99.975	0	70.423	0	66.243
	3.44	0	17.246	46.771	55.301	11.29	134.491	57.72	0	30.293	140.366	33.941	51.618	9.098	0	48.809	103.88	31.245	17.325	46.781	22.337	122.566	58.209	74.689	0	19.02	0	170.071	82.783	87.802	48.311	47.607	30.641	93.053	1.198	11.893	43.949	62.61	91.101	58.516	37.805	30.431	100.6	0	62.231	29.792	40.635	0	89.497
	3.5475	0	0	91.484	31.967	58.496	194.488	31.6	0	0	178.897	79.918	109.239	35.003	0	64.115	125.32	57.285	0	64.313	45.992	136.632	98.707	82.333	0	23.54	0	130.208	35.504	129.591	18.502	32.912	55.44	55.498	0	17.17	17.812	77.14	134.81	40.904	25.288	69.448	92.654	0	56.947	3.345	0	0	47.256
	3.655	0	2.895	118.245	39.415	64.042	217.139	54.46	12.224	0	163.859	138.641	104.307	31.318	0	66.43	152.77	14.079	0	66.28	81.863	124.959	54.808	93.424	0	27.85	0	107.575	56.659	140.201	15.459	17.795	89.763	62.01	22.5	19.308	0	102.78	120.124	60.822	0	71.178	62.735	7.176	4.554	0	20.321	0	0
	3.7625	0	0.467	117.941	43.27	46.287	170.346	90.19	48.833	20.034	153.602	136.809	79.05	12.026	0	45.588	134.55	0	15.319	91.651	89.138	105.327	68.517	118.854	0	8.32	22.97	121.06	110.171	132.513	0	37.476	94.35	80.735	98.14	0	16.53	101.85	116.011	46.318	0	40.554	81.974	26.217	0	0	15.045	0	4.587
	3.87	18.383	0	39.928	75.067	30.166	122.206	85.35	52.992	30.755	124.227	122.153	120.969	7.154	16.08	35.759	45.82	0	13.383	110.953	58.655	157.6	71.288	108.136	0	32.06	68.517	117.029	179.949	127.033	0	0	42.886	104.822	67.311	49.498	58.962	75.88	94.07	2.924	31.404	52.362	133.304	0	94.622	0	0	0	0
	3.9775	0	0	34.79	78.43	0	66.967	91.44	26.901	56.537	111.85	92.294	102.778	0	0	63.882	0	0	0	44.06	32.158	247.457	90.599	89.301	38.628	67.79	25.814	112.742	213.609	94.402	0	11.81	0	124.812	36.337	80.027	74.417	90	120.323	7.73	39.257	31.493	108.48	0	68.663	0	19.156	0	17.431
DMSO
Phalloidin		2017-01-17
		Embryo1_01										Embryo1_02										Embryo1_03										Embryo2_01										Embryo2_02
Mean grey values across 2 cells- 4um		1	2	3	4	5	6	7	8	9	10	11	12	13	14	15	16	17	18	19	20	21	22	23	24	25	26	27	28	29	30	31	32	33	34	35	36	37	38	39	40	41	42	43	44	45	46	47	48
	0	0	0	0	0	0	0	23.047	0	0	99.059	0	0	0	0	0	0	0	0	0	0	0	0	0	0	46.863	0	0	0	0	0	19.253	0	0	0	0	0	0	0	0	0	0	0	0	0	0	0	0	16.413
	0.1075	0	0	0	0	0	0	0	0	0	0	0	0	0	0	0	0	0	0	0	0	0	0	0	0	70.992	3.999	0	0	0	0	0	0	94.641	0	0	0	0	0	0	0	0	0	0	0	0	0	0	0
	0.215	0	0	0	0	0	0	0	0	0	0	0	0	0	0	0	0	7.066	0	0	0	0	0	0	0	71.043	10.111	0	0	0	0	0	0	79.314	0	8.341	0	0	0	0	0	9.984	0	0	42.559	0	0	0	0
	0.3225	0	0	0	0	0	0	0.314	0	0	10.618	0	0	12.088	0	0	0	2.51	0	0	0	0	24.162	0	0	154.906	20.238	0	0	0	0	0	0	9.361	0	2.851	0	0	0	0	0	10.408	25.263	0	27.462	0	0	0	0
	0.43	0	0	0	0	0	0	48.658	0	0	42.394	0	0	18.593	0	15.282	0	10.129	0	0	0	0	0	0	0	220.243	0	0	0	4.761	0	0	0	0	3.078	0	0	23.832	0	0	0	12.675	0	0	0	0	0	0	0
	0.5375	0	0	0	0	0	6.924	26.051	0	0	0	0	0	0	0	0	0	0	0	0	0	0	0	0	0	206.328	0	0	0	0	0	0	0	0	9.91	0	0	38.852	0	0	0	57.216	14.416	0	0	0	0	0	0
	0.645	0	0	0	0	0	0	1.364	0	0	0	0	0	0	0	0	0	0	0	0	0	0	0	0	0	138.212	14.211	0	0	0	18.926	0	0	-9.26	31.377	0	0	0	0	0	0	71.228	0	0	0	0	0	0	6.213
	0.7525	0	0	17.649	0	0	0	1.592	0	0	0	0	0	0	0	0	0	0	0	0	0	2.877	0	17.614	0	106.311	38.146	0	25.47	0	94.989	2.285	0	3.432	10.337	0	0	0	0	0	0	29.43	0	0	0	0	0	0	3.799
	0.86	0	0	0	0	0	0	0	0	0	0	0	0	10.955	0	0	0	0	0	0	5.055	47.87	0	0	0	138.706	79.278	0	25.522	0	79.575	0	0	0	8.962	0	11.347	0	13.954	0	0	0	0	0	0	0	0	0	0
	0.9675	0	0	0	0	0	0	0	0	0	0	0	0	0	0	0	0	0	0	0	28.148	61.422	0	0	0	57.419	44.231	0	50.262	0	0	0	0	5.991	0	0	26.027	0	0	0	0	0	0	0	0	0	0	0	0
	1.075	0	0	0	0	0	0	0	0	0	0	0	0	0	0	0	0	1.165	0	0	0	27.34	0	0	0	40.536	24.746	0	0	0	0	0	0	48.871	0	0	0	0	0	0	0	0	0	0	0	0	47.557	0	0
	1.1825	0	22.886	0	0	0	0	0	0	0	0	0	0	0	0	0	0	24.877	0	0	0	0	0	0	0	98.673	23.218	0	0	0	0	0	0	0	0	3.876	0	0	0	0	0	0	11.852	0	0	0	71.872	0	0
	1.29	0	73.696	0	0	0	0	0	0	0	0	0	0	0	0	0	0	0	0	0	24.308	0	12.674	0	0	64.727	14.828	0	0	0	0	0	0	8.648	0	17.242	0	0	0	0	0	0	32.712	0	0	0	45.014	0	0
	1.3975	0	142.451	0	0	0	0	0	0	0	0	0	0	0	0	0	2.893	0	0	0	34.235	0	0	0	0	67.363	0	0	0	0	0	0	0	0	0	15.839	0	0	0	0	0	0	18.89	0	0	0	0	0	0
	1.505	0	170.874	0	0	0	0	29.994	0	0	0	0	1.762	10.529	0	0	0	0	0	0	0.518	0	13.335	75.363	0	127.25	0	0	0	0	0	0	0	0	0	72.953	23.504	0	0	0	0.409	0	91.265	0	0	0	27.97	0	0
	1.6125	0	181.194	0	15.036	0	0	66.021	69.387	0	0	0	43.351	62.187	0	0	25.49	42.825	0	0	53.435	0	40.342	93.567	0	213.632	0	0	0	37.338	0	0	0	19.785	1.968	166.665	33.415	0	0	106.227	38.625	0	134.752	0	0	0	42.111	0	0
	1.72	0	193.253	38.488	106.172	6.066	0	184.034	170.224	0	0	0.035	100.238	70.106	0	0	150.241	71.19	0	88.927	208.842	25.433	81.826	84.948	0	351.579	0	0	0	153.103	30.476	43.89	0	80.472	111.136	251.306	0	121.919	32.621	239.58	43.989	0	120.5	0	0	0	105.581	0	80.195
	1.8275	0	230.244	105.064	222.578	174.657	0	320.257	219.948	0	6.653	127.43	158.026	87.346	38.645	0	228.255	86.853	82.181	191.578	304.435	158.191	151.822	114.994	3.467	446.027	0	48.561	177.826	311.94	102.404	137.94	0	160.804	167.187	392.486	0	335.157	66.51	219.867	133.312	41.27	139.967	11.432	0	148.556	311.679	0	147.816
	1.935	105.895	233.54	111.019	261.793	261.18	68.527	322.454	222.243	162.758	25.564	283.972	223.422	91.719	154.192	37.089	224.528	77.337	209.552	199.362	313.797	263.202	252.627	132.152	50.808	373.325	16.237	155.091	280.636	356.8	181.602	248.536	0	185.724	253.125	396.483	51.526	304.702	74.177	197.055	187.01	112.326	257.152	89.537	31.899	172.595	479.815	29.069	217.049
	2.0425	134.223	146.71	107.187	182.78	246.411	184.74	217.527	138.843	203.578	70.605	296.68	148.057	83.877	284.833	116.65	243.236	60.28	284.043	147.547	218.776	335.013	197.926	118.93	31.26	215.863	134.92	147.206	201.987	243.721	255.584	214.947	52.488	101.53	361.098	223.293	105.407	169.397	44.288	124.863	100.019	156.127	296.794	152.59	241.011	64.257	523.843	64.02	245.937
	2.15	80.04	36.511	97.093	112.086	187.925	163.397	121.493	74.122	118.495	40.785	212.43	8.393	107.268	314.275	122.439	221.592	48.845	272.119	92.948	87.969	300.668	140.265	86.965	42.307	140.728	152.93	135.205	75.735	65.29	265.908	125.232	192.318	14.867	396.327	63.964	138.05	44.132	32.177	56.13	0	144.566	256.272	165.748	395.112	22.349	517.28	30.169	126.801
	2.2575	27.391	0	54.732	72.17	133.501	83.572	8.157	0	17.123	0	38.313	0	66.153	230.666	0	106.641	0	172.956	113.784	9.552	232.524	54.25	77.597	45.824	152.406	110.807	109.183	0	0	178.818	3.039	187.798	12.455	218.551	0	145.902	0	0	0	0	63.126	142.304	111.537	365.147	0	458.205	44.49	53.243
	2.365	0	0	0	0	43.985	18.684	0	0	0	0	0	0	0	149.604	0	52.838	0	43.792	173.374	0	123.934	5.972	49.877	0	104.766	55.251	18.238	0	0	24.395	0	157.411	58.093	54.513	0	161.86	0	0	0	0	0	12.51	22.222	194.733	0	371.997	60.119	0
	2.4725	0	0	0	0	0	0	0	0	0	0	0	0	0	51.635	0	37.219	0	0	101.681	4.179	26.602	5.396	25.357	0	40.19	4.175	0	0	0	0	0	83.471	61.118	8.73	0	127.183	0	0	0	0	0	0	0	0.085	0	98.991	38.38	0
	2.58	0	0	0	0	0	4.619	0	0	0	0	0	0	0	0	0	0	0	0	0	45.552	0	0	26.702	0	36.251	0.022	0	0	0	0	0	0	2.326	0	0	58.488	0	6.732	0	0	0	0	0	0	0	0	13.469	0
	2.6875	0	4.214	0	0	0	0	0	0	0	0	0	0	0	0	0	0	0	0	0	0	0	0	25.421	0	62.883	10.22	0	0	0	0	0	0	0	0	0	0	0	0	0	0	0	0	0	0	0	0	0	0
	2.795	0	45.647	0	0	0	0	0	0	13.742	0	0	0	0	0	0	0	9.925	0	0	0	35.636	0	44.491	0	45.596	15.22	0	0	0	0	0	0	0.576	0	0	0	0	0	0	0	0	0	0	0	0	0	0	0
	2.9025	0	83.83	16.294	0	0	0	0	0	10.544	0	0	0	0	0	0	0	32.338	0	0	0	65.85	0	48.959	0	60.934	0	0	0	0	0	0	0	46.665	38.047	0	0	0	0	0	0	0	0	0	0	0	0	21.943	0
	3.01	0	98.898	0	0	0	0	0	0	13.767	0	46.642	0	27.155	0	0	0	0	0	0	0	50.64	0	0	0	43.736	0	0	32.461	0	0	0	0	88.434	0	0	0	0	22.51	0	0	0	0	0	0	0	0	9.28	0
	3.1175	0	63.353	0	0	0	17.527	20.968	0	53.816	0	137.49	0	0	0	7.562	0	0	0	0	0	33.68	0	0	0	39.452	0	0	44.893	0	0	0	0	63.954	0	17.927	0	1.921	0	0	0	0	0	0	4.848	0	0	0	0
	3.225	0	0	0	0	0	22.032	40.974	0	57.486	0	93.123	0.528	0	0	0	0	29.386	0	0	43.863	30.708	0	0	0	45.095	0	0	42.745	0	0	0	0	2.346	0	52.311	0	30.06	0	0	0	2.705	0	0	0	0	0	3.621	0
	3.3325	0	0	0	0	0	0	36.325	0	13.35	0	41.483	13.717	2.598	0	1.071	0	0	0	0	21.442	0	0	0	0	56.812	0	0	24.598	0	10.07	0	0	0	0	37.284	0	0	0	0	0	76.465	0	0	0	0	0	8.117	0
	3.44	0	0	0	0	0	0	39.579	0	0	0	19.408	15.244	0	0	19.685	0	0	0	0	0	0	0	0	0	82.019	53.388	0	20.465	0	0	0	26.872	0	0	0	0	0	0	0	0	79.419	0	0	0	0	0	18.64	0
	3.5475	0	23.218	0	0	0	0	44.589	0	0	0	0	0	0	0	0	0	7.854	0	0	0	0	0	0	0	119.524	61.125	0	22.721	0	0	0	0	0	0	0	0	0	0	0	0	115.149	0	0	0	0	0	0	0
	3.655	0	97.059	0	0	0	0	31.033	0	0	2.028	0	0	0	0	0	0	23.464	0	0	51.491	0	0	0	0	126.198	42.23	0	58.894	0	0	0	0	51.217	0	0	0	0	0	0	0	80.34	0	0	0	0	0	0	0
	3.7625	0	114.535	0	0	0	0	0	0	0	0	0	0	0	0	0	0	16.088	0	0	37.054	0	0	0	0	63.838	29.53	41.057	83.339	0	0	0	0	103.224	0	0	0	0	0	0	0	0	0	0	0	0	0	0	0
	3.87	0	58.347	0	0	0	0	0	0	0	0	0	26.561	0	0	0	0	0	0	0	3.362	36.71	0	0	0	37.896	5.407	79.539	69.103	0	0	0	0	47.403	0	0	0	0	0	0.301	0	0	0	0	0	0	0	0	0
	3.9775	0	19.009	0	0	0	0	0	0	0	0	0	9.418	0	0	0	0	0	42.479	0	0	0	0	0	27.573	68.765	66.042	124.796	82.719	0	0	0	0	0	0	0	0	0	0	0	0	0	0	0	0	0	0	39.133	0
Nocodazole
Phalloidin		2017-01-17
		Embryo1_01															Embryo1_02										Embryo1_03										Embryo2_01								Embryo2_05
		1	2	3	4	5	6	7	8	9	10	11	12	13	14	15	16	17	18	19	20	21	22	23	24	25	26	27	28	29	30	31	32	33	34	35	36	38	39	40	41	42	43	44	46	47	48	49	50
	0	0	0	0	242.31	0	0	57.5	0	0	0	152.77	0	0	462.09	0	0	185.853	0	0	163.556	63.59	40.673	0	0	0	0	0	183.317	0	0	0	0	0	3.078	107.587	27.58	155.59	0	0	0	0	0	104.09	0	66.82	509.44	0	0
	0.1075	0	0	0	267.41	0	0	0	0	36.952	0	142.841	0	0	396.114	0	0	172.496	0	0	110.525	0	96.668	0	0	0	0	0	147.34	0	4.209	0	0	0	0	170.729	36.912	139.44	0	0	0	0	0	89.938	0	4.472	715.28	0	0
	0.215	28.091	0	0	249.41	18.178	0	0	0	16.602	0	162.933	0	0	307.855	0	0	34.092	0	0	30.422	0	102.504	16.35	17.198	0	0	0	97.791	0	0	0	0	0	0	178.946	0	135.32	0	0	0	0	0	47.993	0	26.683	717.67	0	0
	0.3225	0	0	0	110.675	24.104	0	0	0	0	0	185.356	0	0	244.727	0	0	25.428	0	0	13.415	0	48.73	0	0	0	4.226	0	65.985	0	0	0	0	0	0	40.043	0	87.578	0	0	0	0	0	0	0	35.986	606.45	0	0
	0.43	0	0	0	125.395	17.012	0.344	0	0	0	0	204.602	0	0	165.891	0	0	0	0	0	0	0	0	0	0	0	83.561	1.215	132.549	0	0	0	0	0	0	0	0	50.658	0	0	0	0	0	15.561	0	0	402.91	0	0
	0.5375	0	0	0	194.097	0	0	0	0	0	0	253.652	0	0	126.952	0	0	0	0	0	20.619	0	0	46.561	15.366	0	106.051	14.494	183.469	0	0	0.997	17.788	0	0	0	21.539	172.524	0	0	0	0	0	86.566	0	0	124.58	0	0
	0.645	0	0	0	197.769	0	0	0	0	0	0	317.187	0	0	117.849	0	0	0	0	0	70.992	0	0	33.002	0	0	63.073	0	184.895	0	0	0	6.028	0	0	0	0.465	176.016	0	0	0	0	0	122.213	0	0	22.83	0	0
	0.7525	0	0	0	145.482	0	0	75.824	0	0	0	309.566	0	0	73.422	0	0	0	0	0	83.701	0	0	6.142	0	0	30.519	0	214.565	0	0	0	0	0	0	0	0	62.586	0	0	0	0	0	130.512	0	0	-2.83	0	0
	0.86	0	0	0	118.118	0	0	137.905	0	9.73	17.298	263.612	0	0	37.511	0	9.207	0	0	0	2.508	0	0	0	0	0	64.127	0	286.089	0	0	3.921	0	0	0	0	0	78.139	0	0	0	0	0	157.815	0	0	96.13	0	0
	0.9675	0	0	0	120.826	0	0	112.562	0	0	0	228.3	0	0	4.246	0	0	0	0	0	0	0	0	0	8.413	0	173.214	0	275.449	0	0	27.292	0	0	0	0	0	104.061	0	0	5.955	0	0	116.872	0	80.385	73.76	0	0
	1.075	0	0	0	29.182	0	0	52.504	0	0	0	245.332	0	0	0	0	73.652	0	0	0	50.549	0	0	0	0	15.565	254.22	0	194.825	0	0	0	3.221	0	0	0	0	61.614	0	0	0	0	0	61.365	0	53.511	32.97	0	0
	1.1825	0	0	0	0	0	0	58.614	0	0	0	304.122	0	0	0	0	99.652	0.406	0	0	51.54	0	22.471	0	0	104.635	250.218	0	187.126	0	0	0	0	0	0	0	0	45.957	0	0	16.486	0	0	41.091	0	16.006	28.37	0	0
	1.29	0	0	0	0	0	0	98.31	0	0	0	268.404	0	0	0	0	0	0	0	0	0	0	91.328	0	0	116.226	184.442	0	252.977	0	73.188	0	3.764	0	0	0	5.305	7.675	0	64.966	60.426	0	0	0	0	49.641	0	0	0
	1.3975	0	0	0	0	0	0	111.385	146.48	0	0	230.39	0	0	0	0	0	0	0	0	0	0	78.138	0	0	55.261	130.267	0	215.013	0	136.935	0	79.899	0	0	0	20.417	89.638	0	0	113.542	0	0	0	0	160.523	0	0	0
	1.505	0	0	0	0	64.441	0	0	215.46	0	0	284.742	18.22	0	0	0	0	0	0	0	0	50.087	132.092	0	0	12.354	107.772	0	134.408	0	96.204	52.752	58.832	0	0	62.061	85.395	137.353	0	0	31.974	0	0	4.959	0	192.655	0	29.916	0
	1.6125	0	56.875	0	0	56.104	0	31.814	321.157	0	0	216.907	83.93	0	69.423	11.054	0	0	0	0	0	143.752	82.464	5.602	0	11.904	95.983	0	153.362	0	4.029	18.76	53.405	14.467	0	174.419	261.204	240.977	0	45.92	0	142.843	0	57.859	50.635	236.343	0	51.49	0
	1.72	0	67.497	0	0	99.573	28.572	139.909	289.322	124.401	0	148.965	129.67	0	294.942	145.179	0	0	12.113	85.307	0	235.385	91.621	51.45	0	57.565	104.672	138.072	290.897	43.721	0	1.048	29.663	58.127	15.379	184.093	280.594	446.337	0	129.842	0	161.618	0	231.089	229.955	228.843	0	96.327	0
	1.8275	199.002	218.822	109.767	13.995	197.412	163.576	183.382	161.952	151.677	7.117	37.247	125.23	0	498.583	195.5	6.558	159.359	143.417	228.541	0	319.464	111.817	113.125	0	124.652	99.775	260.241	340.6	170.352	0	0	0	20.905	41.059	109.435	213.239	581.934	0	56.429	0	337.542	63.217	380.458	265.985	163.966	0	71.815	0
	1.935	345.255	210.268	262.006	10.848	195.88	293.635	219.038	7.64	179.361	0	0	239.16	13.36	542.585	301.297	186.516	355.005	207.283	271.427	58.881	282.116	130.001	147.594	88.047	163.489	108.157	300.353	267.778	198.796	40.008	0	57.428	46.335	58.124	54.19	238.092	648.444	0	0	0	477.334	259.95	408.197	206.617	99.14	0	0	59.052
	2.0425	319.828	81.057	346.945	0	198.478	313.503	124.278	0	83.321	12.53	0	423.04	51.323	472.09	226.444	200.803	382.227	210.947	273.027	121	98.034	163.507	129.853	219.157	199.559	164.78	306.697	208.706	108.658	186.102	0	64.98	38.759	178.24	0	378.471	643.368	0	0	0	521.136	213.363	240.757	131.056	47.86	0	0	0
	2.15	230.188	0	233.725	0	197.778	268.954	96.852	0	0	0	97.205	464.4	0	261.708	146.558	198.484	249.689	207.119	199.282	111.698	55.529	213.547	197.397	275.34	316.81	246.322	321.674	80.898	0	125.601	0	0	23.116	169.354	0	341.671	539.402	0	0	0	371.66	77.916	64.319	16.763	0	0	0	0
	2.2575	86.87	0	218.504	0	123.979	121.633	28.868	0	0	0	58.15	409.94	0	121.096	207.87	233.93	136.005	91.572	145.147	116.706	50.211	286.926	180.762	349.002	380.67	324.482	348.375	2.032	0	1.025	1.279	9.761	7.223	114.685	0	324.7	389.292	0	0	0	174.126	59.291	0	110.263	33.969	0	0	0
	2.365	0	0	194.304	21.864	42.55	72.098	0	0	0	0	0	284.72	0	0	130.371	158.873	67.422	14.762	156.752	154.828	89.045	355.689	75.135	258.293	329.494	310.517	226.451	0.065	0	0	1.222	25.396	5.417	90.663	0	253.14	335.198	0	0	0	127.392	39.049	0	119.08	12.22	0	0	0
	2.4725	0	0	71.503	0	12.069	0	0	0	0	0	0	169.46	0	0	80.316	139.705	113.141	34.236	127.694	137.46	19.901	386.513	34.224	142.315	201.512	212.198	107.578	0	0	0	5.305	0	20.927	28.943	6.761	290.425	376.207	1.338	0	0	66.547	52.549	0	51.61	0	0	3.486	0
	2.58	0	0	0	0	0	0	0	0	0	0	0	85.18	0	0	96.375	138.007	181.683	65.973	129.27	16.829	0	305.695	46.775	236.646	80.167	88.475	0	0	0	0	51.673	0	6.178	37.965	0	305.073	314.057	0	40.863	0	0	30.011	0	27.593	0	0	52.642	0
	2.6875	0	0	0	0	0	0	0	0	0	70.342	0	138.85	0	0	49.69	173.357	176.15	28.262	134.27	0	0	193.879	0	268.697	0.992	0	0	0	0	0	69.743	0	0	0	0	231.304	339.331	0	79.95	0	0	23.088	0	55.709	0	0	27.651	0
	2.795	0	0	0	0	0	0	0	0	0	125.543	0	210.63	0	0	13.007	239.767	136.133	67.382	101.23	0	0	150.462	0	240.137	0	0	0	0	0	0	2.058	0	0	0	0	225.048	422.448	0	29.725	0	2.99	28.638	0	26.124	0	0	0	0
	2.9025	0	0	14.725	0	0	56.695	0	0	0	56.032	0	420.5	0	0	0	310.717	160.46	60.73	117.956	0	0	190.938	0	206.755	0	0	0	0	0	15.993	0	0	0	48.382	0	326.574	476.314	0	76.003	0	62.095	0	0	18.402	0	0	52.686	0
	3.01	0	0	0	0	34.901	90.258	0	0	0	43.538	0	554.9	0	0	0	305.215	142.967	15.657	154.994	0	9.461	276.467	0	284.678	0	0	0	0	0	0	0	0	0	175.718	0	378.807	502.446	0	108.582	0	79.253	0	0	0	0	0	18.625	0
	3.1175	0	0	0	0	26.12	149.693	0	0	0	53.733	20.289	715.34	0	0	0	233.94	111.713	45.935	259.352	0	49.379	224.065	0	390.49	0	0	0	0	0	0	0	0	0	198.908	0	345.411	460.911	0	22.584	0	131.677	20.388	0	0	0	0	0	0
	3.225	0	0	0	0	31.189	201.019	0	0	0	17.395	0	765.68	40.289	0	0	175.138	75.489	20.704	223.711	0	67.144	136.389	0	448.935	0	0	0	0	0	0	0	0	0	264.336	14.898	317.665	337.603	67.112	0	0	233.054	0	17.554	0	0	0	0	0
	3.3325	0	0	0	0	28.101	170.642	34.456	0	0	36.555	0	785.78	35.668	10.848	0	80.993	0	0	142.646	0	49.231	157.544	0	458.9	0	0	33.705	0	0	0	0	0	0	301.6	28.001	280.072	293.088	157.387	0	0	265.908	0	26.11	0	0	0	0	0
	3.44	0	0	0	0	94.805	95.594	15.977	0	0	0.006	0	727.58	16.029	30.043	0	0	36.469	0	165.014	30.314	0	124.759	0	328.714	0	0	81.824	0	0	0	0	0	0	262.203	34.127	244.963	348.043	358.906	0	0	266.4	0	54.512	72.645	52.678	0	0	0
	3.5475	0	0	0	0	100.036	91.5	0	0	0	0	0	680.18	0	127.357	0	0	95.419	39.195	137.998	91.52	16.057	130.141	0	246.584	0	0	80.154	0	0	27.703	0	0	0	198.27	22.667	263.37	257.801	446.564	86.313	0	281.349	0	59.971	155.779	101.427	0	0	0
	3.655	0	0	0	0	92.09	0	34.571	0	0	0	0	754.03	0	171.017	0	0	162.832	53.99	74.075	75.543	42.878	50.218	0	222.654	0	0	38.595	0	0	13.164	1.748	0	0	149.058	0	218.932	193.114	451.871	139.926	0	309.887	0	72.501	153.889	33.805	0	0	0
	3.7625	0	0	0	0	100.034	0	0	0	0	17.595	0	815.33	0	110.125	0	0	81.584	6.71	77.414	44.457	95.228	68.366	0	282.417	0	0	0	0	0	0	4.211	0	0	124.802	0	184.58	143.03	434.706	54.105	0	298.957	0	136.815	181.185	3.881	0	0	0
	3.87	0	0	0	28.284	67.102	0	0	0	0	6.468	0	854.36	0	36.935	56.438	0	94.5	0	169.745	6.748	48.222	46.939	0	230.342	0	0	11.454	0	0	0	47.08	0	0	125.734	10.17	223.724	65.111	369.421	6.828	0	243.323	0	154.047	264.285	0	0	0	0
	3.9775	0	0	0	0	0	47.633	0	0	0	0	10.127	845.77	0	31.605	26.65	0	131.187	44.789	202.653	0	0	29.168	0	86.786	0	0	33.772	0	0	0	0	0	0	19.633	21.142	160.58	10.159	269.984	0	0	261.842	0	192.982	293.693	0	0	0	0
[truncated: 220 more columns]

## Sheet: Area under the curve
DMSO
N-Cadherin
	Embryo1_01										Embryo1_02										Embryo1_03										Embryo2_01										Embryo2_02
	1	2	3	4	5	6	7	8	9	10	11	12	13	14	15	16	17	18	19	20	21	22	23	24	25	26	27	28	29	30	31	32	33	34	35	36	37	38	39	40	41	42	43	44	45	46	47	48	49
0	89.51	103.11	0	73.854	21.087	75.23	237.64	107.49	97.8	0	0	195.9	112.1	0	0	0	126.764	0	8.83	63.08	127.93	0	0	7.58	0	155.353	77.63	0	171.78	96.63	99.74	170.8	190.23	2.54	170.55	0	0	51.72	177.03	220.55	120.2	148.89	131.553	103.487	12.603	91.97	2.34	12.33	118.85
0.1075	121.52	64.13	0	87.507	46.976	51.452	202.33	80.46	36.823	0	0	175.19	122.87	18.339	0	0	116.47	0	11.61	45.06	105.3	0	38.073	0	43.195	168.433	86.21	0	86.421	110.008	137.11	235.52	213.17	72.13	169.57	0	0	51.83	200.95	158.77	102.82	158.01	159.606	106.014	0	84.66	0	12.35	80.8
0.215	107.82	56.49	0	111.859	74.214	18.379	106.93	77.87	5.638	0	0	142.2	155.19	29.689	0	0	92.219	0	6.28	62.71	56.94	0	53.061	17.375	98.076	156.781	61.12	0	34.939	130.909	123.61	237.99	141.98	138.11	249.49	0	0	66.39	180.62	152.21	82.36	166.42	92.694	127.024	7.774	85.52	0	59.77	85.28
0.3225	84.23	82.09	0	63.166	44.653	0	136.6	82.85	0	0	0	136.89	149.27	0	39.34	0	127.49	0	19.91	111.64	67.74	0	73.12	94.454	113.445	163.273	81.65	0	37.614	45.116	131.29	152.54	33.17	154.43	226.43	0	0	138.94	158.88	130.64	65.62	196.62	16.325	103.981	46.925	68.49	25.18	118.98	99.62
0.43	51.56	89.78	0	46.259	45.775	45.152	215.81	81.51	40.489	0	32.047	169.19	146.11	0	129.06	0	135.274	6.158	71.36	126.06	111.21	0	126.582	21.787	140.8	132.127	107.07	58.52	105.439	7.783	119.53	134.06	11.5	213.69	211.85	0	0	158.17	180.83	92.33	69.08	188.74	0	81.267	55.806	69.48	41.81	113.05	75.65
0.5375	50.4	84.97	0	72.641	3.515	69.93	218.89	93.81	108.005	0	52.211	172.04	181.32	10.406	215.18	10.88	84.906	15.588	52.28	100.44	105.26	0	183.073	6.252	155.025	90.635	68.18	73.21	171.351	64.342	119.63	162.29	33.15	250.97	160.67	0	47.72	111.83	149.56	108.38	96.44	197.92	7.378	81.362	58.285	82.49	47.26	54.49	132.77
0.645	74.15	106.35	0	101.142	0	70.989	225.59	108.78	119.781	0	36.797	157.67	160.54	0	189.35	23.97	66.374	28.971	30.23	84.6	68.94	0	196.324	28.742	146.589	125.044	28.87	43.22	77.146	50.116	133.83	199.52	69.38	247.25	171.33	0	116.57	61.83	97.55	128.43	110.6	193.9	75.22	93.065	51.705	71.32	151.56	61.7	141.85
0.7525	60.16	154.56	0	93.627	25.371	66.545	181.03	75.88	126.07	0	34.403	110.03	89.26	0	185.85	15.88	114.651	72.243	41.55	110.11	64.74	0	208.055	0	92.397	117.056	59.34	62.78	25.08	75.81	102.19	185.52	149.55	221.58	180.74	0	109.59	84.5	71.71	73.08	93.65	191.36	65.062	116.717	76.634	99.67	159	79.55	151.83
0.86	107.32	174.61	0	71.351	23.793	0	193.11	69.87	88.672	0	38.277	99.9	71.03	0	194.44	13.62	164.428	88.691	65.88	101.56	63.09	0	189.728	36.321	35.137	105.149	75.15	37.96	11.482	119.089	107.23	178.54	192.87	239.04	170.63	0	71.55	105.94	83.51	57.95	88.23	175.76	55.22	108.075	95.544	109.06	118.84	100.6	170.51
0.9675	124.42	165.98	0	69.822	25.208	0.492	139.2	73.94	68.879	0	47.767	90.87	87.87	0	184.97	13.87	221.701	65.322	33.54	63.55	35.76	0	138.172	61.13	23.518	124.846	63.09	24.02	46.066	66.062	171.5	128.56	144.31	266.86	97.02	0	59.59	99.28	81.11	94.42	100.43	135.26	65.729	89.892	83.849	71.65	135.8	111.5	166.63
1.075	72.47	138.53	0	62.771	70.097	28.208	143.54	55.86	117.915	0	54.487	105.31	125.53	4.921	166.16	4.08	211.226	61.036	40.87	67.8	68.92	0	94.512	17.925	94.056	115.347	23.59	7.03	107.55	13.405	153.41	134.31	185.58	259.02	48.16	28.504	50.61	109.05	66.98	75.56	70.76	112.35	142.255	51.659	42.022	34.44	131.09	87.04	74.81
1.1825	24.8	103.94	0	69.993	62.077	0	149.92	82.1	120.939	71.525	100.66	99.25	97	0	164.92	0	150.092	71.109	49.28	66.66	134.64	0	100.734	0	64.668	88.263	17.2	0	102.512	0	182.76	167.35	125.07	264.71	10.04	36.247	19.91	119.5	12.65	29.97	11.76	93.16	150.062	5.614	4.401	41.7	63.56	27.59	35.17
1.29	4.11	58.49	0	61.309	24.266	0	123.64	126.05	105.864	102.94	111.395	78.5	67.24	0	155.58	0	146.909	23.796	50.79	25.93	94.84	0	115.482	0	72.05	96.595	38.61	4.44	106.945	0	164.09	141.05	85.04	322.16	0	30.632	6.14	83.72	0	0	0	63	130.799	0	0	9.55	11.5	0	55.68
1.3975	0.64	0	0	18.787	0	0	119.28	83.17	91.643	72.073	98.074	73.72	41.77	0	115.95	0	62.216	0	0	0	0	0	80.178	0	98.445	90.974	14.76	0	178.765	0	56.67	68.09	46.12	369.63	0	4.505	0	18.94	0	0	0	0	0	33.284	0	0	0	0	23.87
1.505	24.93	25.01	49.15	0.055	0	0	114.7	24.82	0	24.241	44.353	63.4	0	0	98.11	1.46	0	0	0	0	0	0	61.938	1.742	42.307	47.001	0	0	230.475	0	40.83	0	0	376.56	0	0	0	0	0	0	0	0	0	13.765	0	0	0	0	0
1.6125	49.73	197.47	96.75	-8.319	0	25.028	94.56	0	0	5.682	10.654	94.95	0	0	101.57	280.88	12.97	80.12	13.92	130.77	0	81.47	19.605	0	54.094	28.527	4.46	85.01	288.012	0	115.93	36.74	0	359.02	0	0	0	128.28	0	0	0	34	0	0	0	0	0	0	0
1.72	176.12	552.24	230.51	60.221	0	70.164	200.89	6.25	67.744	75.201	0.318	466.32	120.94	31.207	305	871.11	200.126	285.977	180.66	547.3	0	424.49	24.406	31.824	226.029	37.91	373.74	586.6	483.621	9.225	301.59	290.2	241.54	404.61	290.46	0	0	516.83	420.79	181.04	101.98	485.5	32.852	0	0	23.28	0	175.92	154.99
1.8275	697.75	1041.18	552.61	366.593	139.343	283.733	589.91	331.87	272.261	287.079	82.743	1110.61	584.73	314.24	736.93	1566.77	481.183	449.609	576.48	1028.12	322.47	962.1	197.786	249.586	524.184	174.596	921.83	1398.96	739.037	134.189	625.15	862.43	807.18	738.29	1332.72	177.218	148.16	1123.94	1491.16	963.66	561.76	1106.62	437.588	120.573	200.584	432.7	199.33	615.44	709.71
1.935	1897.44	1317.41	845.55	704.011	449.378	640.651	1216.65	1138.18	595.066	483.236	501.308	1208.28	1179.56	662.923	1268.85	1904.2	728.919	610.691	983.54	1126.33	961.81	1511.03	563.857	487.225	699.031	472.397	1178.96	1859.94	862.643	604.198	1197.75	1293.83	1258.74	1240.84	2187.38	508.951	1042.37	1337.28	2146.33	1714.72	1262.79	1507.97	754.325	513.934	396.257	1038.12	701.5	960.28	1401.99
2.0425	2645.17	1132.94	812.52	909.243	655.42	901.869	1308.78	1854.49	579.828	603.869	813.03	689.58	1139.77	736.65	1304.53	1306.17	693.431	695.202	873.5	591.78	1400.51	1409.34	883.213	644.037	616.863	655.687	1029.53	1231.12	677.748	832.026	1485.91	971.79	1135.81	1475.87	1886.38	633.997	1710.13	868.17	1470.2	1421.55	1631.9	1105.4	592.553	815.356	369.603	1522.03	1210.92	703.72	1602.62
2.15	2048.82	640.48	517.66	838.769	606.982	621.819	807.28	1558.28	320.786	453.895	638.391	179.87	489.04	489.962	672.72	469.7	339.335	548.691	501.38	137.31	1174.92	920.32	782.868	537.978	310.397	573.883	526.15	398.71	319.075	643.999	969.26	477.21	582.46	914.55	1080.86	436.976	1099.88	317.61	526.95	669.22	1271.05	607.31	322.483	723.902	155.799	1166.28	1166.33	323.27	1096.89
2.2575	728.6	174.81	233.89	565.871	344.042	267.325	336.05	590.45	124.971	232.641	199.351	0	0	194.215	170.18	96.93	21.561	320.594	184.17	0	608.16	407.1	460.33	231.694	0	298.688	78.5	0	30.7	328.171	394.18	190.22	131.81	300.16	432.48	110.538	243.78	86.28	20.89	108.3	590.6	152.07	140.045	313.698	0	416.32	861.43	114.78	432.07
2.365	10.89	0	0	271.938	169.907	33.349	119.56	25.92	40.56	57.225	0	24.25	0	0	0	0	0	113.872	30.73	23.85	122.24	102.65	176.231	0	0	168.103	0	0	0	0	88.64	68.12	0	41.88	32.96	0	0	63.61	0	7.99	88.75	0	0	18.99	0	0	471.2	63.09	60.88
2.4725	0	0	0	129.8	55.879	0	83.42	0	10.143	0	0	41.1	0	0	0	0	0	0	0	93.71	0	29.96	21.453	0	0	82.347	0	0	0	0	20.72	52.26	0	61.01	0	0	0	70.05	0	58.53	0	0	8.115	0	0	0	204.31	41.72	0
2.58	0	45.67	0	74.902	55.54	0	83.58	0	19.448	0	0	108.14	0	0	0	0	0.939	0	0	162.45	0	38.39	-8.582	0	34.195	53.59	31.07	0	0	0	95.21	104.29	42	91.93	0	4.747	0	59.28	0	56.84	0	36.71	101.08	5.194	0	0	83.6	79.88	0
2.6875	0	109.51	0	80.448	53.456	0	119.59	32.43	50.822	0	0	165.69	57.52	-8.082	14.21	0	73.037	80.81	0	161.92	31.1	0	36.547	0	37.043	70.55	59.15	28.93	37.354	0	136.02	132.47	137.95	105.73	26.93	0	0	58.17	53.71	0	5.67	42.58	86.185	59.691	0	0	16.24	97.35	47.97
2.795	0	128.81	0	86.472	42.988	19.617	163.93	130.17	73.629	0	0	147.99	103.49	35.633	125.65	0	87.767	120.427	0	166.68	50.94	0	83.055	0	16.733	68.397	118.01	70.43	65.432	1.639	76.49	189.14	169.55	108.08	133.1	0	81.19	54.94	93.47	0	18.19	38.38	38.641	77.07	0	0	0	79.01	66.26
2.9025	60.62	113.18	0	92.347	34.919	37.752	167.87	115.03	88.483	0	37.162	138.19	132.24	61.448	153.13	44.06	79.906	93.971	0	157.02	59.53	0	77.476	0	37.064	75.549	84.27	100.95	115.97	0	39.25	206.03	115.94	112.83	191.55	12.204	87.84	41.17	86.03	0	39.69	54.83	125.062	88.204	0	42.07	14.92	79.66	109.36
3.01	48.36	99.57	0	104.6	45.4	31.303	183.67	84.16	111.91	0	28.961	177.87	172.13	84.282	125.79	74.89	114.997	45.024	3.86	124.36	107.44	0	58.599	0	31.324	79.038	46.69	64.23	88.805	0	135.24	212.91	88.87	135.98	216.42	53.246	23.02	84.05	92.33	9.9	89.38	74.54	116.15	68.422	9.444	72.67	44.38	84.37	104.9
3.1175	32.19	101.7	0	81.779	87.333	0	185.66	118.57	117.074	0	19.181	190.21	125.61	121.595	131.67	0	117.768	42.272	14.8	78.15	125.45	0	84.418	0	35.585	82.09	33.56	55.46	141.707	0	178.74	244.05	108.06	136.22	250.61	46.676	0	164.72	113.82	28.75	109.41	50.55	14.799	13.101	31.968	64.67	71.25	108.2	90.73
3.225	55.94	102.59	0	79.239	75.38	0	159.06	95.65	95.628	50.447	71.867	173.9	151.82	106.18	109.34	0	83.987	74.269	14.75	102.32	139.68	1.67	122.798	0	47.801	105.94	26.16	60.77	167.688	0	160.51	225.79	165.99	156.47	250.18	31.582	0	199.61	102	25.64	116.44	52.77	12.939	19.046	11.539	13.25	119.89	156.22	73.07
3.3325	55.91	129.47	0	152.033	58.856	13.117	114.81	116.41	76.325	60.357	103.741	174.94	101.67	98.847	141	0	60.838	83.068	37.27	136.78	132.74	22.8	163.652	0	111.976	96.565	18.84	69.55	128.32	29.972	119.04	211.67	175.22	179.5	216.03	70.39	0	196.05	43.2	57.25	163.31	86.94	0	77.011	0	1.08	90.54	142.08	92.7
3.44	90.9	151.75	0	150.398	43.345	0	82.78	113.3	50.656	60.982	108.993	186.68	71.88	106.1	196.92	6.93	53.552	78.965	0	147.12	89.06	22.23	162.015	10.443	172.514	88.142	12.17	132.84	144.219	52.116	123.34	196.36	187.09	192.1	205.94	164.679	14.18	163.94	64.6	76.59	104.74	110.86	0	98.89	29.226	8.74	59.76	79.36	138.71
3.5475	92.29	144.49	0	115.433	61.028	12.008	99.56	157.48	5.495	81.817	93.812	187.71	93.73	99.045	180.28	50.83	46.971	62.164	0	186.88	89.52	22.64	115.868	29.748	146.821	84.454	67.11	168.13	87.095	44.116	143.59	138.97	192.46	143.92	155.82	200.245	0	155.39	108.08	48.13	34.73	158.95	16.764	112.487	61.785	19.17	23.65	66.51	99.75
3.655	81.29	155.72	0	90.661	0	72.916	105.1	161.68	10.042	82.923	75.376	143.5	135.98	69.802	164.79	58.51	47.483	32.416	0	191.57	109.73	35.83	67.915	0	100.515	84.91	39.96	116.79	0.751	62.45	141.55	124.48	208.31	171.35	206.07	140.761	7.14	121.61	155.63	52.69	0	118.74	23.904	138.421	49.801	19.31	0	14.4	37.82
3.7625	99.61	151.63	0	54.218	17.322	56.828	102.83	135.58	36.24	61.644	45.504	153.86	102.98	17.061	73.11	0	82.92	0	0	151.42	77.14	67.69	58.348	0	102.716	64.807	74.26	62.12	0	98.81	157.26	114.92	238.71	169.34	288.22	30.712	0	54.61	161.47	108.3	5.06	90.39	0	107.134	35.7	21.49	0	0	0
3.87	127.44	118.33	0	8.211	40.216	26.886	69.5	99.48	42.589	109.295	29.764	182.11	77.77	82.857	120.62	0	74.979	0	38.23	165.33	44.47	96.19	66.582	23.361	62.434	0	76.98	0	0	39.441	174.99	105.05	205.35	179.55	231.66	0	0	14.94	128.18	126.57	58.74	112.43	0	60.706	14.086	8.73	0	0	0
3.9775	106.62	73.99	0	30.44	37.621	6.036	31.64	62.19	13.545	162.18	56.343	157.9	56.38	129.463	142.9	0	96.139	0	64.24	204.3	70.01	85.46	118.248	0.942	41.509	0	6.4	0	0	48.63	165.41	109.58	204.9	181.42	123.49	15.559	0	35.5	125.68	65.17	148.86	127	0	103.264	0	0	0	0	0
DMSO
N-Cadherin
Calculation of area under the curve
	Embryo1_01										Embryo1_02										Embryo1_03										Embryo2_01										Embryo2_02
	1	2	3	4	5	6	7	8	9	10	11	12	13	14	15	16	17	18	19	20	21	22	23	24	25	26	27	28	29	30	31	32	33	34	35	36	37	38	39	40	41	42	43	44	45	46	47	48	49
0	11.3429	8.98915	0	8.67315	3.65839	6.80916	23.6484	10.1023	7.23599	0	0	19.9461	12.6296	0.985721	0	0	13.0738	0	1.09865	5.81252	12.5361	0	2.04642	0.407425	2.32173	17.4035	8.8064	0	13.8783	11.1068	12.7307	21.8397	21.6828	4.01351	18.2814	0	0	5.56581	20.3164	20.3884	11.9873	16.4959	15.6498	11.2607	0.677411	9.49386	0.125775	1.32655	10.7312
0.1075	12.327	6.48333	0	10.7159	6.51396	3.75342	16.6227	8.51024	2.28228	0	0	17.0597	14.9457	2.5815	0	0	11.217	0	0.961587	5.79264	8.7204	0	4.89845	0.933906	7.59332	17.4803	7.91899	0	6.5231	12.9493	14.0137	25.4512	19.0893	11.3004	22.5245	0	0	6.35433	20.5094	16.7152	9.95342	17.4381	13.5611	12.5258	0.417853	9.14718	0	3.87645	8.9268
0.215	10.3227	7.44868	0	9.40759	6.3891	0.987871	13.0897	8.6387	0.303042	0	0	15.0011	16.3647	1.59578	2.11452	0	11.8094	0	1.40771	9.37131	6.70155	0	6.78223	6.01081	11.3693	17.2029	7.67389	0	3.89972	9.46134	13.7009	20.991	9.41431	15.724	25.5807	0	0	11.0365	18.2481	15.2032	7.95393	19.5134	5.85977	12.4165	2.94007	8.27804	1.35342	9.60781	9.93837
0.3225	7.29871	9.23801	0	5.88159	4.8605	2.42692	18.942	8.83435	2.17628	0	1.72253	16.4518	15.8767	0	9.0515	0	14.1236	0.330993	4.90576	12.7764	9.61856	0	10.734	6.24795	13.6657	15.8777	10.1437	3.14545	7.6891	2.84332	13.4816	15.4048	2.40101	19.7865	23.5575	0	0	15.9697	18.2594	11.9846	7.24012	20.7131	0.877469	9.95708	5.52179	7.41589	3.60071	12.4716	9.42076
0.43	5.48035	9.39281	0	6.39087	2.64934	6.18566	23.3651	9.42345	7.98155	0	4.52887	18.3411	17.5994	0.559322	18.5029	0.5848	11.8347	1.16885	6.64565	12.1744	11.6353	0	16.644	1.5071	15.9006	11.9735	9.41969	7.08049	14.8775	3.87672	12.8548	15.9288	2.39994	24.9755	20.0229	0	2.56495	14.5125	17.7585	10.7882	8.8967	20.783	0.396568	8.74131	6.13239	8.16839	4.78751	9.00528	11.2026
0.5375	6.69456	10.2835	0	9.34084	0.188931	7.5744	23.8908	10.8892	12.2435	0	4.78418	17.7219	18.375	0.559322	21.7435	1.87319	8.1313	2.39505	4.43491	9.9459	9.36325	0	20.3926	1.88093	16.2118	11.5927	5.21644	6.25811	13.3567	6.15212	13.6235	19.4473	5.51099	26.7793	17.845	0	8.83059	9.33423	13.2822	12.7285	11.1284	21.0603	4.43964	9.37545	5.91196	8.26729	10.6866	6.24521	14.7608
0.645	7.21916	14.0239	0	10.4688	1.36369	7.39245	21.8558	9.92547	13.2145	0	3.827	14.3889	13.4268	0	20.167	2.14194	9.73009	5.44025	3.85817	10.4657	7.1853	0	21.7354	1.54488	12.8455	13.0129	4.74129	5.6975	5.49465	6.76852	12.6861	20.6959	11.7675	25.1996	18.9238	0	12.1561	7.86524	9.09773	10.8312	10.9784	20.7077	7.54016	11.2758	6.89822	9.19071	16.6926	7.59219	15.7853
0.7525	9.00205	17.6929	0	8.86757	2.64256	3.57679	20.11	7.83406	11.5424	0	3.90655	11.2837	8.61559	0	20.4406	1.58563	15.0005	8.6502	5.77436	11.3773	6.87086	0	21.3808	1.95225	6.85495	11.9435	7.22884	5.41477	1.96521	10.4758	11.2563	19.5682	18.4051	24.7583	18.8861	0	9.73628	10.2361	8.34308	7.04286	9.77605	19.7327	6.46516	12.0826	9.25457	11.2192	14.9339	9.68306	17.3258
0.86	12.456	18.3067	0	7.58805	2.6338	0.026445	17.8617	7.72979	8.46837	0	4.62486	10.2539	8.54087	0	20.3933	1.47759	20.7544	8.2782	5.34382	8.87466	5.31319	0	17.6246	5.23799	3.15271	12.3622	7.4304	3.33142	3.09321	9.95187	14.9817	16.5066	18.1234	27.1921	14.3862	0	7.04878	11.0306	8.84833	8.18989	10.1405	16.7173	6.50101	10.6407	9.64237	9.71316	13.6869	11.4004	18.1213
0.9675	10.5828	16.3674	0	7.12687	5.12264	1.54262	15.1973	6.97675	10.0402	0	5.49615	10.5447	11.4702	0.264504	18.8732	0.964813	23.2698	6.79174	3.99954	7.06006	5.62655	0	12.5068	4.24921	6.3196	12.9104	4.65905	1.66894	8.25686	4.27135	17.4639	14.1293	17.7316	28.2661	7.80342	1.53209	5.92325	11.1977	7.95984	9.13642	9.20146	13.309	11.1791	7.60837	6.76557	5.70234	14.3453	10.6715	12.9774
1.075	5.22826	13.0328	0	7.13606	7.10435	1.51618	15.7735	7.41535	12.8384	3.84447	8.33915	10.9951	11.961	0.264504	17.7955	0.2193	19.4208	7.10279	4.84556	7.22722	10.9413	0	10.4945	0.963469	8.53141	10.944	2.19246	0.377862	11.2908	0.720519	18.0691	16.2142	16.6974	28.1505	3.12825	3.48037	3.79045	12.2846	4.28011	5.67224	4.43545	11.0462	15.712	3.07842	2.49524	4.09253	10.4624	6.16136	5.91142
1.1825	1.55391	8.73061	0	7.05748	4.64094	0	14.7038	11.1881	12.1907	9.37749	11.398	9.55406	8.8279	0	17.2269	0	15.9638	5.10114	5.37876	4.97671	12.3346	0	11.6216	0	7.34859	9.93612	2.99979	0.23865	11.2583	0	18.6432	16.5765	11.2934	31.5443	0.53965	3.59475	1.40019	10.9231	0.679938	1.61089	0.6321	8.3936	15.0963	0.301753	0.236554	2.75469	4.03447	1.48296	4.88319
1.29	0.255312	3.14384	0	4.30516	1.3043	0	13.0569	11.2456	10.616	9.40695	11.259	8.18183	5.85929	0	14.5947	0	11.2405	1.27904	2.72996	1.39374	5.09765	0	10.5167	0	9.16411	10.0818	2.86864	0.23865	15.3569	0	11.8659	11.2413	7.04985	37.1837	0	1.88861	0.330025	5.51798	0	0	0	3.38625	7.03045	1.78902	0	0.513313	0.618125	0	4.27581
1.3975	1.37439	1.34429	2.64181	1.01276	0	0	12.5764	5.80446	4.92581	5.17688	7.65545	7.3702	2.24514	0	11.5057	0.078475	3.34411	0	0	0	0	0	7.63873	0.0936325	7.56542	7.41616	0.79335	0	21.9966	0	5.24062	3.65984	2.47895	40.1077	0	0.242144	0	1.01803	0	0	0	0	0	2.52888	0	0	0	0	1.28301
1.505	4.01298	11.9583	7.84213	-0.44419	0	1.34526	11.2477	1.33408	0	1.60836	2.95663	8.51131	0	0	10.7328	15.1758	0.697138	4.30645	0.7482	7.02889	0	4.37901	4.38294	0.0936325	5.18155	4.05963	0.239725	4.56929	27.8687	0	8.42585	1.97478	0	39.5374	0	0	0	6.89505	0	0	0	1.8275	0	0.739869	0	0	0	0	0
1.6125	12.1394	40.2969	17.5902	2.78973	0	5.11657	15.8804	0.335938	3.64124	4.34746	0.589745	30.1683	6.50053	1.67738	21.8531	61.9195	11.4539	19.6777	10.4587	36.4463	0	27.1954	2.36559	1.71054	15.0566	3.57099	20.3283	36.099	41.4753	0.495844	22.4417	17.573	12.9828	41.0451	15.6122	0	0	34.6747	22.6175	9.7309	5.48143	27.9231	1.76579	0	0	1.2513	0	9.4557	8.33071
1.72	46.9705	85.6463	42.0927	22.9413	7.48969	19.022	42.5055	18.174	18.2753	19.4725	4.46453	84.76	37.9298	18.5678	56.0037	131.036	36.6204	39.5377	40.6963	84.6788	17.3328	74.5292	11.9428	15.1258	40.3239	11.4222	69.6369	106.724	65.7179	7.7085	49.8123	61.9539	56.3687	61.4309	87.2459	9.52547	7.9636	88.1914	102.767	61.5276	35.676	85.5765	25.2861	6.4808	10.7814	24.5089	10.714	42.5356	46.4776
1.8275	139.491	126.774	75.1511	57.545	31.6438	49.6856	97.1026	79.0152	46.6188	41.4044	31.3927	124.64	94.8306	52.5225	107.811	186.565	65.043	56.9911	83.8511	115.802	69.0301	132.931	40.9383	39.6036	65.7478	34.7759	112.917	175.166	86.0903	39.6883	97.9809	115.899	111.043	106.378	189.205	36.8816	63.991	132.291	195.515	143.963	98.0696	140.534	64.0653	34.1048	32.0802	79.0566	48.4196	84.6949	113.504
1.935	244.165	131.706	89.1213	86.7124	59.3829	82.9104	135.742	160.856	63.1506	58.4319	70.6457	102.01	124.664	75.227	138.319	172.557	76.4513	70.1917	99.8159	92.3484	126.975	156.97	77.78	60.8053	70.7293	60.6345	118.706	166.144	82.796	77.197	144.247	121.777	128.707	146.023	218.965	61.4335	147.947	118.543	194.388	168.575	155.59	140.469	72.3947	71.4493	41.165	137.608	102.793	89.44	161.498
2.0425	252.302	95.3213	71.4972	93.9556	67.8541	81.8982	113.738	183.436	48.408	56.8548	78.0139	46.7329	87.5485	65.9304	106.277	95.453	55.5112	66.8592	73.8998	39.1886	138.429	125.219	89.5519	63.5333	49.8402	66.0894	83.6178	87.6034	53.5792	79.3363	131.965	77.8838	92.357	128.485	159.489	57.5648	151.038	63.7357	107.347	112.379	156.034	92.0582	49.1832	82.7351	28.2404	144.497	127.777	55.2007	145.099
2.15	149.286	43.8218	40.3958	75.4994	51.1175	47.7915	61.454	115.494	23.9594	36.9013	45.0286	9.66801	26.2859	36.7745	45.3059	30.4564	19.3982	46.7241	36.8483	7.38041	95.8405	71.3488	66.8219	41.3699	16.6838	46.9007	32.4999	21.4307	18.8004	52.2541	73.2849	35.8744	38.392	65.2907	81.342	29.4289	72.2217	21.7091	29.4464	41.7917	100.064	40.8167	24.8609	55.771	8.3742	85.0647	108.992	23.5452	82.1816
2.2575	39.7476	9.39604	12.5716	45.0322	27.6248	16.1612	24.489	33.1299	8.89729	15.5803	10.7151	1.30344	0	10.4391	9.14717	5.20999	1.1589	23.3525	11.5509	1.28194	39.259	27.3991	34.2152	12.4536	0	25.09	4.21938	0	1.65013	17.6392	25.9516	13.8858	7.08479	18.3847	25.0174	5.94142	13.1032	8.05659	1.12284	6.25059	36.5151	8.17376	7.52742	17.882	0	22.3772	71.6289	9.56051	26.4961
2.365	0.585337	0	0	21.5934	12.136	1.79251	10.9102	1.3932	2.72529	3.07584	0	3.51256	0	0	0	0	0	6.12062	1.65174	6.31885	6.5704	7.12779	10.6255	0	0	13.4617	0	0	0	0	5.8781	6.47042	0	5.53034	1.7716	0	0	7.18423	0	3.57545	4.77031	0	0.436181	1.02071	0	0	36.3087	5.63354	3.2723
2.4725	0	2.45476	0	11.0027	5.98877	0	8.97625	0	1.59052	0	0	8.02165	0	0	0	0	0.0504713	0	0	13.7686	0	3.67381	0.691816	0	1.83798	7.30661	1.67001	0	0	0	6.23124	8.41456	2.2575	8.22053	0	0.255151	0	6.95149	0	6.20114	0	1.97316	5.86923	0.279178	0	0	15.4752	6.536	0
2.58	0	8.34093	0	8.35006	5.85853	0	10.9204	1.74311	3.77701	0	0	14.7184	3.0917	-0.434407	0.763787	0	3.97621	4.34354	0	17.4349	1.67162	2.06346	1.50312	0	3.82904	6.67252	4.84933	1.55499	2.00778	0	12.4286	12.7259	9.67231	10.6242	1.44749	0.255151	0	6.31294	2.88691	3.05515	0.304762	4.26184	10.0655	3.48757	0	0	5.3664	9.52611	2.57839
2.6875	0	12.8097	0	8.97195	5.18386	1.05441	15.2392	8.73975	6.68924	0	0	16.8603	8.65429	1.48087	7.51747	0	8.64322	10.8165	0	17.6622	4.40965	0	6.42861	0	2.89046	7.4684	9.52235	5.3406	5.52475	0.0880963	11.4224	17.2865	16.5281	11.4923	8.60161	0	4.36396	6.07966	7.91093	0	1.28247	4.3516	6.7094	7.3509	0	0	0.8729	9.47935	6.13986
2.795	3.25833	13.007	0	9.61152	4.1875	3.08358	17.8342	13.1795	8.71352	0	1.99746	15.3822	12.6705	5.2181	14.9844	2.36823	9.01242	11.5239	0	17.3989	5.93776	0	8.62854	0	2.89159	7.7371	10.8725	9.21167	9.75036	0.0880963	6.22103	21.2404	15.3451	11.8739	17.4499	0.655965	9.08536	5.16591	9.64813	0	3.11105	5.01004	8.79904	8.88348	0	2.26126	0.80195	8.52851	9.43957
2.9025	5.85768	11.4353	0	10.5859	4.31715	3.71171	18.8953	10.7065	10.7711	0	3.55411	16.9882	16.3599	7.83299	14.9919	6.39356	10.476	7.47098	0.207475	15.1242	8.97464	0	7.31403	0	3.67585	8.30905	7.0391	8.87842	11.0067	0	9.37884	22.518	11.0085	13.3735	21.9284	3.51794	5.95873	6.73058	9.58685	0.532125	6.93751	6.95364	12.9651	8.41865	0.507615	6.16728	3.18737	8.81661	11.5165
3.01	4.32956	10.8183	0	10.0179	7.1344	1.68254	19.8515	10.8967	12.3079	0	2.58763	19.7843	16.0035	11.0659	13.8385	4.02534	12.5111	4.69216	1.00297	10.8849	12.5178	0	7.68716	0	3.59636	8.66063	4.31344	6.43334	12.39	0	16.8764	24.5616	10.585	14.6308	25.1029	5.37081	1.23732	13.3714	11.0806	2.07744	10.685	6.72359	7.03851	4.38186	2.22589	7.38203	6.21511	10.3506	10.5151
3.1175	4.73699	10.9806	0	8.65472	8.74582	0	18.5287	11.5143	11.4327	2.71153	4.89383	19.5709	14.9119	12.2429	12.9543	0	10.8443	6.26408	1.58831	9.70026	14.2507	0.0897625	11.1379	0	4.482	10.1066	3.20995	6.24736	16.63	0	18.2347	25.2539	14.7302	15.7321	26.9175	4.20637	0	19.5827	11.6003	2.92346	12.1394	5.55345	1.49092	1.7279	2.3385	4.1882	10.2738	14.2126	8.80425
3.225	6.01194	12.4732	0	12.4309	7.21518	0.705039	14.7205	11.3982	9.24247	5.95571	9.43893	18.7502	13.6251	11.0202	13.4558	0	7.78434	8.45686	2.79607	12.8516	14.6426	1.31526	15.3967	0	8.58801	10.8846	2.41875	7.0047	15.9104	1.611	15.0258	23.5135	18.34	18.0584	25.0588	5.48099	0	21.2667	7.8045	4.45534	15.0366	7.50941	0.695471	5.16306	0.620221	0.770238	11.3106	16.0336	8.91014
3.3325	7.89104	15.1156	0	16.2557	5.4933	0.705039	10.6205	12.3469	6.82523	6.52197	11.4345	19.4371	9.32831	11.0159	18.1632	0.372488	6.14846	8.70927	2.00326	15.2596	11.9217	2.42036	17.5046	0.561311	15.2913	9.928	1.66679	10.8785	14.649	4.41223	13.0279	21.9316	19.4742	19.9735	22.6809	12.635	0.762175	19.3495	5.79425	7.1939	14.4077	10.6318	0	9.45468	1.5709	0.527825	8.07862	11.9024	12.4383
3.44	9.84646	15.9229	0	14.2884	5.61005	0.64543	9.80077	14.5544	3.01812	7.67545	10.9008	20.1235	8.90154	11.0265	20.2745	3.1046	5.40311	7.58568	0	17.9525	9.59867	2.41176	14.9362	2.16027	17.1643	9.27703	4.2613	16.1771	12.4331	5.17247	14.3475	18.024	20.4008	18.0611	19.4446	19.6147	0.762175	17.164	9.28155	6.7037	7.49651	14.5023	0.901065	11.3615	4.89184	1.50016	4.48329	7.84051	12.8172
3.5475	9.32993	16.1363	0	11.0776	3.28025	4.56467	11.0005	17.1549	0.835114	8.85477	9.09385	17.8025	12.3469	9.07553	18.5475	5.87703	5.0769	5.08368	0	20.3417	10.7097	3.14276	9.87834	1.59896	13.2943	9.10331	5.75501	15.3145	4.72172	5.72792	15.3263	14.1604	21.5414	16.9458	19.4516	18.3291	0.383775	14.8887	14.1744	5.41907	1.86674	14.9258	2.18591	13.4863	5.99775	2.0683	1.27119	4.34891	7.39439
3.655	9.72338	16.5201	0	7.78725	0.931058	6.97374	11.1762	15.9777	2.48766	7.77048	6.4973	15.9831	12.8441	4.66889	12.7871	3.14491	7.00916	1.74236	0	18.4357	10.0443	5.5642	6.78664	0	10.9237	8.04729	6.13933	9.61641	0.0403662	8.66773	16.061	12.8678	24.0273	18.3121	26.5681	9.21667	0.383775	9.47183	17.0441	8.65321	0.271975	11.2407	1.28484	13.1986	4.59568	2.193	0	0.774	2.03282
3.7625	12.2039	14.5104	0	3.35556	3.09267	4.49963	9.26274	12.6345	4.23706	9.18797	4.04566	18.0584	9.71531	5.37059	10.413	0	8.48707	0	2.05486	17.0253	6.53654	8.80855	6.71499	1.25565	8.87681	3.48338	8.12915	3.33895	0	7.43099	17.8584	11.8234	23.8682	18.7528	27.9435	1.65077	0	3.73831	15.5687	12.6243	3.42925	10.9016	0	9.0214	2.676	1.62433	0	0	0
3.87	12.5807	10.3372	0	2.07749	4.18374	1.76956	5.43627	8.68976	3.0172	14.5918	4.62825	18.2755	7.21056	11.4122	14.1642	0	9.19759	0	5.50776	19.8676	6.1533	9.76369	9.93461	1.30629	5.58694	0	4.48168	0	0	4.73382	18.2965	11.5364	22.0509	19.4021	19.0893	0.836296	0	2.71115	13.645	10.306	11.1585	12.8694	0	8.81339	0.757123	0.469238	0	0	0
3.9775
SUM (AREA UNDER THE CURVE)	1075.61	860.261	358.904	644.065	377.544	376.911	946.027	867.223	416.68	328.752	380.421	838.157	690.161	368.946	860.715	732.585	559.868	456.989	426.066	721.43	722.75	666.353	638.184	272.608	495.337	553.127	598.587	731.185	621.979	390.829	941.336	936.804	840.811	1172.54	1231.81	293.538	530.982	766.911	936.814	748.229	782.651	864.083	413.833	488.794	203.717	617.472	669.297	517.94	824.989
Sum of the middle 10 values	888.701	547.376	356.262	416.628	263.238	305.723	522.046	593.169	217.266	237.677	243.807	419.328	377.759	261.139	495.45	698.373	266.384	333.761	359.521	404.242	493.437	630.773	339.316	234.696	265.401	273.312	443.836	597.737	377.978	274.319	566.219	461.707	449.193	620.326	778.648	201.031	456.264	488.232	653.204	553.994	592.199	539.352	251.389	270.463	120.641	494.363	522.108	326.602	586.859
NOCODAZOLE	Embryo1_01															Embryo1_02										Embryo1_03										Embryo2_01								Embryo2_05
N-Cadherin	1	2	3	4	5	6	7	8	9	10	11	12	13	14	15	16	17	18	19	20	21	22	23	24	25	26	27	28	29	30	31	32	33	34	35	36	38	39	40	41	42	43	44	46	47	48	49	50	51
0	20.97	77.82	94.29	100.43	63.98	47.633	153.06	0	0	0	91.404	71.474	61.159	140.96	0	0	0	31.746	53.667	75.469	0	32.697	98.19	0	73.46	72.952	132.168	105.542	0	0	17.366	1.123	40.723	0	23.693	63.417	117.84	19.768	6.73	69.837	30.037	0	4.717	60.663	0	29.09	0	42.123	0
0.1075	0	65.851	204.835	54.185	9.693	74.607	65.14	0	0	0	54.124	51.47	68.036	8.663	55.978	46.93	0	55.322	53.711	102.917	25.821	84.149	98.725	0	83.19	69.837	105.946	87.965	3.108	42.094	0.718	0	0	0	0	65	55.3	30.308	40.257	65.576	34.459	26.681	18.157	17.176	2.514	16.004	0	18.021	22.068
0.215	0	75.732	265.553	26.552	0	90.025	54.47	0	8.738	0	34.168	41.258	37.112	0	61.207	97.29	0	17.476	108.238	72.786	77.651	144.199	80.397	14.044	64.39	61.515	90.579	67.687	49.117	15.449	36.778	29.97	0	0	0	46.104	38.4	0	50.08	41.194	71.935	31.445	0	0	23.124	1.73	0	19.986	0
0.3225	9.975	54.49	271.908	3.361	0	79.557	65.84	0	57.622	0	44.324	65.065	81.123	3.789	38.794	82.3	54.098	35.564	87.675	27.369	70.445	218.807	67.019	102.104	89.93	45.757	87.052	39.142	96.685	32.942	76.617	6.489	13.631	0	0	52.584	32.89	0	0	33.869	115.929	4.525	46.075	0	43.525	43.35	0	3.472	0
0.43	157.411	37.488	221.519	55.83	30.964	48.975	47.53	0	110.241	0	57.069	0	90.117	33.569	0	101.74	82.935	48.751	40.643	20.369	24.578	277.831	45.567	84.375	80.42	86.384	109.44	73.096	66.991	54.088	51.092	9.732	23.436	0	15.379	49.226	45.94	0	0	80.818	88.521	0	48.63	0	104.381	35.711	5.389	9.224	0
0.5375	71.355	57.676	164.643	83.101	62.371	54.892	21.32	0	145.054	0	104.716	0	13.993	0	0	88.58	28.708	25.941	23.032	9.02	3.784	208.97	72.733	0	94.48	47.978	145.794	69.061	14.522	11.49	67.73	21.777	0.232	6.698	20.658	30.586	84.89	18.109	0	55.231	58.984	0	34.981	0	57.613	7.233	0	49.083	0
0.645	40.505	0	119.104	101.31	68.578	41.861	0	0	70.88	0	171.032	0	0.554	0	0	47.95	0	37.664	48.766	14.195	22.78	150.111	100.834	0	108.5	0	79.513	84.553	23.057	0	78.812	35.815	41.064	14.545	3.303	42.702	131.57	18.439	36.758	0	62.819	0	40.927	12.619	22.543	23.713	0	24.197	0
0.7525	0	0	56.178	99.213	91.001	57.778	27.67	0	25.713	0	183.56	0	5.564	59.527	0	39.74	38.729	68.909	107.887	67.73	61.53	97.497	86.89	17.429	85.79	46.048	82.517	97.535	50.12	57.141	53.716	60.264	78.683	0	0	87.135	155.51	1.019	64.907	0	59.35	18.803	81.058	0	9.267	17.287	0	38.359	0
0.86	0	2.008	60.266	92.801	60.396	24.601	45.09	3.776	71.753	0	102.661	0	0	36.741	5.445	93.68	145.683	104.202	89.042	40.817	10.976	62.49	67.634	20.202	83.5	88.187	101	125.061	27.712	42.701	81.277	34.037	70.177	0	0	66.508	109.25	1.277	86.023	5.101	30.082	7.362	80.266	0	48.204	42.883	0	25.696	0
0.9675	2.363	49.479	118.996	40.258	0	33.139	11.49	25.442	85.541	0	27.434	0	0	27.335	36.663	132.96	176.028	128.348	59.832	5.944	0	59.581	63.72	0	56.58	111.25	123.213	89.514	4.835	17.028	111.308	48.507	83.496	0	0	53.174	65.27	8.298	55.44	65.782	6.86	0	70.291	0	21.678	34.752	25.396	6.029	0
1.075	27.576	72.099	179.909	0	0	71.55	4.65	24.532	32.413	0	52.559	0	0	23.421	57.576	161.1	111.522	115.769	95.226	48.447	-5.502	86.899	53.824	0	28.69	111.713	87.464	69.889	6.498	30.741	80.001	1.938	76.998	0	0	84.708	22.09	14.359	20.143	78.315	0	33.631	65.456	0	21.914	26.775	0	29.703	26.714
1.1825	0	19.498	180.503	0	2.563	60.587	15.11	29.801	46.84	0	52.677	32.967	36.788	0	55.403	156.38	77.642	92.395	92.519	51.253	36.421	85.267	23.171	0	29.9	94.635	53.832	59.57	28.072	27.464	32.662	0	23.111	0	0	84.477	0	11.849	0	107.147	0	6.501	29.48	9.127	93.032	0	0	75.663	0
1.29	11.807	16.549	132.555	24.349	0	49.628	0	40.936	67.937	0	106.349	20.54	2.416	0	38.388	34.62	80.629	40.102	124.574	5.834	38.528	51.868	66.774	0	0	94.359	35.427	26.264	19.79	30.753	23.09	3.175	0	12.569	21.465	87.912	0	11.239	0	28.201	0	0	1.191	15.006	143.204	0	0	128.473	0
1.3975	46.254	0	41.432	16.559	2.574	34.538	0	0	75.546	0	217.333	0	0	0	0	60.54	65.98	3.401	86.602	0	71.289	6.745	58.314	0	0	68.218	0	-5.375	3.297	45.821	35.583	33.435	0	0	38.327	68.296	0	13.35	0	0	14.901	0	0	18.586	67.761	0	0	150.925	0
1.505	3.503	0	0	23.328	65.957	0	0	5.745	37.718	0	270.118	12.651	22.528	0	0	109.11	3.629	52.939	19.723	0	12.792	10.56	24.629	0	0	39.213	0	16.262	0	189.879	20.609	30.639	88.047	0	45.76	17.083	0	0	0	6.205	134.071	0.745	0	52.212	-9.204	16.387	0	134.556	4.341
1.6125	0	0	0	155.57	280.307	0	0	0	75.843	13.913	335.944	32.618	44.383	40.795	0	153.26	0	117.412	1.56	83.97	28.101	65.899	52.578	0	0	58.956	0.971	57.412	48.444	277.068	104.221	22.839	199.5	0	55.076	94.873	51.37	0	0.493	0	189.407	96.044	0	80.131	19.039	9.575	0	95.561	40.025
1.72	42.819	138.473	67.884	277.736	573.799	88.09	262.16	3.358	249.939	106.52	558.232	64.282	23.799	262.929	60.509	397.72	39.478	164.436	53.651	173.838	230.091	232.773	118.842	0	0	79.384	208.682	195.452	247.333	218.304	242.461	52.747	325.445	0	233.894	126.488	333	35.723	93.145	11.271	265.487	193.235	55.663	132.693	107.451	52.595	0	122.191	110.332
1.8275	368.349	491.002	205.024	197.77	722.622	167.206	637.35	185.515	436.738	325.35	688.438	151.731	91.289	481.164	161.816	828.46	287.634	273.944	161.062	232.77	471.873	477.614	239.341	34.937	309.28	200.677	441.99	426.29	443.117	151.358	279.909	140.335	488.713	146.18	413.389	190.518	754.74	201.308	157.572	138.942	317.406	192.306	68.051	130.466	191.663	98.729	0	171.327	153.457
1.935	737.654	814.543	375.348	132.863	651.731	322.021	924.28	373.107	507.131	385.685	654.653	405.062	194.68	657.132	245.756	1206.23	555.123	359.184	312.392	257.592	558.539	581.821	382.239	212.634	826.44	411.99	548.006	642.357	434.796	200.776	222.638	318.904	579.477	435.493	407.772	231.868	1112.05	356.199	158.799	316.486	336.464	314.718	61.406	156.269	243.386	119.148	40.821	184.834	167.723
2.0425	665.248	761.626	457.785	67.805	477.231	385.52	936.51	414.023	306.245	208.322	665.793	522.363	232.27	761.127	247.601	1132.29	576.301	357.857	353	290.83	420.146	469.363	363.681	216.663	1185.57	448.98	500.946	687.653	272.009	168.145	87.823	422.79	430.612	590.2	202.71	194.499	1051.28	238.871	126.751	397.392	294.37	263.99	80.217	174.623	219.87	107.979	109.337	109.846	133.027
2.15	317.775	268.943	387.626	99.765	298.453	370.691	705.94	299.619	92.882	40.03	475.794	428.197	179.921	578.797	136.556	830.3	327.823	252.114	235.235	324.097	205.543	235.418	232.908	82.852	1144.69	323.679	307.446	566.247	126.612	78.551	-25.53	300.906	235.596	362.389	0	112.87	664.87	0	68.471	344.305	220.484	81.2	72.277	63.986	158.649	35.049	100.852	1.728	38.965
2.2575	86.66	2.799	194.363	160.716	125.476	215.694	433.17	100.393	18.154	0	177.926	231.448	64.029	318.729	58.34	581.16	49.507	104.073	67.507	299.589	144.571	20.709	156.747	0	795.42	170.005	97.805	459.591	59.808	6.96	0	51.645	64.776	185.137	0	32.847	187.76	0	57.601	154.337	124.432	0	40.979	0	50.829	0	84.68	0	0
2.365	34.847	0	32.149	182.681	8.42	122.919	238.55	3.323	71.045	0	92.698	17.476	0	71.635	0	364.22	0	0	0	183.796	86.872	0	71.025	0	394.7	40.45	24.113	275.228	23.408	24.091	0	0	0	92.063	0	30.103	0	0	38.536	0	27.62	0	15.068	0	0	0	77.423	0	0
2.4725	41.758	0	0	156.275	0	50.406	58.95	-6.112	44.372	0	127.083	0	0	0	0.56	232.19	0	0	0	47.22	67.751	18.451	24.792	0	114.81	0	22.143	69.765	0	0	16.565	0	0	2.011	0	16.861	26.52	0	69.694	0	0	10.926	0	0	7.355	4.535	92.897	0	0
2.58	51.341	0	41.79	81.294	0	0	4.26	22.837	35.027	0	80.47	0	19.48	0	75.167	153.12	30.18	39.979	0	0	58.946	56.818	0	0	0	0	2.893	0	0	0	56.185	0	0	0	0	21.951	71.84	14.845	101.647	0	9.196	31.061	0	0	70.372	61.359	92.875	9.2	0
2.6875	63.966	0	77.055	34.297	0	0	13.98	38.845	16.807	39.736	29.739	1.401	36.956	0	53.487	50.75	90.509	63.05	9.23	0	25.185	51.498	0	0	0	14.868	8.08	0	57.15	0	72.645	0	0	0	37.835	73.441	64.89	0	109.97	0	24.352	2.695	0	16.114	35.652	58.261	66.855	16.56	0
2.795	79.516	0	86.469	21.388	26.515	52.555	27.82	50.26	0	50.939	58.459	31.838	0	0	77.976	8.08	41.386	59.553	56.521	0	0	60.76	0	0	0	44.753	31.636	14.509	53.324	24.086	40.718	25.314	10.096	7.102	38.131	85.679	11.73	0	61.407	0	52.37	8.889	8.689	44.236	47.547	24.832	12.732	14.76	0
2.9025	53.225	0	64.931	28.06	82.02	50.207	113.07	51.726	0	101.756	70.394	101.584	0	0	99.9	61.3	7.741	81.409	24.275	0	25.263	76.039	0	0	0	54.78	129.877	25.033	32.76	39.625	8.052	25.184	95.688	21.583	8.237	34.758	14.85	2.536	0	0	91.027	41.87	23.926	47.924	18.845	26.611	19.472	37.132	0
3.01	45.103	12.543	56.803	31.123	96.303	29.597	216.43	25.546	49.312	65.766	25.502	84.773	90.583	0	59.127	65.12	29.141	94.857	6.059	0	27.036	80.043	27.132	0	8.21	26.805	207.138	41.797	60.159	48.485	19.775	29.352	169.283	9.994	0	3.19	43.44	78.895	0	13.811	125.473	15.949	59.825	0	5.048	33.96	28.438	0	0
3.1175	89.17	6.589	29.119	26.437	0	28.314	163.06	21.049	100.058	79.359	56.353	48.944	25.021	0	27.982	52.11	69.473	60.167	48.089	13.286	59.355	55.637	53.295	0	4.9	34.544	144.593	9.169	69.36	75.099	41.351	35.82	130.008	86.101	12.264	54.148	75.23	77.043	32.323	66.743	154.831	61.074	80.993	0	25.901	33.559	32.037	0	0
3.225	80.269	0	52.508	36.918	0	22.3	112.59	31.539	126.418	113.735	73.61	8.718	0	19.832	24.311	34.93	69.882	50.775	69.271	3.843	45.384	0	52.796	0	9.01	39.86	162.364	69.86	49.982	70.108	4.324	77.37	201.408	57.946	19.305	103.223	115.23	24.368	28.918	97.105	126.168	112.194	75.108	47.89	0	44.824	0	34.575	0
3.3325	37.032	3.436	45.498	77.657	0	79.217	102.78	10.893	113.075	96.651	47.565	0	0	0	35.68	71.04	0.081	49.172	41.019	0	74.888	4.942	54.952	0	15.38	0	212.791	97.748	70.006	32.41	7.547	62.122	154.315	29.919	3.396	66.515	115.98	0	26.518	42.955	56.554	83.133	0	99.975	0	70.423	0	66.243	0
3.44	0	17.246	46.771	55.301	11.29	134.491	57.72	0	30.293	140.366	33.941	51.618	9.098	0	48.809	103.88	31.245	17.325	46.781	22.337	122.566	58.209	74.689	0	19.02	0	170.071	82.783	87.802	48.311	47.607	30.641	93.053	1.198	11.893	43.949	62.61	91.101	58.516	37.805	30.431	100.6	0	62.231	29.792	40.635	0	89.497	0
3.5475	0	0	91.484	31.967	58.496	194.488	31.6	0	0	178.897	79.918	109.239	35.003	0	64.115	125.32	57.285	0	64.313	45.992	136.632	98.707	82.333	0	23.54	0	130.208	35.504	129.591	18.502	32.912	55.44	55.498	0	17.17	17.812	77.14	134.81	40.904	25.288	69.448	92.654	0	56.947	3.345	0	0	47.256	0
3.655	0	2.895	118.245	39.415	64.042	217.139	54.46	12.224	0	163.859	138.641	104.307	31.318	0	66.43	152.77	14.079	0	66.28	81.863	124.959	54.808	93.424	0	27.85	0	107.575	56.659	140.201	15.459	17.795	89.763	62.01	22.5	19.308	0	102.78	120.124	60.822	0	71.178	62.735	7.176	4.554	0	20.321	0	0	0
3.7625	0	0.467	117.941	43.27	46.287	170.346	90.19	48.833	20.034	153.602	136.809	79.05	12.026	0	45.588	134.55	0	15.319	91.651	89.138	105.327	68.517	118.854	0	8.32	22.97	121.06	110.171	132.513	0	37.476	94.35	80.735	98.14	0	16.53	101.85	116.011	46.318	0	40.554	81.974	26.217	0	0	15.045	0	4.587	0
3.87	18.383	0	39.928	75.067	30.166	122.206	85.35	52.992	30.755	124.227	122.153	120.969	7.154	16.08	35.759	45.82	0	13.383	110.953	58.655	157.6	71.288	108.136	0	32.06	68.517	117.029	179.949	127.033	0	0	42.886	104.822	67.311	49.498	58.962	75.88	94.07	2.924	31.404	52.362	133.304	0	94.622	0	0	0	0	0
3.9775	0	0	34.79	78.43	0	66.967	91.44	26.901	56.537	111.85	92.294	102.778	0	0	63.882	0	0	0	44.06	32.158	247.457	90.599	89.301	38.628	67.79	25.814	112.742	213.609	94.402	0	11.81	0	124.812	36.337	80.027	74.417	90	120.323	7.73	39.257	31.493	108.48	0	68.663	0	19.156	0	17.431	0
Calculation of area under the curve
NOCODAZOLE	Embryo1_01															Embryo1_02										Embryo1_03										Embryo2_01								Embryo2_05
N-Cadherin	1	2	3	4	5	6	7	8	9	10	11	12	13	14	15	16	17	18	19	20	21	22	23	24	25	26	27	28	29	30	31	32	33	34	35	36	38	39	40	41	42	43	44	46	47	48	49	50	51
0	1.12714	7.72232	16.078	8.31056	3.95992	6.5704	11.7282	0	0	0	7.82213	6.60824	6.94423	8.04224	3.00882	2.52249	0	4.67991	5.77157	9.58825	1.38788	6.28047	10.5842	0	8.41994	7.67491	12.7986	10.401	0.167055	2.26255	0.972015	0.0603612	2.18886	0	1.2735	6.90241	9.30628	2.69159	2.52555	7.27845	3.46666	1.4341	1.22948	4.18385	0.135128	2.4238	0	3.23274	1.18615
0.1075	0	7.61009	25.2834	4.33961	0.520999	8.84897	6.42904	0	0.469667	0	4.7457	4.98413	5.65171	0.465636	6.29869	7.75183	0	3.91289	8.70476	9.44404	5.56162	12.2737	9.62781	0.754865	7.93243	7.06017	10.5632	8.3663	2.80709	3.09294	2.01541	1.61089	0	0	0	5.97184	5.03638	1.62905	4.85561	5.73889	5.71868	3.12427	0.975939	0.92321	1.37804	0.953203	0	2.04288	1.18615
0.215	0.536156	6.99943	28.8885	1.60782	0	9.11503	6.46666	0	3.56685	0	4.21895	5.71486	6.35513	0.203659	5.37505	9.65296	2.90777	2.8509	10.5303	5.38333	7.96016	19.5116	7.92361	6.24295	8.2947	5.76587	9.54767	5.74206	7.83686	2.60102	6.09498	1.95967	0.732666	0	0	5.30448	3.83184	0	2.6918	4.03464	10.0977	1.93339	2.47653	0	3.58238	2.42305	0	1.26087	0
0.3225	8.997	4.94382	26.5217	3.18152	1.66431	6.90859	6.09364	0	9.02264	0	5.44987	3.49724	9.20415	2.00799	2.08518	9.89215	7.36552	4.53193	6.89709	2.56592	5.10749	26.6943	6.0515	10.0232	9.15631	7.10258	10.5614	6.03279	8.79758	4.67786	6.86436	0.871879	1.99235	0	0.826621	5.47229	4.23711	0	0	6.16443	10.9892	0.243219	5.09039	0	7.94995	4.24953	0.289659	0.68241	0
0.43	12.2962	5.11506	20.7562	7.46754	5.01676	5.58285	3.70069	0	13.7221	0	8.69594	0	5.59591	1.80433	0	10.2297	6.00081	4.0147	3.42253	1.57966	1.52446	26.1656	6.35862	4.53516	9.40088	7.22196	13.7188	7.64094	4.38132	3.52482	6.38668	1.69361	1.27216	0.360017	1.93699	4.2899	7.03211	0.973359	0	7.31263	7.92839	0	4.49409	0	8.70718	2.30824	0.289659	3.134	0
0.5375	6.01248	3.10008	15.2514	9.91209	7.03851	5.20047	1.14595	0	11.6065	0	14.8215	0	0.781901	0	0	7.33849	1.54305	3.41877	3.85914	1.24781	1.42781	19.3006	9.32923	0	10.9102	2.57882	12.1103	8.25675	2.01987	0.617588	7.87663	3.09557	2.21966	1.14181	1.2879	3.93923	11.6347	1.96446	1.97574	2.96867	6.54691	0	4.08005	0.678271	4.30839	1.66335	0	3.9388	0
0.645	2.17714	0	9.42141	10.7781	8.57737	5.3556	1.48726	0	5.19187	0	19.0593	0	0.328843	3.19958	0	4.71334	2.08168	5.7283	8.4201	4.40347	4.53166	13.3089	10.0902	0.936809	10.4431	2.47508	8.70911	9.78723	3.93326	3.07133	7.12338	5.16425	6.4364	0.781794	0.177536	6.97874	15.4306	1.04587	5.46449	0	6.56658	1.01066	6.55669	0.678271	1.70979	2.20375	0	3.36238	0
0.7525	0	0.10793	6.25886	10.3208	8.13759	4.42787	3.91085	0.20296	5.2388	0	15.3844	0	0.299065	5.17441	0.292669	7.17133	9.91215	9.30472	10.5849	5.8344	3.8972	8.5993	8.30567	2.02267	9.09934	7.21513	9.86404	11.9645	4.18347	5.36651	7.25587	5.06868	8.00122	0	0	8.25831	14.2309	0.12341	8.11249	0.274179	4.80697	1.40637	8.67116	0	3.08907	3.23414	0	3.44296	0
0.86	0.127011	2.76743	9.63533	7.15192	3.24628	3.10352	3.04117	1.57047	8.45455	0	6.99261	0	0	3.44409	2.2633	12.1819	17.292	12.4996	8.00198	2.5134	0.58996	6.56132	7.06028	1.08586	7.5293	10.7197	12.0514	11.5334	1.7494	3.21043	10.3514	4.43674	8.25992	0	0	6.43291	9.38045	0.514656	7.60364	3.80996	1.98563	0.395707	8.09244	0	3.75616	4.17288	1.36503	1.70522	0
0.9675	1.60922	6.53482	16.0661	2.16387	0	5.62703	0.867525	2.6861	6.34003	0	4.29962	0	0	2.72814	5.06535	15.8057	15.4558	13.1213	8.33437	2.92352	-0.295733	7.8733	6.31799	0	4.58326	11.9843	11.3239	8.56791	0.609149	2.56758	10.2829	2.71142	8.62655	0	0	7.41116	4.6956	1.21781	4.06259	7.74521	0.368725	1.80767	7.2964	0	2.34307	3.30708	1.36503	1.92059	1.43588
1.075	1.48221	4.92334	19.3721	0	0.137761	7.10236	1.0621	2.9204	4.25985	0	5.65644	1.77198	1.97736	1.25888	6.07262	17.0646	10.1676	11.1888	10.0913	5.35888	1.6619	9.25392	4.13848	0	3.14921	11.0912	7.59466	6.95842	1.85814	3.12852	6.05564	0.104167	5.38086	0	0	9.09369	1.18734	1.40868	1.08269	9.96858	0	2.15709	5.10281	0.490576	6.17835	1.43916	0	5.66342	1.43588
1.1825	0.634626	1.93753	16.8269	1.30876	0.137761	5.92406	0.812162	3.80211	6.16926	0	8.54765	2.876	2.10721	0	5.04127	10.2662	8.50707	7.12171	11.6687	3.06843	4.02851	7.37101	4.83454	0	1.60713	10.1584	4.79767	4.61358	2.57258	3.12916	2.99667	0.170656	1.24222	0.675584	1.15374	9.26591	0	1.24098	0	7.27495	0	0.349429	1.64857	1.29715	12.6977	0	0	10.9723	0
1.29	3.12078	0.889509	9.3518	2.19881	0.138353	4.52392	0	2.20031	7.71221	0	17.3979	1.10402	0.12986	0	2.06335	5.11485	7.88023	2.33829	11.3507	0.313577	5.90266	3.15045	6.72348	0	0	8.73851	1.9042	1.12278	1.24093	4.11585	3.15367	1.96779	0	0.675584	3.21382	8.39618	0	1.32166	0	1.5158	0.800929	0	0.0640162	1.80557	11.3394	0	0	15.0176	0
1.3975	2.67444	0	2.22697	2.14393	3.68354	1.85642	0	0.308794	6.08794	0	26.2005	0.679991	1.21088	0	0	9.11869	3.74148	3.02828	5.71497	0	4.51935	0.930144	4.45819	0	0	5.77442	0	0.585176	0.177214	12.6689	3.02032	3.44398	4.73253	0	4.51968	4.58912	0	0.717563	0	0.333519	8.00724	0.0400438	0	3.80539	3.14744	0.880801	0	15.3446	0.233329
1.505	0.188286	0	0	9.61577	18.6117	0	0	0.308794	6.1039	0.747824	32.5758	2.43321	3.59647	2.19273	0	14.1024	0.195059	9.15637	1.14396	4.51339	2.198	4.10967	4.14988	0	0	5.27658	0.0521913	3.95998	2.60386	25.0984	6.70961	2.87444	15.4557	0	5.41994	6.01764	2.76114	0	0.0264987	0.333519	17.3869	5.20241	0	7.11344	0.528631	1.39546	0	12.3688	2.38467
1.6125	2.30152	7.44292	3.64877	23.2902	45.9082	4.73484	14.0911	0.180492	17.5108	6.47327	48.062	5.20837	3.66478	16.3252	3.25236	29.6152	2.12194	15.1493	2.96759	13.8572	13.8778	16.0536	9.21383	0	0	7.43578	11.2688	13.5914	15.898	26.6262	18.6342	4.06275	28.2158	0	15.5321	11.8982	20.6599	1.92011	5.03304	0.605816	24.4506	15.5487	2.99189	11.4393	6.79884	3.34164	0	11.7042	8.08169
1.72	22.1003	33.8343	14.6688	25.5584	69.6826	13.7222	48.3487	10.1519	36.9089	23.213	67.0085	11.6107	6.18598	39.995	11.95	65.9072	17.5823	23.5629	11.5408	21.8552	37.7306	38.1833	19.2523	1.87786	16.6238	15.0533	34.9736	33.4186	37.1117	19.8693	28.0774	10.3782	43.761	7.85717	34.7915	17.0391	58.466	12.7404	13.476	8.07395	31.3305	20.7228	6.64963	14.1448	16.0774	8.13367	0	15.7766	14.1787
1.8275	59.4477	70.173	31.195	17.7715	73.8715	26.296	83.9376	30.0259	50.733	38.2181	72.1911	29.9276	15.3708	61.1834	21.907	109.365	45.2982	34.0306	25.4482	26.357	55.3846	56.9446	33.4099	13.3069	61.045	32.9309	53.2123	57.4398	47.1878	18.9272	27.0119	24.6841	57.4152	31.2649	44.1374	22.7032	100.34	29.966	17.0049	24.4793	35.1455	27.2525	6.95831	15.412	23.3839	11.7109	2.19413	19.1437	17.2634
1.935	75.406	84.7191	44.7809	10.7859	60.6817	38.0303	100.017	42.3082	43.719	31.9279	70.974	49.8491	22.9486	76.2314	26.5179	125.695	60.814	38.541	35.7648	29.4777	52.6043	56.5011	40.0932	23.0747	108.146	46.2771	56.3812	71.488	37.9908	19.8295	16.6873	39.8661	54.2923	55.131	32.8134	22.9172	116.279	31.985	15.3483	38.3709	33.9073	31.1056	7.61224	17.7854	24.9	12.2081	8.07099	15.8391	16.1653
2.0425	52.8375	55.3931	45.4408	9.00689	41.693	40.6463	88.2817	38.3583	21.4531	13.3489	61.3603	51.0926	22.1553	72.0209	20.6484	105.489	48.5967	32.7859	31.6176	33.0523	33.6308	37.882	32.0667	16.0989	125.251	41.5304	43.4511	67.3971	21.4259	13.2599	3.34825	38.8987	35.8087	51.2017	10.8957	16.5211	92.2431	12.8393	10.4932	39.8662	27.6734	18.554	8.19655	12.8252	20.3454	7.68776	11.2977	5.9971	9.24457
2.15	21.7384	14.6061	31.2819	14.0009	22.7862	31.5182	61.2272	21.5006	5.96818	2.15161	35.1375	35.4559	13.1123	48.242	10.4757	75.866	20.2815	19.1451	16.2724	33.5231	18.8186	13.7668	20.944	4.45329	104.281	26.5355	21.7822	55.1388	10.0201	4.59622	-1.37224	18.9496	16.145	29.4295	0	7.83229	45.8289	0	6.77637	26.802	18.5392	4.3645	6.08751	3.43925	11.2594	1.88388	9.97234	0.09288	2.09437
2.2575	6.531	0.150446	12.175	18.4576	7.19691	18.2004	36.1049	5.57474	4.79445	0	14.546	13.3797	3.44156	20.9821	3.13577	50.8142	2.661	5.59392	3.6285	25.9819	12.4401	1.11311	12.2427	0	63.969	11.312	6.55309	39.4965	4.47286	1.66899	0	2.77592	3.48171	14.8995	0	3.38356	10.0921	0	5.16736	8.29561	8.17279	0	3.01253	0	2.73206	0	8.71304	0	0
2.365	4.11752	0	1.72801	18.2189	0.452575	9.31622	15.9906	-0.149909	6.20366	0	11.8132	0.939335	0	3.85038	0.0301	32.057	0	0	0	12.4171	8.31099	0.991741	5.15016	0	27.3862	2.17419	2.48626	18.5434	1.25818	1.29489	0.890369	0	0	5.05648	0	2.52432	1.42545	0	5.81736	0	1.48458	0.587273	0.809905	0	0.395331	0.243756	9.1547	0	0
2.4725	5.00407	0	2.24621	12.7693	0	2.70932	3.39754	0.898969	4.2677	0	11.156	0	1.04705	0	4.07033	20.7104	1.62217	2.14887	0	2.53808	6.80996	4.04571	1.33257	0	6.17104	0	1.34569	3.74987	0	0	3.91031	0	0	0.108091	0	2.08615	5.28685	0.797919	9.20958	0	0.494285	2.2568	0	0	4.17783	3.5418	9.98524	0.4945	0
2.58	6.19775	0	6.38792	6.21302	0	0	0.9804	3.31541	2.78608	2.13581	5.92373	0.0753038	3.03343	0	6.91515	10.958	6.48703	5.53781	0.496113	0	4.52204	5.82199	0	0	0	0.799155	0.589799	0	3.07181	0	6.92461	0	0	0	2.03363	5.12732	7.34924	0.797919	11.3744	0	1.80321	1.81439	0	0.866128	5.69879	6.42958	8.58549	1.3846	0
2.6875	7.71216	0	8.78942	2.99307	1.42518	2.82483	2.24675	4.78939	0.903376	4.87378	4.74064	1.7866	1.98638	0	7.06614	3.16211	7.08936	6.58991	3.53412	0	1.35369	6.03387	0	0	0	3.20463	2.13474	0.779859	5.93798	1.29462	6.09326	1.36063	0.54266	0.381732	4.08317	8.5527	4.11833	0	9.21151	0	4.12381	0.62264	0.467034	3.24381	4.47195	4.46625	4.2778	1.68345	0
2.795	7.13483	0	8.13775	2.65783	5.83376	5.52346	7.57284	5.48175	0	8.20736	6.92585	7.17143	0	0	9.56083	3.72918	2.64058	7.57671	4.34279	0	1.35789	7.35295	0	0	0	5.3499	8.68132	2.12538	4.62701	3.42447	2.62139	2.71427	5.68589	1.54182	2.49228	6.47349	1.42868	0.13631	3.30063	0	7.70759	2.7283	1.75306	4.9536	3.56857	2.76506	1.73096	2.78919	0
2.9025	5.28513	0.674186	6.5432	3.18109	9.58486	4.28946	17.7106	4.15337	2.65052	9.00431	5.15441	10.0167	4.86884	0	8.5477	6.79508	1.98241	9.4743	1.63045	0	2.81107	8.38941	1.45835	0	0.441288	4.38519	18.1146	3.59211	4.9944	4.73591	1.4957	2.93131	14.2422	1.69726	0.442739	2.03971	3.13309	4.37692	0	0.742341	11.6369	3.10777	4.50162	2.57592	1.28425	3.25569	2.57516	1.99584	0
3.01	7.21717	1.02834	4.61831	3.09385	5.17629	3.11272	20.3976	2.50448	8.02864	7.80047	4.39971	7.18729	6.21372	0	4.68211	6.30111	5.3005	8.33254	2.91045	0.714122	4.64352	7.2928	4.32295	0	0.704663	3.29751	18.9055	2.73942	6.96165	6.64264	3.28552	3.50299	16.0869	5.16511	0.65919	3.08192	6.37851	8.38167	1.73736	4.32978	15.0663	4.13999	7.56897	0	1.66351	3.62915	3.25053	0	0
3.1175	9.10735	0.354159	4.38745	3.40533	0	2.7205	14.8162	2.8266	12.1731	10.3788	6.98551	3.09933	1.34488	1.06597	2.81075	4.6784	7.49033	5.96313	6.3081	0.920684	5.62972	2.99049	5.70239	0	0.747663	3.99921	16.4989	4.24781	6.41463	7.80488	2.45503	6.08396	17.8136	7.74253	1.69683	8.45869	10.2372	5.45084	3.2917	8.80683	15.1037	9.31316	8.39043	2.57409	1.39218	4.21309	1.72199	1.85841	0
3.225	6.30493	0.184685	5.26782	6.15841	0	5.45654	11.5761	2.28072	12.8727	11.3082	6.51316	0.468593	0	1.06597	3.22452	5.69589	3.76051	5.37215	5.92809	0.206561	6.46462	0.265633	5.79146	0	1.31096	2.14248	20.1646	9.00893	6.44935	5.51034	0.638066	7.49769	19.1201	4.72274	1.22018	9.12342	12.4275	1.30978	2.97969	7.52822	9.82131	10.4988	4.03705	7.94774	0	6.19453	0	5.41897	0
3.3325	1.99047	1.11166	4.95946	7.14649	0.606837	11.4868	8.62687	0.585499	7.70603	12.7397	4.38095	2.77447	0.489017	0	4.54128	9.40195	1.68377	3.57421	4.71925	1.20061	10.6132	3.39437	6.9682	0	1.849	0	20.5788	9.70354	8.48218	4.33875	2.96453	4.98601	13.296	1.67254	0.821784	5.93744	9.59921	4.89668	4.57058	4.34085	4.67544	9.87565	0	8.71857	1.60132	5.96937	0	8.37102	0
3.44	0	0.926972	7.43121	4.69066	3.751	17.6826	4.80095	0	1.62825	17.1604	6.11992	8.64606	2.37043	0	6.06966	12.3195	4.75849	0.931219	5.9713	3.67268	13.9319	8.43423	8.43993	0	2.2876	0	16.14	6.35793	11.6849	3.5912	4.3279	4.62685	7.98462	0.0643925	1.56214	3.31965	7.51156	12.1427	5.34383	3.39125	5.3685	10.3874	0	6.40582	1.78111	2.18413	0	7.35047	0
3.5475	0	0.155606	11.2729	3.83678	6.58642	22.125	4.62572	0.65704	0	18.4231	11.7475	11.4781	3.56475	0	7.01679	14.9473	3.83582	0	7.01937	6.87221	14.0605	8.25143	9.44694	0	2.76221	0	12.7808	4.95376	14.5013	1.8254	2.7255	7.80466	6.31605	1.20938	1.96069	0.957395	9.6707	13.7027	5.46777	1.35923	7.55865	8.35216	0.38571	3.30568	0.179794	1.09225	0	2.54001	0
3.655	0	0.180707	12.695	4.44432	5.93018	20.8273	7.77494	3.28181	1.07683	17.0635	14.8054	9.85544	2.32974	0	6.02097	15.4435	0.756746	0.823396	8.48879	9.1913	12.3779	6.62872	11.4099	0	1.94414	1.23464	12.2891	8.96711	14.6584	0.830921	2.97082	9.89607	7.67254	6.4844	1.0378	0.888487	10.9989	12.6923	5.75878	0	6.00559	7.77811	1.79487	0.244778	0	1.90092	0	0.246551	0
3.7625	0.988086	0.0251012	8.48546	6.36061	4.10935	15.7247	9.43527	5.47309	2.72991	14.9333	13.9192	10.751	1.03093	0.8643	4.3724	9.69489	0	1.54273	10.89	7.94387	14.1323	7.51452	12.2007	0	2.17042	4.91743	12.7973	15.5939	13.9506	0	2.01433	7.37643	9.97369	8.89299	2.66052	4.05769	9.55299	11.2919	2.64676	1.68796	4.99423	11.5712	1.40916	5.08593	0	0.808669	0	0.246551	0
3.87	0.988086	0	4.01609	8.25046	1.62142	10.168	9.50246	4.29425	4.69194	12.6891	11.5265	12.0264	0.384527	0.8643	5.3557	2.46283	0	0.719336	8.33195	4.8812	21.7718	8.70143	10.6122	2.07625	5.36694	5.07029	12.3502	21.1537	11.9021	0	0.634787	2.30512	12.3428	5.57108	6.96197	7.16912	8.91605	11.5236	0.572652	3.79803	4.50721	12.9959	0	8.77657	0	1.02964	0	0.936916	0
3.9775
SUM (AREA UNDER THE CURVE)	343.393	323.612	502.096	292.793	427.769	387.263	618.209	202.493	342.752	262.799	677.259	312.47	159.726	373.213	215.738	864.036	337.813	324.291	312.307	293.401	403.281	477.938	356.012	86.4896	622.983	328.487	529.077	555.02	333.939	225.205	223.498	235.935	436.738	243.729	185.613	270.416	640.708	191.801	182.983	247.232	364.241	232.682	128.405	150.72	202.562	123.344	84.8394	187.96	74.8901
Sum of the middle 10 values	249.672	266.319	187.165	159.475	340.884	185.174	451.397	149.158	197.663	116.081	424.824	199.897	91.5228	341.023	101.988	629.622	199.173	180.114	128.384	203.573	241.806	229.592	177.855	58.8117	512.873	188.526	231.506	364.224	177.969	131.171	103.897	142.49	254.575	194.948	143.59	112.923	453.382	90.2488	88.3527	146.827	198.585	125.595	42.3186	82.1595	110.599	50.1469	59.3881	81.4167	69.4127
DMSO	Embryo1_01										Embryo1_02										Embryo1_03										Embryo2_01										Embryo2_02
PHALLOIDIN	1	2	3	4	5	6	7	8	9	10	11	12	13	14	15	16	17	18	19	20	21	22	23	24	25	26	27	28	29	30	31	32	33	34	35	36	37	38	39	40	41	42	43	44	45	46	47	48	49
0	0	0	0	0	0	0	23.047	0	0	99.059	0	0	0	0	0	0	0	0	0	0	0	0	0	0	46.863	0	0	0	0	0	19.253	0	0	0	0	0	0	0	0	0	0	0	0	0	0	0	0	16.413	0
0.1075	0	0	0	0	0	0	0	0	0	0	0	0	0	0	0	0	0	0	0	0	0	0	0	0	70.992	3.999	0	0	0	0	0	0	94.641	0	0	0	0	0	0	0	0	0	0	0	0	0	0	0	0
0.215	0	0	0	0	0	0	0	0	0	0	0	0	0	0	0	0	7.066	0	0	0	0	0	0	0	71.043	10.111	0	0	0	0	0	0	79.314	0	8.341	0	0	0	0	0	9.984	0	0	42.559	0	0	0	0	0
0.3225	0	0	0	0	0	0	0.314	0	0	10.618	0	0	12.088	0	0	0	2.51	0	0	0	0	24.162	0	0	154.906	20.238	0	0	0	0	0	0	9.361	0	2.851	0	0	0	0	0	10.408	25.263	0	27.462	0	0	0	0	0
0.43	0	0	0	0	0	0	48.658	0	0	42.394	0	0	18.593	0	15.282	0	10.129	0	0	0	0	0	0	0	220.243	0	0	0	4.761	0	0	0	0	3.078	0	0	23.832	0	0	0	12.675	0	0	0	0	0	0	0	0
0.5375	0	0	0	0	0	6.924	26.051	0	0	0	0	0	0	0	0	0	0	0	0	0	0	0	0	0	206.328	0	0	0	0	0	0	0	0	9.91	0	0	38.852	0	0	0	57.216	14.416	0	0	0	0	0	0	0
0.645	0	0	0	0	0	0	1.364	0	0	0	0	0	0	0	0	0	0	0	0	0	0	0	0	0	138.212	14.211	0	0	0	18.926	0	0	-9.26	31.377	0	0	0	0	0	0	71.228	0	0	0	0	0	0	6.213	0
0.7525	0	0	17.649	0	0	0	1.592	0	0	0	0	0	0	0	0	0	0	0	0	0	2.877	0	17.614	0	106.311	38.146	0	25.47	0	94.989	2.285	0	3.432	10.337	0	0	0	0	0	0	29.43	0	0	0	0	0	0	3.799	25.487
0.86	0	0	0	0	0	0	0	0	0	0	0	0	10.955	0	0	0	0	0	0	5.055	47.87	0	0	0	138.706	79.278	0	25.522	0	79.575	0	0	0	8.962	0	11.347	0	13.954	0	0	0	0	0	0	0	0	0	0	66.109
0.9675	0	0	0	0	0	0	0	0	0	0	0	0	0	0	0	0	0	0	0	28.148	61.422	0	0	0	57.419	44.231	0	50.262	0	0	0	0	5.991	0	0	26.027	0	0	0	0	0	0	0	0	0	0	0	0	55.73
1.075	0	0	0	0	0	0	0	0	0	0	0	0	0	0	0	0	1.165	0	0	0	27.34	0	0	0	40.536	24.746	0	0	0	0	0	0	48.871	0	0	0	0	0	0	0	0	0	0	0	0	47.557	0	0	0
1.1825	0	22.886	0	0	0	0	0	0	0	0	0	0	0	0	0	0	24.877	0	0	0	0	0	0	0	98.673	23.218	0	0	0	0	0	0	0	0	3.876	0	0	0	0	0	0	11.852	0	0	0	71.872	0	0	0
1.29	0	73.696	0	0	0	0	0	0	0	0	0	0	0	0	0	0	0	0	0	24.308	0	12.674	0	0	64.727	14.828	0	0	0	0	0	0	8.648	0	17.242	0	0	0	0	0	0	32.712	0	0	0	45.014	0	0	0
1.3975	0	142.451	0	0	0	0	0	0	0	0	0	0	0	0	0	2.893	0	0	0	34.235	0	0	0	0	67.363	0	0	0	0	0	0	0	0	0	15.839	0	0	0	0	0	0	18.89	0	0	0	0	0	0	0
1.505	0	170.874	0	0	0	0	29.994	0	0	0	0	1.762	10.529	0	0	0	0	0	0	0.518	0	13.335	75.363	0	127.25	0	0	0	0	0	0	0	0	0	72.953	23.504	0	0	0	0.409	0	91.265	0	0	0	27.97	0	0	0
1.6125	0	181.194	0	15.036	0	0	66.021	69.387	0	0	0	43.351	62.187	0	0	25.49	42.825	0	0	53.435	0	40.342	93.567	0	213.632	0	0	0	37.338	0	0	0	19.785	1.968	166.665	33.415	0	0	106.227	38.625	0	134.752	0	0	0	42.111	0	0	0
1.72	0	193.253	38.488	106.172	6.066	0	184.034	170.224	0	0	0.035	100.238	70.106	0	0	150.241	71.19	0	88.927	208.842	25.433	81.826	84.948	0	351.579	0	0	0	153.103	30.476	43.89	0	80.472	111.136	251.306	0	121.919	32.621	239.58	43.989	0	120.5	0	0	0	105.581	0	80.195	0
1.8275	0	230.244	105.064	222.578	174.657	0	320.257	219.948	0	6.653	127.43	158.026	87.346	38.645	0	228.255	86.853	82.181	191.578	304.435	158.191	151.822	114.994	3.467	446.027	0	48.561	177.826	311.94	102.404	137.94	0	160.804	167.187	392.486	0	335.157	66.51	219.867	133.312	41.27	139.967	11.432	0	148.556	311.679	0	147.816	103.522
1.935	105.895	233.54	111.019	261.793	261.18	68.527	322.454	222.243	162.758	25.564	283.972	223.422	91.719	154.192	37.089	224.528	77.337	209.552	199.362	313.797	263.202	252.627	132.152	50.808	373.325	16.237	155.091	280.636	356.8	181.602	248.536	0	185.724	253.125	396.483	51.526	304.702	74.177	197.055	187.01	112.326	257.152	89.537	31.899	172.595	479.815	29.069	217.049	205.728
2.0425	134.223	146.71	107.187	182.78	246.411	184.74	217.527	138.843	203.578	70.605	296.68	148.057	83.877	284.833	116.65	243.236	60.28	284.043	147.547	218.776	335.013	197.926	118.93	31.26	215.863	134.92	147.206	201.987	243.721	255.584	214.947	52.488	101.53	361.098	223.293	105.407	169.397	44.288	124.863	100.019	156.127	296.794	152.59	241.011	64.257	523.843	64.02	245.937	218.413
2.15	80.04	36.511	97.093	112.086	187.925	163.397	121.493	74.122	118.495	40.785	212.43	8.393	107.268	314.275	122.439	221.592	48.845	272.119	92.948	87.969	300.668	140.265	86.965	42.307	140.728	152.93	135.205	75.735	65.29	265.908	125.232	192.318	14.867	396.327	63.964	138.05	44.132	32.177	56.13	0	144.566	256.272	165.748	395.112	22.349	517.28	30.169	126.801	218.098
2.2575	27.391	0	54.732	72.17	133.501	83.572	8.157	0	17.123	0	38.313	0	66.153	230.666	0	106.641	0	172.956	113.784	9.552	232.524	54.25	77.597	45.824	152.406	110.807	109.183	0	0	178.818	3.039	187.798	12.455	218.551	0	145.902	0	0	0	0	63.126	142.304	111.537	365.147	0	458.205	44.49	53.243	123.126
2.365	0	0	0	0	43.985	18.684	0	0	0	0	0	0	0	149.604	0	52.838	0	43.792	173.374	0	123.934	5.972	49.877	0	104.766	55.251	18.238	0	0	24.395	0	157.411	58.093	54.513	0	161.86	0	0	0	0	0	12.51	22.222	194.733	0	371.997	60.119	0	9.316
2.4725	0	0	0	0	0	0	0	0	0	0	0	0	0	51.635	0	37.219	0	0	101.681	4.179	26.602	5.396	25.357	0	40.19	4.175	0	0	0	0	0	83.471	61.118	8.73	0	127.183	0	0	0	0	0	0	0	0.085	0	98.991	38.38	0	0
2.58	0	0	0	0	0	4.619	0	0	0	0	0	0	0	0	0	0	0	0	0	45.552	0	0	26.702	0	36.251	0.022	0	0	0	0	0	0	2.326	0	0	58.488	0	6.732	0	0	0	0	0	0	0	0	13.469	0	0
2.6875	0	4.214	0	0	0	0	0	0	0	0	0	0	0	0	0	0	0	0	0	0	0	0	25.421	0	62.883	10.22	0	0	0	0	0	0	0	0	0	0	0	0	0	0	0	0	0	0	0	0	0	0	0
2.795	0	45.647	0	0	0	0	0	0	13.742	0	0	0	0	0	0	0	9.925	0	0	0	35.636	0	44.491	0	45.596	15.22	0	0	0	0	0	0	0.576	0	0	0	0	0	0	0	0	0	0	0	0	0	0	0	0
2.9025	0	83.83	16.294	0	0	0	0	0	10.544	0	0	0	0	0	0	0	32.338	0	0	0	65.85	0	48.959	0	60.934	0	0	0	0	0	0	0	46.665	38.047	0	0	0	0	0	0	0	0	0	0	0	0	21.943	0	0
3.01	0	98.898	0	0	0	0	0	0	13.767	0	46.642	0	27.155	0	0	0	0	0	0	0	50.64	0	0	0	43.736	0	0	32.461	0	0	0	0	88.434	0	0	0	0	22.51	0	0	0	0	0	0	0	0	9.28	0	0
3.1175	0	63.353	0	0	0	17.527	20.968	0	53.816	0	137.49	0	0	0	7.562	0	0	0	0	0	33.68	0	0	0	39.452	0	0	44.893	0	0	0	0	63.954	0	17.927	0	1.921	0	0	0	0	0	0	4.848	0	0	0	0	0
3.225	0	0	0	0	0	22.032	40.974	0	57.486	0	93.123	0.528	0	0	0	0	29.386	0	0	43.863	30.708	0	0	0	45.095	0	0	42.745	0	0	0	0	2.346	0	52.311	0	30.06	0	0	0	2.705	0	0	0	0	0	3.621	0	0
3.3325	0	0	0	0	0	0	36.325	0	13.35	0	41.483	13.717	2.598	0	1.071	0	0	0	0	21.442	0	0	0	0	56.812	0	0	24.598	0	10.07	0	0	0	0	37.284	0	0	0	0	0	76.465	0	0	0	0	0	8.117	0	0
3.44	0	0	0	0	0	0	39.579	0	0	0	19.408	15.244	0	0	19.685	0	0	0	0	0	0	0	0	0	82.019	53.388	0	20.465	0	0	0	26.872	0	0	0	0	0	0	0	0	79.419	0	0	0	0	0	18.64	0	0
3.5475	0	23.218	0	0	0	0	44.589	0	0	0	0	0	0	0	0	0	7.854	0	0	0	0	0	0	0	119.524	61.125	0	22.721	0	0	0	0	0	0	0	0	0	0	0	0	115.149	0	0	0	0	0	0	0	0
3.655	0	97.059	0	0	0	0	31.033	0	0	2.028	0	0	0	0	0	0	23.464	0	0	51.491	0	0	0	0	126.198	42.23	0	58.894	0	0	0	0	51.217	0	0	0	0	0	0	0	80.34	0	0	0	0	0	0	0	0
3.7625	0	114.535	0	0	0	0	0	0	0	0	0	0	0	0	0	0	16.088	0	0	37.054	0	0	0	0	63.838	29.53	41.057	83.339	0	0	0	0	103.224	0	0	0	0	0	0	0	0	0	0	0	0	0	0	0	0
3.87	0	58.347	0	0	0	0	0	0	0	0	0	26.561	0	0	0	0	0	0	0	3.362	36.71	0	0	0	37.896	5.407	79.539	69.103	0	0	0	0	47.403	0	0	0	0	0	0.301	0	0	0	0	0	0	0	0	0	0
3.9775	0	19.009	0	0	0	0	0	0	0	0	0	9.418	0	0	0	0	0	42.479	0	0	0	0	0	27.573	68.765	66.042	124.796	82.719	0	0	0	0	0	0	0	0	0	0	0	0	0	0	0	0	0	0	39.133	0	0
Calculation of area under the curve
DMSO	Embryo1_01										Embryo1_02										Embryo1_03										Embryo2_01										Embryo2_02
PHALLOIDIN	1	2	3	4	5	6	7	8	9	10	11	12	13	14	15	16	17	18	19	20	21	22	23	24	25	26	27	28	29	30	31	32	33	34	35	36	37	38	39	40	41	42	43	44	45	46	47	48	49
0	0	0	0	0	0	0	1.23878	0	0	5.32442	0	0	0	0	0	0	0	0	0	0	0	0	0	0	6.33471	0.214946	0	0	0	0	1.03485	0	5.08695	0	0	0	0	0	0	0	0	0	0	0	0	0	0	0.882199	0
0.1075	0	0	0	0	0	0	0	0	0	0	0	0	0	0	0	0	0.379797	0	0	0	0	0	0	0	7.63438	0.758412	0	0	0	0	0	0	9.35008	0	0.448329	0	0	0	0	0	0.53664	0	0	2.28755	0	0	0	0	0
0.215	0	0	0	0	0	0	0.0168775	0	0	0.570718	0	0	0.64973	0	0	0	0.51471	0	0	0	0	1.29871	0	0	12.1448	1.63126	0	0	0	0	0	0	4.76628	0	0.60157	0	0	0	0	0	1.09607	1.35789	0	3.76363	0	0	0	0	0
0.3225	0	0	0	0	0	0	2.63224	0	0	2.84939	0	0	1.6491	0	0.821407	0	0.679346	0	0	0	0	1.29871	0	0	20.1643	1.08779	0	0	0.255904	0	0	0	0.503154	0.165442	0.153241	0	1.28097	0	0	0	1.24071	1.35789	0	1.47608	0	0	0	0	0
0.43	0	0	0	0	0	0.372165	4.01561	0	0	2.27868	0	0	0.999374	0	0.821407	0	0.544434	0	0	0	0	0	0	0	22.9282	0	0	0	0.255904	0	0	0	0	0.698105	0	0	3.36926	0	0	0	3.75664	0.77486	0	0	0	0	0	0	0
0.5375	0	0	0	0	0	0.372165	1.47356	0	0	0	0	0	0	0	0	0	0	0	0	0	0	0	0	0	18.519	0.763841	0	0	0	1.01727	0	0	-0.497725	2.21918	0	0	2.08829	0	0	0	6.90386	0.77486	0	0	0	0	0	0.333949	0
0.645	0	0	0.948634	0	0	0	0.158885	0	0	0	0	0	0	0	0	0	0	0	0	0	0.154639	0	0.946752	0	13.1431	2.81419	0	1.36901	0	6.12293	0.122819	0	-0.313255	2.24213	0	0	0	0	0	0	5.41037	0	0	0	0	0	0	0.538145	1.36993
0.7525	0	0	0.948634	0	0	0	0.08557	0	0	0	0	0	0.588831	0	0	0	0	0	0	0.271706	2.72765	0	0.946752	0	13.1697	6.31154	0	2.74082	0	9.38282	0.122819	0	0.18447	1.03732	0	0.609901	0	0.750027	0	0	1.58186	0	0	0	0	0	0	0.204196	4.92328
0.86	0	0	0	0	0	0	0	0	0	0	0	0	0.588831	0	0	0	0	0	0	1.78466	5.87444	0	0	0	10.5417	6.63861	0	4.07339	0	4.27716	0	0	0.322016	0.481707	0	2.00885	0	0.750027	0	0	0	0	0	0	0	0	0	0	6.54885
0.9675	0	0	0	0	0	0	0	0	0	0	0	0	0	0	0	0	0.0626187	0	0	1.51296	4.77096	0	0	0	5.26508	3.70751	0	2.70158	0	0	0	0	2.94883	0	0	1.39895	0	0	0	0	0	0	0	0	0	2.55619	0	0	2.99549
1.075	0	1.23012	0	0	0	0	0	0	0	0	0	0	0	0	0	0	1.39976	0	0	0	1.46952	0	0	0	7.48248	2.57806	0	0	0	0	0	0	2.62682	0	0.208335	0	0	0	0	0	0	0.637045	0	0	0	6.41931	0	0	0
1.1825	0	5.19128	0	0	0	0	0	0	0	0	0	0	0	0	0	0	1.33714	0	0	1.30655	0	0.681227	0	0	8.78275	2.04497	0	0	0	0	0	0	0.46483	0	1.13509	0	0	0	0	0	0	2.39531	0	0	0	6.28262	0	0	0
1.29	0	11.6179	0	0	0	0	0	0	0	0	0	0	0	0	0	0.155499	0	0	0	3.14669	0	0.681227	0	0	7.09984	0.797005	0	0	0	0	0	0	0.46483	0	1.7781	0	0	0	0	0	0	2.77361	0	0	0	2.4195	0	0	0
1.3975	0	16.8412	0	0	0	0	1.61218	0	0	0	0	0.0947075	0.565934	0	0	0.155499	0	0	0	1.86797	0	0.716756	4.05076	0	10.4604	0	0	0	0	0	0	0	0	0	4.77257	1.26334	0	0	0	0.0219837	0	5.92083	0	0	0	1.50339	0	0	0
1.505	0	18.9237	0	0.808185	0	0	5.16081	3.72955	0	0	0	2.42482	3.90849	0	0	1.37009	2.30184	0	0	2.89997	0	2.88514	9.07999	0	18.3224	0	0	0	2.00692	0	0	0	1.06344	0.10578	12.8795	3.0594	0	0	5.7097	2.09808	0	12.1484	0	0	0	3.76685	0	0	0
1.6125	0	20.1265	2.06873	6.51493	0.326047	0	13.4405	12.8791	0	0	0.00188125	7.71791	7.11075	0	0	9.44554	6.12831	0	4.77983	14.0974	1.36702	6.56653	9.59518	0	30.3801	0	0	0	10.2362	1.63809	2.35909	0	5.38881	6.07934	22.4659	1.79606	6.55315	1.75338	18.5871	4.4405	0	13.7198	0	0	0	7.93845	0	4.31048	0
1.72	0	22.763	7.71592	17.6703	9.71386	0	27.1056	20.9717	0	0.357599	6.85124	13.8817	8.46304	2.07717	0	20.3442	8.49481	4.41723	15.0771	27.5886	9.86979	12.5586	10.7469	0.186351	42.8713	0	2.61015	9.55815	24.9961	7.1423	9.77336	0	12.9686	14.9599	34.6038	0	24.5678	5.32829	24.6953	9.52993	2.21826	14.0001	0.61447	0	7.98488	22.4277	0	12.2556	5.56431
1.8275	5.69186	24.9284	11.6145	26.0349	23.4262	3.68333	34.5457	23.7678	8.74824	1.73166	22.1129	20.5028	9.62474	10.365	1.99353	24.3371	8.82521	15.6806	21.013	33.23	22.6499	21.7391	13.2841	2.91728	44.0402	0.872739	10.9463	24.6423	35.9448	15.2653	20.7731	0	18.6259	22.5918	42.4071	2.76952	34.3924	7.56193	22.4096	17.2173	8.25578	21.3451	5.42708	1.71457	17.2619	42.5428	1.56246	19.6115	16.6222
1.935	12.9063	20.4384	11.7286	23.8958	27.283	13.6131	29.024	19.4084	19.6906	5.16908	31.21	19.967	9.43829	23.5976	8.26347	25.1423	7.39691	26.5307	18.6464	28.6258	32.1541	24.2172	13.4957	4.41115	31.6689	8.12469	16.2485	25.941	32.278	23.4987	24.9122	2.82123	15.4399	33.0145	33.313	8.43515	25.4828	6.36749	17.3031	15.4278	14.4293	29.7746	13.0143	14.6689	12.7308	53.9466	5.00353	24.8855	22.7976
2.0425	11.5166	9.84813	10.98	15.849	23.3456	18.7124	18.2223	11.4469	17.3114	5.98721	27.3647	8.40919	10.274	32.2021	12.851	24.9845	5.86547	29.8937	12.9266	16.4875	34.1679	18.1778	11.0669	3.95423	19.1668	15.4719	15.1796	14.9276	16.6093	28.0302	18.2846	13.1583	6.25634	40.7116	15.4401	13.0858	11.4772	4.10999	9.72837	5.37602	16.1622	29.7273	17.1107	34.1916	4.65507	55.9604	5.06266	20.0347	23.4625
2.15	5.77442	1.96247	8.16059	9.90376	17.2766	13.2746	6.96869	3.98406	7.28947	2.19219	13.4774	0.451124	9.32138	29.2906	6.5811	17.6425	2.62542	23.9228	11.1118	5.24175	28.6591	10.4552	8.84521	4.73704	15.756	14.1759	13.1359	4.07076	3.50934	23.904	6.89457	20.4312	1.46856	33.0497	3.43806	15.2624	2.3721	1.72951	3.01699	0	11.1634	21.4235	14.9041	40.8639	1.20126	52.4323	4.01292	9.67736	18.3408
2.2575	1.47227	0	2.94184	3.87914	9.53987	5.49626	0.438439	0	0.920361	0	2.05932	0	3.55572	20.4395	0	8.572	0	11.6502	15.4347	0.51342	19.1596	3.23693	6.85173	2.46304	13.823	8.92562	6.84888	0	0	10.9227	0.163346	18.555	3.79196	14.6772	0	16.5422	0	0	0	0	3.39302	8.32125	7.18955	30.0935	0	44.6234	5.62273	2.86181	7.11876
2.365	0	0	0	0	2.36419	1.00426	0	0	0	0	0	0	0	10.8166	0	4.84056	0	2.35382	14.7842	0.224621	8.09131	0.61103	4.04383	0	7.79138	3.19415	0.980293	0	0	1.31123	0	12.9474	6.40759	3.39931	0	15.5361	0	0	0	0	0	0.672412	1.19443	10.4715	0	25.3156	5.29432	0	0.500735
2.4725	0	0	0	0	0	0.248271	0	0	0	0	0	0	0	2.77538	0	2.00052	0	0	5.46535	2.67304	1.42986	0.290035	2.79817	0	4.1087	0.225589	0	0	0	0	0	4.48657	3.41011	0.469238	0	9.97982	0	0.361845	0	0	0	0	0	0.00456875	0	5.32077	2.78688	0	0
2.58	0	0.226503	0	0	0	0.248271	0	0	0	0	0	0	0	0	0	0	0	0	0	2.44842	0	0	2.80161	0	5.32845	0.550507	0	0	0	0	0	0	0.125023	0	0	3.14373	0	0.361845	0	0	0	0	0	0	0	0	0.723959	0	0
2.6875	0	2.68003	0	0	0	0	0	0	0.738632	0	0	0	0	0	0	0	0.533469	0	0	0	1.91543	0	3.75777	0	5.83075	1.3674	0	0	0	0	0	0	0.03096	0	0	0	0	0	0	0	0	0	0	0	0	0	0	0	0
2.795	0	6.95939	0.875802	0	0	0	0	0	1.30537	0	0	0	0	0	0	0	2.27164	0	0	0	5.45487	0	5.02294	0	5.72599	0.818075	0	0	0	0	0	0	2.5392	2.04503	0	0	0	0	0	0	0	0	0	0	0	0	1.17944	0	0
2.9025	0	9.82163	0.875802	0	0	0	0	0	1.30672	0	2.50701	0	1.45958	0	0	0	1.73817	0	0	0	6.26134	0	2.63155	0	5.62601	0	0	1.74478	0	0	0	0	7.26157	2.04503	0	0	0	1.20991	0	0	0	0	0	0	0	0	1.67824	0	0
3.01	0	8.72099	0	0	0	0.942076	1.12703	0	3.63259	0	9.89709	0	1.45958	0	0.406458	0	0	0	0	0	4.5322	0	0	0	4.47135	0	0	4.15778	0	0	0	0	8.19086	0	0.963576	0	0.103254	1.20991	0	0	0	0	0	0.26058	0	0	0.4988	0	0
3.1175	0	3.40522	0	0	0	2.1263	3.32938	0	5.98248	0	12.3954	0.02838	0	0	0.406458	0	1.5795	0	0	2.35764	3.46085	0	0	0	4.5444	0	0	4.71054	0	0	0	0	3.56362	0	3.77529	0	1.71898	0	0	0	0.145394	0	0	0.26058	0	0	0.194629	0	0
3.225	0	0	0	0	0	1.18422	4.15482	0	3.80743	0	7.23507	0.765669	0.139643	0	0.0575663	0	1.5795	0	0	3.51014	1.65055	0	0	0	5.4775	0	0	3.61969	0	0.541262	0	0	0.126098	0	4.81573	0	1.61573	0	0	0	4.25539	0	0	0	0	0	0.630917	0	0
3.3325	0	0	0	0	0	0	4.07984	0	0.717562	0	3.27289	1.55665	0.139643	0	1.11563	0	0	0	0	1.15251	0	0	0	0	7.46217	2.8696	0	2.42214	0	0.541262	0	1.44437	0	0	2.00402	0	0	0	0	0	8.37876	0	0	0	0	0	1.43819	0	0
3.44	0	1.24797	0	0	0	0	4.52403	0	0	0	1.04318	0.819365	0	0	1.05807	0	0.422152	0	0	0	0	0	0	0	10.8329	6.15507	0	2.32125	0	0	0	1.44437	0	0	0	0	0	0	0	0	10.458	0	0	0	0	0	1.0019	0	0
3.5475	0	6.46489	0	0	0	0	4.06468	0	0	0.109005	0	0	0	0	0	0	1.68334	0	0	2.76764	0	0	0	0	13.2076	5.55533	0	4.38681	0	0	0	0	2.75291	0	0	0	0	0	0	0	10.5075	0	0	0	0	0	0	0	0
3.655	0	11.3732	0	0	0	0	1.66802	0	0	0.109005	0	0	0	0	0	0	2.12592	0	0	4.75929	0	0	0	0	10.2144	3.8571	2.20681	7.64502	0	0	0	0	8.3012	0	0	0	0	0	0	0	4.31827	0	0	0	0	0	0	0	0
3.7625	0	9.29241	0	0	0	0	0	0	0	0	0	1.42765	0	0	0	0	0.86473	0	0	2.17236	1.97316	0	0	0	5.4682	1.87786	6.48203	8.19376	0	0	0	0	8.0962	0	0	0	0	0	0.0161787	0	0	0	0	0	0	0	0	0	0
3.87	0	4.15788	0	0	0	0	0	0	0	0	0	1.93387	0	0	0	0	0	2.28325	0	0.180707	1.97316	0	0	1.48205	5.73303	3.84038	10.983	8.16043	0	0	0	0	2.54791	0	0	0	0	0	0.0161787	0	0	0	0	0	0	0	2.1034	0	0
3.9775
SUM (AREA UNDER THE CURVE)	37.3615	218.221	58.859	104.556	113.275	61.2774	169.088	96.1875	71.4508	26.679	139.428	79.9809	69.9367	131.564	34.3761	138.99	59.3542	116.732	119.239	160.821	199.767	105.414	109.966	20.1511	481.522	107.23	85.6214	137.387	126.092	133.595	84.4408	75.2885	144.264	179.992	185.203	94.8912	115.022	31.4942	101.482	54.1116	114.212	167.125	59.4546	140.057	43.8339	333.456	38.795	95.5954	110.244
Sum of the middle 10 values	37.3615	118.991	55.2102	104.556	113.275	56.0322	134.906	96.1875	53.9601	15.4378	103.077	73.3546	61.6965	131.564	29.6891	138.679	41.638	114.449	119.239	131.582	157.548	100.738	89.8076	18.6691	227.929	50.9906	65.9495	79.1398	125.581	111.713	83.1603	72.3997	74.8212	169.058	164.547	86.4664	104.846	27.2124	101.45	54.0896	55.6221	151.132	59.4546	132.009	43.8339	314.275	29.3455	93.6369	94.4068
Calculation of area under the curve
NOCODAZOLE	Embryo1_01															Embryo1_02										Embryo1_03										Embryo2_01								Embryo2_05
PHALLOIDIN	1	2	3	4	5	6	7	8	9	10	11	12	13	14	15	16	17	18	19	20	21	22	23	24	25	26	27	28	29	30	31	32	33	34	35	36	38	39	40	41	42	43	44	46	47	48	49	50	51
0	0	0	0	242.31	0	0	57.5	0	0	0	152.77	0	0	462.09	0	0	185.853	0	0	163.556	63.59	40.673	0	0	0	0	0	183.317	0	0	0	0	0	3.078	107.587	27.58	155.59	0	0	0	0	0	104.09	0	66.82	509.44	0	0	0
0.1075	0	0	0	267.41	0	0	0	0	36.952	0	142.841	0	0	396.114	0	0	172.496	0	0	110.525	0	96.668	0	0	0	0	0	147.34	0	4.209	0	0	0	0	170.729	36.912	139.44	0	0	0	0	0	89.938	0	4.472	715.28	0	0	0
0.215	28.091	0	0	249.41	18.178	0	0	0	16.602	0	162.933	0	0	307.855	0	0	34.092	0	0	30.422	0	102.504	16.35	17.198	0	0	0	97.791	0	0	0	0	0	0	178.946	0	135.32	0	0	0	0	0	47.993	0	26.683	717.67	0	0	0
0.3225	0	0	0	110.675	24.104	0	0	0	0	0	185.356	0	0	244.727	0	0	25.428	0	0	13.415	0	48.73	0	0	0	4.226	0	65.985	0	0	0	0	0	0	40.043	0	87.578	0	0	0	0	0	0	0	35.986	606.45	0	0	0
0.43	0	0	0	125.395	17.012	0.344	0	0	0	0	204.602	0	0	165.891	0	0	0	0	0	0	0	0	0	0	0	83.561	1.215	132.549	0	0	0	0	0	0	0	0	50.658	0	0	0	0	0	15.561	0	0	402.91	0	0	0
0.5375	0	0	0	194.097	0	0	0	0	0	0	253.652	0	0	126.952	0	0	0	0	0	20.619	0	0	46.561	15.366	0	106.051	14.494	183.469	0	0	0.997	17.788	0	0	0	21.539	172.524	0	0	0	0	0	86.566	0	0	124.58	0	0	0
0.645	0	0	0	197.769	-69.738	0	0	0	0	0	317.187	0	0	117.849	0	0	0	0	0	70.992	0	0	33.002	0	0	63.073	0	184.895	0	0	0	6.028	0	0	0	0.465	176.016	0	0	0	0	0	122.213	0	0	22.83	0	0	0
0.7525	0	0	0	145.482	0	0	75.824	0	0	0	309.566	0	0	73.422	0	0	0	0	0	83.701	0	0	6.142	0	0	30.519	0	214.565	0	0	0	0	0	0	0	0	62.586	0	0	0	0	0	130.512	0	0	-2.83	0	0	0
0.86	0	0	0	118.118	0	0	137.905	0	9.73	17.298	263.612	0	0	37.511	0	9.207	0	0	0	2.508	0	0	0	0	0	64.127	0	286.089	0	0	3.921	0	0	0	0	0	78.139	0	0	0	0	0	157.815	0	0	96.13	0	0	0
0.9675	0	0	0	120.826	0	0	112.562	0	0	0	228.3	0	0	4.246	0	0	0	0	0	0	0	0	0	8.413	0	173.214	0	275.449	0	0	27.292	0	0	0	0	0	104.061	0	0	5.955	0	0	116.872	0	80.385	73.76	0	0	0
1.075	0	0	0	29.182	0	0	52.504	0	0	0	245.332	0	0	0	0	73.652	0	0	0	50.549	0	0	0	0	15.565	254.22	0	194.825	0	0	0	3.221	0	0	0	0	61.614	0	0	0	0	0	61.365	0	53.511	32.97	0	0	0
1.1825	0	0	0	0	0	0	58.614	0	0	0	304.122	0	0	0	0	99.652	0.406	0	0	51.54	0	22.471	0	0	104.635	250.218	0	187.126	0	0	0	0	0	0	0	0	45.957	0	0	16.486	0	0	41.091	0	16.006	28.37	0	0	0
1.29	0	0	0	0	0	0	98.31	0	0	0	268.404	0	0	0	0	0	0	0	0	0	0	91.328	0	0	116.226	184.442	0	252.977	0	73.188	0	3.764	0	0	0	5.305	7.675	0	64.966	60.426	0	0	0	0	49.641	0	0	0	0
1.3975	0	0	0	0	0	0	111.385	146.48	0	0	230.39	0	0	0	0	0	0	0	0	0	0	78.138	0	0	55.261	130.267	0	215.013	0	136.935	0	79.899	0	0	0	20.417	89.638	0	0	113.542	0	0	0	0	160.523	0	0	0	0
1.505	0	0	0	0	64.441	0	0	215.46	0	0	284.742	18.22	0	0	0	0	0	0	0	0	50.087	132.092	0	0	12.354	107.772	0	134.408	0	96.204	52.752	58.832	0	0	62.061	85.395	137.353	0	0	31.974	0	0	4.959	0	192.655	0	29.916	0	0
1.6125	0	56.875	0	0	56.104	0	31.814	321.157	0	0	216.907	83.93	0	69.423	11.054	0	0	0	0	0	143.752	82.464	5.602	0	11.904	95.983	0	153.362	0	4.029	18.76	53.405	14.467	0	174.419	261.204	240.977	0	45.92	0	142.843	0	57.859	50.635	236.343	0	51.49	0	32.509
1.72	0	67.497	0	0	99.573	28.572	139.909	289.322	124.401	0	148.965	129.67	0	294.942	145.179	0	0	12.113	85.307	0	235.385	91.621	51.45	0	57.565	104.672	138.072	290.897	43.721	0	1.048	29.663	58.127	15.379	184.093	280.594	446.337	0	129.842	0	161.618	0	231.089	229.955	228.843	0	96.327	0	65.971
1.8275	199.002	218.822	109.767	13.995	197.412	163.576	183.382	161.952	151.677	7.117	37.247	125.23	0	498.583	195.5	6.558	159.359	143.417	228.541	0	319.464	111.817	113.125	0	124.652	99.775	260.241	340.6	170.352	0	0	0	20.905	41.059	109.435	213.239	581.934	0	56.429	0	337.542	63.217	380.458	265.985	163.966	0	71.815	0	41.624
1.935	345.255	210.268	262.006	10.848	195.88	293.635	219.038	7.64	179.361	0	0	239.16	13.36	542.585	301.297	186.516	355.005	207.283	271.427	58.881	282.116	130.001	147.594	88.047	163.489	108.157	300.353	267.778	198.796	40.008	0	57.428	46.335	58.124	54.19	238.092	648.444	0	0	0	477.334	259.95	408.197	206.617	99.14	0	0	59.052	0
2.0425	319.828	81.057	346.945	0	198.478	313.503	124.278	0	83.321	12.53	0	423.04	51.323	472.09	226.444	200.803	382.227	210.947	273.027	121	98.034	163.507	129.853	219.157	199.559	164.78	306.697	208.706	108.658	186.102	0	64.98	38.759	178.24	0	378.471	643.368	0	0	0	521.136	213.363	240.757	131.056	47.86	0	0	0	0
2.15	230.188	0	233.725	0	197.778	268.954	96.852	0	0	0	97.205	464.4	0	261.708	146.558	198.484	249.689	207.119	199.282	111.698	55.529	213.547	197.397	275.34	316.81	246.322	321.674	80.898	0	125.601	0	0	23.116	169.354	0	341.671	539.402	0	0	0	371.66	77.916	64.319	16.763	0	0	0	0	0
2.2575	86.87	0	218.504	0	123.979	121.633	28.868	0	0	0	58.15	409.94	0	121.096	207.87	233.93	136.005	91.572	145.147	116.706	50.211	286.926	180.762	349.002	380.67	324.482	348.375	2.032	0	1.025	1.279	9.761	7.223	114.685	0	324.7	389.292	0	0	0	174.126	59.291	0	110.263	33.969	0	0	0	0
2.365	0	0	194.304	21.864	42.55	72.098	0	0	0	0	0	284.72	0	0	130.371	158.873	67.422	14.762	156.752	154.828	89.045	355.689	75.135	258.293	329.494	310.517	226.451	0.065	0	0	1.222	25.396	5.417	90.663	0	253.14	335.198	0	0	0	127.392	39.049	0	119.08	12.22	0	0	0	0
2.4725	0	0	71.503	0	12.069	0	0	0	0	0	0	169.46	0	0	80.316	139.705	113.141	34.236	127.694	137.46	19.901	386.513	34.224	142.315	201.512	212.198	107.578	0	0	0	5.305	0	20.927	28.943	6.761	290.425	376.207	1.338	0	0	66.547	52.549	0	51.61	0	0	3.486	0	0
2.58	0	0	0	0	0	0	0	0	0	0	0	85.18	0	0	96.375	138.007	181.683	65.973	129.27	16.829	0	305.695	46.775	236.646	80.167	88.475	0	0	0	0	51.673	0	6.178	37.965	0	305.073	314.057	0	40.863	0	0	30.011	0	27.593	0	0	52.642	0	0
2.6875	0	0	0	0	0	0	0	0	0	70.342	0	138.85	0	0	49.69	173.357	176.15	28.262	134.27	0	0	193.879	0	268.697	0.992	0	0	0	0	0	69.743	0	0	0	0	231.304	339.331	0	79.95	0	0	23.088	0	55.709	0	0	27.651	0	0
2.795	0	0	0	0	0	0	0	0	0	125.543	0	210.63	0	0	13.007	239.767	136.133	67.382	101.23	0	0	150.462	0	240.137	0	0	0	0	0	0	2.058	0	0	0	0	225.048	422.448	0	29.725	0	2.99	28.638	0	26.124	0	0	0	0	0
2.9025	0	0	14.725	0	0	56.695	0	0	0	56.032	0	420.5	0	0	0	310.717	160.46	60.73	117.956	0	0	190.938	0	206.755	0	0	0	0	0	15.993	0	0	0	48.382	0	326.574	476.314	0	76.003	0	62.095	0	0	18.402	0	0	52.686	0	0
3.01	0	0	0	0	34.901	90.258	0	0	0	43.538	0	554.9	0	0	0	305.215	142.967	15.657	154.994	0	9.461	276.467	0	284.678	0	0	0	0	0	0	0	0	0	175.718	0	378.807	502.446	0	108.582	0	79.253	0	0	0	0	0	18.625	0	0
3.1175	0	0	0	0	26.12	149.693	0	0	0	53.733	20.289	715.34	0	0	0	233.94	111.713	45.935	259.352	0	49.379	224.065	0	390.49	0	0	0	0	0	0	0	0	0	198.908	0	345.411	460.911	0	22.584	0	131.677	20.388	0	0	0	0	0	0	0
3.225	0	0	0	0	31.189	201.019	0	0	0	17.395	0	765.68	40.289	0	0	175.138	75.489	20.704	223.711	0	67.144	136.389	0	448.935	0	0	0	0	0	0	0	0	0	264.336	14.898	317.665	337.603	67.112	0	0	233.054	0	17.554	0	0	0	0	0	0
3.3325	0	0	0	0	28.101	170.642	34.456	0	0	36.555	0	785.78	35.668	10.848	0	80.993	0	0	142.646	0	49.231	157.544	0	458.9	0	0	33.705	0	0	0	0	0	0	301.6	28.001	280.072	293.088	157.387	0	0	265.908	0	26.11	0	0	0	0	0	0
3.44	0	0	0	0	94.805	95.594	15.977	0	0	0.006	0	727.58	16.029	30.043	0	0	36.469	0	165.014	30.314	0	124.759	0	328.714	0	0	81.824	0	0	0	0	0	0	262.203	34.127	244.963	348.043	358.906	0	0	266.4	0	54.512	72.645	52.678	0	0	0	0
3.5475	0	0	0	0	100.036	91.5	0	0	0	0	0	680.18	0	127.357	0	0	95.419	39.195	137.998	91.52	16.057	130.141	0	246.584	0	0	80.154	0	0	27.703	0	0	0	198.27	22.667	263.37	257.801	446.564	86.313	0	281.349	0	59.971	155.779	101.427	0	0	0	0
3.655	0	0	0	0	92.09	0	34.571	0	0	0	0	754.03	0	171.017	0	0	162.832	53.99	74.075	75.543	42.878	50.218	0	222.654	0	0	38.595	0	0	13.164	1.748	0	0	149.058	0	218.932	193.114	451.871	139.926	0	309.887	0	72.501	153.889	33.805	0	0	0	0
3.7625	0	0	0	0	100.034	0	0	0	0	17.595	0	815.33	0	110.125	0	0	81.584	6.71	77.414	44.457	95.228	68.366	0	282.417	0	0	0	0	0	0	4.211	0	0	124.802	0	184.58	143.03	434.706	54.105	0	298.957	0	136.815	181.185	3.881	0	0	0	0
3.87	0	0	0	28.284	67.102	0	0	0	0	6.468	0	854.36	0	36.935	56.438	0	94.5	0	169.745	6.748	48.222	46.939	0	230.342	0	0	11.454	0	0	0	47.08	0	0	125.734	10.17	223.724	65.111	369.421	6.828	0	243.323	0	154.047	264.285	0	0	0	0	0
3.9775	0	0	0	0	0	47.633	0	0	0	0	10.127	845.77	0	31.605	26.65	0	131.187	44.789	202.653	0	0	29.168	0	86.786	0	0	33.772	0	0	0	0	0	0	19.633	21.142	160.58	10.159	269.984	0	0	261.842	0	192.982	293.693	0	0	0	0	0
NOCODAZOLE	Embryo1_01															Embryo1_02										Embryo1_03										Embryo2_01								Embryo2_05
PHALLOIDIN	1	2	3	4	5	6	7	8	9	10	11	12	13	14	15	16	17	18	19	20	21	22	23	24	25	26	27	28	29	30	31	32	33	34	35	36	38	39	40	41	42	43	44	46	47	48	49	50	51
0	0	0	0	27.3974	0	0	3.09062	0	1.98617	0	15.8891	0	0	46.1285	0	0	19.2613	0	0	14.7319	3.41796	7.38208	0	0	0	0	0	17.7728	0	0.226234	0	0	0	0.165442	14.9595	3.46644	15.8579	0	0	0	0	0	10.429	0	3.83195	65.8287	0	0	0
0.1075	1.50989	0	0	27.7791	0.977067	0	0	0	2.87853	0	16.4354	0	0	37.8383	0	0	11.1041	0	0	7.5759	0	10.7055	0.878812	0.924392	0	0	0	13.1758	0	0.226234	0	0	0	0	18.795	1.98402	14.7684	0	0	0	0	0	7.41379	0	1.67458	77.0211	0	0	0
0.215	1.50989	0	0	19.3546	2.27266	0	0	0	0.892358	0	18.7205	0	0	29.7013	0	0	3.1992	0	0	2.35624	0	8.12883	0.878812	0.924392	0	0.227147	0	8.80296	0	0	0	0	0	0	11.7707	0	11.9808	0	0	0	0	0	2.57962	0	3.36846	71.1715	0	0	0
0.3225	0	0	0	12.6888	2.20998	0.01849	0	0	0	0	20.9602	0	0	22.0707	0	0	1.36675	0	0	0.721056	0	2.61924	0	0	0	4.71855	0.0653062	10.6712	0	0	0	0	0	0	2.15231	0	7.43019	0	0	0	0	0	0.836404	0	1.93425	54.2531	0	0	0
0.43	0	0	0	17.1727	0.914395	0.01849	0	0	0	0	24.6312	0	0	15.7403	0	0	0	0	0	1.10827	0	0	2.50265	0.825922	0	10.1916	0.844359	16.986	0	0	0.0535887	0.956105	0	0	0	1.15772	11.996	0	0	0	0	0	5.48933	0	0	28.3526	0	0	0
0.5375	0	0	0	21.0628	-3.74842	0	0	0	0	0	30.6826	0	0	13.1581	0	0	0	0	0	4.92409	0	0	4.27651	0.825922	0	9.09041	0.779052	19.7996	0	0	0.0535887	1.28011	0	0	0	1.18271	18.734	0	0	0	0	0	11.2219	0	0	7.92329	0	0	0
0.645	0	0	0	18.4497	-3.74842	0	4.07554	0	0	0	33.688	0	0	10.2808	0	0	0	0	0	8.31475	0	0	2.10399	0	0	5.03057	0	21.471	0	0	0	0.324005	0	0	0	0.0249938	12.8249	0	0	0	0	0	13.584	0	0	1.075	0	0	0
0.7525	0	0	0	14.1685	0	0	11.4879	0	0.522988	0.929768	30.8083	0	0	5.96265	0	0.494876	0	0	0	4.63373	0	0	0.330132	0	0	5.08722	0	26.9102	0	0	0.210754	0	0	0	0	0	7.56397	0	0	0	0	0	15.4976	0	0	5.01488	0	0	0
0.86	0	0	0	12.8432	0	0	13.4626	0	0.522988	0.929768	26.4403	0	0	2.24444	0	0.494876	0	0	0	0.134805	0	0	0	0.452199	0	12.7571	0	30.1827	0	0	1.6777	0	0	0	0	0	9.79325	0	0	0.320081	0	0	14.7644	0	4.32069	9.13159	0	0	0
0.9675	0	0	0	8.06293	0	0	8.8723	0	0	0	25.4577	0	0	0.228223	0	3.95879	0	0	0	2.71701	0	0	0	0.452199	0.836619	22.9746	0	25.2772	0	0	1.46694	0.173129	0	0	0	0	8.90503	0	0	0.320081	0	0	9.58024	0	7.19691	5.73674	0	0	0
1.075	0	0	0	1.56853	0	0	5.97259	0	0	0	29.5332	0	0	0	0	9.31509	0.0218225	0	0	5.48728	0	1.20782	0	0	6.46075	27.1135	0	20.5299	0	0	0	0.173129	0	0	0	0	5.78194	0	0	0.886122	0	0	5.50701	0	3.73654	3.29703	0	0	0
1.1825	0	0	0	0	0	0	8.43466	0	0	0	30.7733	0	0	0	0	5.35629	0.0218225	0	0	2.77027	0	6.1167	0	0	11.8713	23.363	0	23.6555	0	3.93386	0	0.202315	0	0	0	0.285144	2.88272	0	3.49192	4.13402	0	0	2.20864	0	3.52853	1.52489	0	0	0
1.29	0	0	0	0	0	0	11.2711	7.8733	0	0	26.8102	0	0	0	0	0	0	0	0	0	0	9.1088	0	0	9.21743	16.9156	0	25.1545	0	11.2941	0	4.49689	0	0	0	1.38256	5.23057	0	3.49192	9.35078	0	0	0	0	11.2963	0	0	0	0
1.3975	0	0	0	0	3.4637	0	5.98694	19.4543	0	0	27.6883	0.979325	0	0	0	0	0	0	0	0	2.69218	11.2999	0	0	3.63431	12.7946	0	18.7814	0	12.5312	2.83542	7.45679	0	0	3.33578	5.68739	12.2008	0	0	7.82149	0	0	0.266546	0	18.9833	0	1.60799	0	0
1.505	0	3.05703	0	0	6.47929	0	1.71	28.8432	0	0	26.9636	5.49056	0	3.73149	0.594153	0	0	0	0	0	10.4188	11.5324	0.301107	0	1.30387	10.9518	0	15.4676	0	5.38752	3.84377	6.03274	0.777601	0	12.7108	18.6297	20.3352	0	2.4682	1.7186	7.67781	0	3.37647	2.72163	23.0586	0	4.37557	0	1.74736
1.6125	0	6.68499	0	0	8.36764	1.53575	9.23011	32.8132	6.68655	0	19.6656	11.481	0	19.5846	8.39752	0	0	0.651074	4.58525	0	20.3786	9.35707	3.06654	0	3.73396	10.7852	7.42137	23.8789	2.35	0.216559	1.06468	4.4649	3.90193	0.826621	19.27	29.1216	36.9431	0	9.44721	0	16.3648	0	15.531	15.0817	25.0037	0	7.94516	0	5.2933
1.72	10.6964	15.3896	5.89998	0.752231	15.9629	10.328	17.3769	24.256	14.8392	0.382539	10.0089	13.7009	0	42.652	18.3115	0.352492	8.56555	8.35974	16.8693	0	29.8231	10.9348	8.84591	0	9.79416	10.989	21.4093	33.943	11.5064	0	0.05633	1.59439	4.24797	3.03354	15.7771	26.5435	55.2696	0	10.0121	0	26.8298	3.39791	32.8707	26.6568	21.1135	0	9.03763	0	5.78323
1.8275	29.2538	23.0636	19.9828	1.33531	21.1394	24.5751	21.6301	9.11557	17.7933	0.382539	2.00203	19.586	0.7181	55.9628	26.7028	10.3777	27.6471	18.8501	26.8733	3.16485	32.3349	12.9977	14.0136	4.73253	15.4876	11.1763	30.1319	32.7003	19.8417	2.15043	0	3.08676	3.61415	5.33109	8.79484	24.259	66.1328	0	3.03306	0	43.7996	17.3702	42.3902	25.4024	14.1419	0	3.86006	3.17405	2.23729
1.935	35.7482	15.6587	32.7311	0.58308	21.1967	32.6337	18.4532	0.41065	14.1192	0.673488	0	35.5932	3.47671	54.5388	28.3661	20.8184	39.6262	22.4799	29.2644	9.6686	20.4331	15.7761	14.9128	16.5122	19.5138	14.6704	32.6289	25.611	16.5257	12.1534	0	6.57943	4.5738	12.7046	2.91271	33.1403	69.4349	0	0	0	53.6678	25.4406	34.8813	18.1499	7.90125	0	0	3.17405	0
2.0425	29.5634	4.35681	31.211	0	21.2988	31.3071	11.8857	0	4.4785	0.673488	5.22477	47.6999	2.75861	39.4416	20.0489	21.4617	33.9655	22.471	25.3866	12.5075	8.25401	20.2667	17.5897	26.5792	27.7548	22.0967	33.7749	15.5662	5.84037	16.754	0	3.49268	3.32578	18.6832	0	38.7076	63.5739	0	0	0	47.9878	15.6562	16.3978	7.94527	2.57248	0	0	0	0
2.15	17.0419	0	24.3073	0	17.2944	20.9941	6.75745	0	0	0	8.35033	46.9958	0	20.5757	19.0505	23.2423	20.7311	16.0546	18.5131	12.2767	5.68352	26.9004	20.326	33.5584	37.4896	30.6807	36.0151	4.45749	0	6.80615	0.0687462	0.524654	1.63072	15.2671	0	35.8174	49.9173	0	0	0	29.336	7.37488	3.45715	6.82765	1.82583	0	0	0	0
2.2575	4.66926	0	22.1884	1.17519	8.95093	10.413	1.55165	0	0	0	3.12556	37.338	0	6.50891	18.1805	21.1132	10.9342	5.71545	16.2271	14.595	7.48501	34.5406	13.7545	32.6421	38.1713	34.1312	30.8969	0.112714	0	0.0550938	0.134429	1.88969	0.6794	11.0375	0	31.0589	38.9413	0	0	0	16.2066	5.28578	0	12.3272	2.48266	0	0	0	0
2.365	0	0	14.2871	1.17519	2.93577	3.87527	0	0	0	0	0	24.4122	0	0	11.3244	16.0486	9.70526	2.63364	15.289	15.7105	5.85585	39.8934	5.87805	21.5327	28.5416	28.0959	17.9541	0.00349375	0	0	0.350826	1.36503	1.41599	6.42882	0.363404	29.2166	38.238	0.0719175	0	0	10.4242	4.92339	0	9.17459	0.656825	0	0.187372	0	0
2.4725	0	0	3.84329	0	0.648709	0	0	0	0	0	0	13.6869	0	0	9.49714	14.927	15.8468	5.38623	13.8118	8.29303	1.06968	37.2062	4.3537	20.3692	15.1402	16.1612	5.78232	0	0	0	3.06257	0	1.45689	3.5963	0.363404	32.008	37.1017	0.0719175	2.19639	0	3.5769	4.4376	0	4.25716	0	0	3.01688	0	0
2.58	0	0	0	0	0	0	0	0	0	3.78088	0	12.0416	0	0	7.85099	16.7358	19.2335	5.06513	14.1653	0.904559	0	26.8521	2.51416	27.1622	4.3623	4.75553	0	0	0	0	6.52611	0	0.332067	2.04062	0	28.8303	35.1196	0	6.4937	0	0	2.85407	0	4.47748	0	0	4.31575	0	0
2.6875	0	0	0	0	0	0	0	0	0	10.5288	0	18.7845	0	0	3.36996	22.2054	16.7852	5.14087	12.6581	0	0	18.5083	0	27.3498	0.05332	0	0	0	0	0	3.8593	0	0	0	0	24.5289	40.9456	0	5.89503	0	0.160712	2.78027	0	4.39852	0	0	1.48624	0	0
2.795	0	0	0.791469	0	0	3.04736	0	0	0	9.75966	0	33.9232	0	0	0.699126	29.5885	15.9419	6.88602	11.7812	0	0	18.3502	0	24.0204	0	0	0	0	0	0.859624	0.110617	0	0	2.60053	0	29.6497	48.3085	0	5.68288	0	3.49832	1.53929	0	2.39327	0	0	2.83187	0	0
2.9025	0	0	0.791469	0	1.87593	7.89872	0	0	0	5.35189	0	52.4278	0	0	0	33.1063	16.3092	4.1058	14.6711	0	0.508529	25.123	0	26.4145	0	0	0	0	0	0.859624	0	0	0	12.0454	0	37.9142	52.6084	0	9.92144	0	7.59745	0	0	0.989107	0	0	3.83297	0	0
3.01	0	0	0	0	3.27988	12.8974	0	0	0	5.22832	1.09053	68.2754	0	0	0	28.9796	13.6891	3.31057	22.2711	0	3.16265	26.9036	0	36.2903	0	0	0	0	0	0	0	0	0	20.1361	0	38.9267	51.7804	0	7.05017	0	11.3375	1.09585	0	0	0	0	1.00109	0	0
3.1175	0	0	0	0	3.08036	18.8508	0	0	0	3.82313	1.09053	79.6048	2.16553	0	0	21.9879	10.0621	3.58185	25.9646	0	6.26311	19.3744	0	45.1191	0	0	0	0	0	0	0	0	0	24.8994	0.800768	35.6403	42.9201	3.60727	1.21389	0	19.6043	1.09585	0.943527	0	0	0	0	0	0
3.225	0	0	0	0	3.18684	19.9768	1.85201	0	0	2.89981	0	83.391	4.08269	0.58308	0	13.767	4.05753	1.11284	19.6917	0	6.25516	15.7989	0	48.7961	0	0	1.81164	0	0	0	0	0	0	30.4191	2.30582	32.1284	33.8996	12.0668	0	0	26.8192	0	2.34694	0	0	0	0	0	0
3.3325	0	0	0	0	6.6062	14.3102	2.71077	0	0	1.96515	0	81.3431	2.77871	2.19789	0	4.35337	1.96021	0	16.5367	1.62938	2.64617	15.1738	0	42.3343	0	0	6.20968	0	0	0	0	0	0	30.3044	3.33938	28.2206	34.4608	27.7507	0	0	28.6116	0	4.33343	3.90467	2.83144	0	0	0	0
3.44	0	0	0	0	10.4727	10.0563	0.858764	0	0	0.0003225	0	75.6671	0.861559	8.46025	0	0	7.08898	2.10673	16.2869	6.54858	0.863064	13.7009	0	30.9223	0	0	8.70632	0	0	1.48904	0	0	0	24.7504	3.05268	27.3229	32.5641	43.294	4.63932	0	29.4415	0	6.15346	12.2778	8.28314	0	0	0	0
3.5475	0	0	0	0	10.3268	4.91812	1.85819	0	0	0	0	77.0888	0	16.0376	0	0	13.881	5.00869	11.3989	8.97964	3.16776	9.6943	0	25.2215	0	0	6.38276	0	0	2.1966	0.093955	0	0	18.6689	1.21835	25.9237	24.2367	48.2909	12.1603	0	31.7789	0	7.12037	16.6447	7.26872	0	0	0	0
3.655	0	0	0	0	10.3267	0	1.85819	0	0	0.945731	0	84.3531	0	15.1114	0	0	13.1374	3.26263	8.14253	6.45	7.4232	6.37389	0	27.1476	0	0	2.07448	0	0	0.707565	0.320296	0	0	14.72	0	21.6888	18.0677	47.6535	10.4292	0	32.7254	0	11.2507	18.0102	2.02562	0	0	0	0
3.7625	0	0	0	1.52027	8.98356	0	0	0	0	1.29339	0	89.7458	0	7.90447	3.03354	0	9.46451	0.360663	13.2848	2.75227	7.71044	6.19764	0	27.5608	0	0	0.615652	0	0	0	2.75689	0	0	13.4663	0.546638	21.9463	11.1876	43.2218	3.27515	0	29.1475	0	15.6338	23.944	0.208604	0	0	0	0
3.87	0	0	0	1.52027	3.60673	2.56027	0	0	0	0.347655	0.544326	91.382	0	3.68402	4.46598	0	12.1307	2.40741	20.0164	0.362705	2.59193	4.09075	0	17.0456	0	0	2.4309	0	0	0	2.53055	0	0	7.81348	1.68302	20.6563	4.04576	34.368	0.367005	0	27.1526	0	18.6528	29.9913	0	0	0	0	0
3.9775
SUM (AREA UNDER THE CURVE)	129.993	68.2108	156.034	188.61	188.361	230.215	170.387	122.766	64.7197	49.8963	436.584	1104.99	16.8419	480.328	179.893	318.685	355.738	144.951	373.689	159.319	188.439	482.116	116.527	565.716	233.367	344.758	245.935	430.911	56.0642	77.8473	31.0771	44.0927	25.9563	278.939	124.152	687.051	1051.98	260.397	101.269	24.5512	503.746	93.252	314.718	245.575	179.246	330.33	43.4986	6.34809	15.0612
Sum of the middle 10 values	126.973	68.2108	154.451	5.021	124.275	135.662	88.5952	95.4386	57.9167	2.11205	75.3408	255.984	6.95342	242.996	160.473	128.341	167.022	102.602	166.82	76.2162	141.737	219.405	103.042	155.926	196.931	189.739	216.015	151.741	56.0642	43.5232	8.58135	29.0303	25.6242	76.9087	60.1923	298.503	475.888	0.143835	27.1569	1.7186	255.871	83.8866	148.905	128.544	98.7569	0	28.4227	6.34809	15.0612
[truncated: 428 more columns]

## Sheet: End-foot area and perimeter
Apical end foot area and perimeter- using the POLYGON selection of FIJI
DMSO		Cell number	Area	Perimeter		Nocodazole		Cell number	Area	Perimeter								Area							Area
2016-10-07	Embryo1_01	1	26.522	21.896		2016-10-07	Embryo1_01	1	26.36	22.552		Area Comparisons
		2	16.179	18.77				2	14.838	17.162		The two-tailed P value equals 0.7297
		3	9.684	12.987				3	39.372	25.583		By conventional criteria, this difference is considered to be not statistically significant
		4	10.678	14.934				4	25.921	19.54
		5	23.159	19.69				5	36.414	24.844		Group	DMSO	Nocodazole
		6	13.694	15.731				6	24.014	21.114		Mean	15.3613	15.1706
		7	5.628	11.035				7	30.485	21.907		SD	6.50285	6.75191
		8	12.238	13.973				8	32.658	22.295		SEM	0.39143	0.38725
		9	26.21	21.878				9	34.391	22.986		N	276	304
		10	14.145	16.268				10	19.819	17.738
		11	7.072	11.781				11	18.721	17.934
		12	27.215	21.078				12	9.153	12.288
		13	20.512	18.103				13	21.934	19.399		Perimeter Comparisons
		14	5.015	9.867				14	15.393	16.083		The two-tailed P value equals 0.3015
		15	23.956	18.386				15	13.683	15.512		By conventional criteria, this difference is considered to be not statistically significant
2016-10-07	Embryo1_02	1	17.069	17.492		2016-10-07	Embryo1_02	1	28.798	21.924
		2	22.974	18.864				2	11.672	14.463		Group	DMSO	Nocodazole
		3	11.314	18.208				3	26.233	22.476		Mean	15.8652	15.5798
		4	15.901	17.306				4	24.06	21.096		SD	3.29997	3.33515
		5	25.516	21.526				5	11.533	13.504		SEM	0.19863	0.19128
		6	17.797	17.107				6	35.593	24.102		N	276	304
		7	4.703	11.37				7	18.848	19.258
		8	9.961	13.306				8	10.666	12.963								Perimeter							Perimeter
		9	17.369	18.689				9	26.094	19.716
		10	27.261	22.555				10	23.794	22.235
		11	23.344	19.527				11	28.371	23.691
		12	20.847	17.736				12	33.028	25.164
		13	23.794	20.836				13	15.023	15.54
		14	25.736	22.337				14	29.399	21.448
		15	21.645	17.839				15	10.967	14.351
		16	24.985	21.481		2016-10-07	Embryo1_03	1	25.447	21.674
		17	18.236	16.367				2	27.411	20.501
		18	26.129	21.718				3	35.686	24.789
2016-10-07	Embryo1_03	1	13.821	16.866				4	25.539	21.651
		2	28.729	21.175				5	26.106	22.164
		3	7.523	11.752				6	15.855	17.383
		4	30.589	20.985				7	15.913	16.305
		5	25.574	21.071				8	21.402	19.675
		6	12.076	13.801				9	14.619	15.728
		7	8.921	13.199				10	11.418	14.662
		8	8.609	11.82				11	24.522	19.488
		9	43.475	25.245				12	31.248	23.583
		10	6.518	13.929				13	26.36	20.609
		11	7.708	11.964		2016-10-07	Embryo2_01	1	28.625	23.535
		12	23.921	23.236				2	24.869	20.198
		13	12.585	16.138				3	29.214	21.135
		14	29.492	23.436				4	24.673	18.997
		15	13.972	17.568				5	9.083	16.459
2016-10-07	Embryo2_01	1	17.207	15.883				6	14.468	15.644
		2	20.177	19.303				7	26.938	19.488
		3	32.508	23.381				8	34.623	24.432
		4	22.454	21.029				9	23.182	20.234
		5	16.445	17.087				10	21.321	21.846
		6	10.724	14.26				11	18.663	16.576
		7	30.404	21.132				12	25.181	18.71
		8	13.151	18.228				13	5.824	10.201
		9	9.696	12.104				14	16.941	16.417
		10	23.355	19.161				15	8.066	10.819
		11	23.378	20.246				16	12.515	16.515
		12	27.111	20.802		2016-10-07	Embryo2_02	1	32.831	22.261
		13	11.556	14.792				2	29.769	22.128
		14	13.914	15.694				3	12.619	16.973
		15	16.352	15.125				4	25.123	20.52
		16	17.947	17.015				5	12.585	14.299
2016-10-07	Embryo2_02	1	28.151	22.364				6	29.006	20.842
		2	15.416	16.539				7	15.289	15.964
		3	18.513	17.96				8	6.622	10.159
		4	17.196	15.803				9	10.794	13.644
		5	10.736	13.61				10	19.611	18.431
		6	13.706	15.088				11	21.529	17.802
		7	14.942	14.982				12	28.752	21.09
		8	16.56	17.765		2016-10-07	Embryo2_03	1	21.714	20.863
		9	13.035	15.329				2	18.733	17.333
		10	34.149	23.198				3	12.354	14.895
		11	26.81	23.643				4	11.14	14.515
		12	32.612	22.234				5	12.411	17.058
		13	35.998	23.122				6	15.763	15.878
		14	16.745	17.097				7	17.461	15.734
		15	19.033	18.651				8	18.848	16.26
		16	22.315	18.725				9	16.93	16.13
2016-10-07	Embryo2_03	1	26.961	21.322				10	14.052	15.684
		2	18.074	20.227				11	12.631	14.922
		3	22.685	18.534				12	23.482	18.811
		4	19.831	18.276				13	17.727	16.445
		5	18.432	17.337				14	14.364	15.991
		6	22.269	19.961				15	16.41	15.826
		7	29.665	21.881				16	17.843	18.687
		8	14.018	15.008		2017-01-17	Embryo1_01	1	11.949	13.833
		9	37.408	23.217				2	16.167	16.706
		10	11.926	14.124				3	0.012	11.823
		11	16.837	17.965				4	8.552	11.804
		12	29.099	21.624				5	16.098	15.304
		13	25.227	21.281				6	12.908	15.728
		14	19.9	18.745				7	9.904	13.013
		15	24.661	21.219				8	10.909	12.358
2017-01-17	Embryo1_01	1	12.677	13.945				9	7.881	12.303
		2	15.612	16.827				10	14.307	14.689
		3	19.322	17.244				11	11.129	14.638
		4	14.076	14.439				12	6.541	10.197
		5	4.53	9.624				13	7.754	12.473
		6	18.34	17.436				14	6.633	11.254
		7	5.859	9.677				15	7.893	11.001
		8	22.223	18.273				16	11.36	14.178
		9	14.884	16.972				17	10.458	12.846
		10	11.764	15.079				18	16.525	16.114
		11	21.287	18.251		2017-01-17	Embryo1_02	1	19.981	18.932
		12	13.544	14.872				2	15.104	15.393
		13	3.825	8.061				3	16.063	15.205
		14	13.012	16.252				4	10.447	13.833
		15	16.699	16.727				5	12.793	14.979
2017-01-17	Embryo1_02	1	19.241	18.448				6	12.689	13.799
		2	12.989	14.723				7	12.319	13.87
		3	8.055	10.716				8	16.999	16
		4	8.413	11.808				9	17.092	17.863
		5	16.456	16.986				10	8.91	11.601
		6	12.851	14.463				11	16.456	15.531
		7	3.941	9.48				12	12.411	15.991
		8	4.183	8.215				13	12.527	14.006
		9	14.249	16				14	7.223	10.246
		10	16.941	17.199				15	15.185	18.727
		11	7.384	11.566				16	13.498	14.39
		12	8.332	11.368				17	7.743	11.486
		13	18.374	17.586		2017-01-17	Embryo1_03	1	13.717	14.519
		14	10.886	13.624				2	8.794	12.879
		15	12.585	13.389				3	7.038	10.138
2017-01-17	Embryo1_03	1	13.012	14.652				4	14.214	14.947
		2	14.295	14.838				5	13.405	15.126
		3	3.617	8.138				6	16.179	15.419
		4	14.353	14.811				7	15.636	15.199
		5	18.317	15.99				8	13.347	14.502
		6	8.332	12.208				9	9.777	14.518
		7	11.429	14.02				10	17.103	15.559
		8	11.81	13.482				11	14.63	14.745
		9	9.326	13.417				12	7.015	10.015
		10	12.92	15.346				13	8.078	11.711
		11	13.336	14.108				14	11.776	14.571
		12	7.789	11.73				15	12.55	15.529
		13	13.555	15.147				16	10.32	13.289
		14	12.307	14.092				17	6.356	13.151
		15	13.521	14.033				18	13.868	13.967
		16	16.375	16.826				19	12.816	13.692
2017-01-17	Embryo2_01	1	10.586	12.947		2017-01-17	Embryo2_01	1	21.067	18.708
		2	17.704	17.681				2	7.812	10.712
		3	14.572	16.028				3	11.903	13.538
		4	10.643	15.103				4	12.677	15.697
		5	15.786	16.149				5	10.678	16.049
		6	11.799	14.299				6	16.595	15.666
		7	12.619	14.489				7	13.567	14.854
		8	10.609	13.144				8	9.707	13.058
		9	14.988	16.848				9	16.144	14.913
		10	8.979	12.389				10	9.233	12.511
		11	11.891	13.614				11	12.955	14.72
		12	11.129	12.813				12	5.085	8.683
		13	11.522	14.118				13	4.345	9.259
		14	19.507	18.867				14	7.731	11.517
		15	10.955	13.353				15	9.58	12.567
2017-01-17	Embryo2_02	1	21.529	19.018				16	10.967	12.617
		2	11.267	14.251				17	13.729	14.382
		3	11.244	13.778		2017-01-17	Embryo3_01	1	17.08	15.793
		4	12.804	15.671				2	4.634	8.978
		5	16.71	17.651				3	11.787	15.017
		6	11.995	16.192				4	15.393	15.739
		7	19.091	18.239				5	9.164	11.96
		8	15.289	15.515				6	8.39	11.85
		9	12.989	15.344				7	11.429	15.455
		10	11.88	14.08				8	9.696	12.829
		11	13.729	14.862				9	9.811	12.029
		12	16.086	17.837				10	14.884	14.912
		13	20.628	18.359				11	14.11	15.802
		14	12.458	14.632				12	14.214	15.073
		15	10.655	14.324				13	15.994	15.977
2017-01-17	Embryo2_03	1	11.244	15.072				14	13.163	15.831
		2	9.684	12.074				15	15.659	15.88
		3	15.127	16.694		2017-01-17	Embryo3_02	1	19.484	18.861
		4	21.61	20.089				2	13.174	14.806
		5	8.055	11.264				3	10.297	12.491
		6	15.89	16.376				4	15.104	14.784
		7	13.001	13.752				5	10.089	15.121
		8	5.986	11.573				6	9.314	12.449
		9	10.736	12.619				7	11.649	12.831
		10	9.927	12.883				8	5.039	8.644
		11	13.856	15.257				9	10.944	12.885
		12	14.977	14.629				10	9.002	11.359
		13	11.51	14.012				11	10.135	13.446
		14	4.23	9.297				12	19.854	21.453
		15	13.44	16.853				13	19.241	16.788
2017-01-18	Embryo1_01	1	7.454	10.582				14	11.498	14.218
		2	15.913	15.123				15	10.574	12.859
		3	11.637	13.956		2017-01-17	Embryo4_01	1	13.382	14.013
		4	11.66	13.278				2	9.384	12.67
		5	11.683	13.386				3	11.972	13.268
		6	19.414	16.926				4	14.168	14.248
		7	10.227	13.599				5	16.283	15.491
		8	16.271	15.756				6	6.483	10.349
		9	4.669	9.69				7	16.629	17.034
		10	15.901	15.393				8	16.133	16.658
		11	9.615	12.022				9	10.539	12.953
		12	14.48	15.539				10	12.943	14.693
		13	11.73	13.762				11	13.301	14.887
		14	18.166	17.243				12	13.093	14.673
		15	13.821	15.995				13	12.284	13.344
2017-01-18	Embryo1_02	1	20.72	17.73				14	5.108	10.204
		2	8.794	11.665				15	8.737	12.435
		3	6.564	10.611				16	9.025	12.143
		4	13.197	13.873				17	9.661	14.323
		5	16.329	18.214				18	6.784	11.136
		6	17.069	17.361		2017-01-17	Embryo4_02	1	19.172	16.538
		7	12.411	14.469				2	12.931	13.782
		8	16.156	16.326				3	11.152	14.591
		9	19.68	18.185				4	9.21	12.899
		10	16.676	16.429				5	11.013	12.769
		11	16.225	15.385				6	0	15.219
		12	9.407	11.764				7	15.404	14.942
		13	13.625	14.059				8	10.863	13.937
		14	15.208	16.692				9	9.141	13.079
		15	15.485	16.282				10	14.457	14.488
2017-01-18	Embryo1_03	1	17.161	20.046				11	10.643	12.592
		2	15.647	15.576				12	15.196	15.068
		3	13.22	14.686				13	10.77	13.495
		4	7.488	13.413				14	12.307	14.136
		5	13.001	14.438				15	21.529	18.078
		6	4.727	9.531		2017-01-17	Embryo4_03	1	12.643	13.434
		7	8.367	11.175				2	8.043	11.108
		8	16.19	15.528				3	13.174	14.37
		9	20.975	19.861				4	6.945	10.527
		10	10.401	12.924				5	10.412	13.985
		11	14.087	16.017				6	14.503	14.799
		12	15.936	16.222				7	10.955	12.597
		13	6.633	10.169				8	17.265	16.352
		14	9.291	12.607				9	19.923	16.575
		15	8.008	11.457				10	24.314	18.89
2017-01-18	Embryo2_01	1	17.184	16.483				11	11.418	13.696
		2	6.645	10.809				12	14.399	15.14
		3	13.44	15.994				13	10.089	12.915
		4	14.919	15.714				14	13.278	14.805
		5	16.341	15.915				15	16.618	17.233
		6	16.433	16.773		2017-01-18	Embryo2_01	1	18.663	17.976
		7	14.122	14.931				2	9.881	14.248
		8	12.261	14.26				3	6.98	11.284
		9	15.185	19.093				4	6.529	10.666
		10	26.129	21.522				5	8.737	12.11
		11	18.652	16.457				6	20.512	17.625
		12	17.23	16.535				7	17.727	16.719
		13	14.954	15.456				8	15.277	15.898
		14	22.003	18.133				9	10.285	13.121
		15	12.851	14.632				10	14.272	15.155
2017-01-18	Embryo2_02	1	16.156	15.077				11	15.404	14.472
		2	16.814	16.298				12	12.827	14.059
		3	11.036	13.616				13	25.239	20.003
		4	14.376	15.369				14	17.935	16.326
		5	14.041	15.311				15	21.067	17.801
		6	16.606	16.643		2017-01-18	Embryo2_02	1	25.285	19.396
		7	10.898	12.549				2	8.321	11.202
		8	8.517	11.981				3	13.983	14.456
		9	10.077	12.899				4	10.331	13.821
		10	13.775	16.028				5	10.308	14.473
		11	12.885	14.351				6	17.011	16.795
		12	24.638	19.852				7	20.212	18.59
		13	11.88	13.449				8	14.804	15.441
		14	15.451	15.089				9	14.133	15.093
		15	14.076	16.27				10	20.397	17.666
2017-01-18	Embryo2_03	1	16.491	17.358				11	8.91	11.69
		2	8.055	10.963				12	9.499	11.916
		3	16.433	15.645				13	17.022	16.944
		4	11.475	14.497		2017-01-18	Embryo2_03	1	17.577	16.581
		5	10.551	12.945				2	5.813	10.357
		6	8.17	12.043				3	23.679	18.203
		7	11.048	15.756				4	15.971	15.941
		8	13.047	14.461				5	16.225	16.103
		9	11.244	14.301				6	14.203	14.986
		10	20.882	18.307				7	13.371	14.848
		11	10.886	13.05				8	5.085	9.355
		12	9.696	14.321				9	14.7	16.362
		13	13.821	16.058				10	8.39	13.238
		14	11.972	14.198				11	11.441	12.823
		15	8.008	11.424				12	16.907	16.943
		Average	15.3613	15.8652				13	21.09	18.306
		Standard Deviation	6.50285	3.29997		2017-01-18	Embryo3_01	1	14.596	15.893
		Standard Error	0.391426	0.198635				2	9.73	14.307
		Square root of 276	16.6132					3	12.411	14.575
								4	21.368	19.077
								5	19.727	17.701
								6	18.49	17.336
								7	13.925	14.425
								8	8.794	11.919
								9	15.612	15.835
								10	12.088	15.372
								11	11.972	14.008
								12	11.764	15.138
								13	16.144	15.215
								14	11.418	14.05
								15	15.208	15.746
						2017-01-18	Embryo3_02	1	15.647	16.204
								2	8.633	12.113
								3	18.802	16.881
								4	22.546	19.307
								5	13.255	16.261
								6	8.251	11.207
								7	12.7	14.607
								8	12.7	14.227
								9	9.049	12.094
								10	12.284	14.749
								11	21.911	17.148
								12	18.19	16.727
								Average	15.1706	15.5798
								Standard Deviation	6.75191	3.33515
								Standard Error	0.387248	0.191284
								Square root of	17.4356
