# Supplementary material for: Inter-dependent apical microtubule and actin dynamics orchestrate centrosome retention and neuronal delamination
Source: eLife. 2017 Oct 23;6:e26215. doi: 10.7554/eLife.26215 (PMC5653239; doi:10.7554/eLife.26215)
Supplement: Figure 3—source data 2. [file elife-26215-fig3-data2.xlsx]

## Sheet: 2016-11-30
Latrunclin-A experiment- 2016-11-30
Measured grey values across 2 cells- 2 um and then subtracted the background fluorescence
Background fluorescence is the mean grey value of the apical end-foot of one of the two cells, excluding the N-cadherin and actin belt
DMSO 15 minutes incubation
N-Cadherin		Embryo1_01										Embryo1_02										Embryo1_03										Embryo2_01										Embryo2_02
Mean grey values across 2 cells- 2um		1	2	3	4	5	6	7	8	9	10	11	12	13	14	15	16	17	18	19	20	21	22	23	24	25	26	27	28	29	30	31	32	33	34	35	36	37	38	39	40	41	42	43	44	45	46	47	48
	0	1617.5	1546	1582	1174.5	1498	1351	1504.5	1356.5	2306	1413	1542	1267.25	1233	1258	1403	1242.25	1530	1198	1277.5	1120	1800	1602	1283	1502	1579	1366.5	1037	1231	1221	1182	1321	1227	1281	1292	1344	1378	1193	1190	1277	1124	1172	1169	1187.5	1104	1276	1185	1097	1223
	0.1075	1505.89	1520.19	1634.24	1150.6	1565.63	1355.4	1604.25	1385.32	1546	1428.99	1521.95	1228.11	1223.24	1219.38	1399.86	1080.07	1469.42	1172	1292.85	1330.56	1747.26	1662.47	1219.52	1419.42	1490	1310.05	1071.24	1130.74	1236.21	1131.68	1273.47	1207.4	1255.18	1249.47	1252.11	1416.21	1206.55	1147.03	1190.09	1114.68	1126.93	1174.84	1139.59	1079.68	1248.66	1120.43	1111.62	1181.3
	0.215	1372.21	1531.68	1608.43	1178.4	1514.43	1283.63	1509.36	1384.68	1156	1380.17	1444.16	1191.79	1184.97	1205.2	1373.67	1057.41	1425.09	1162.53	1277.09	1389.38	1604.37	1648.64	1275.1	1472.63	1343	1341.07	1169.98	1069.37	1156.3	1074.16	1328.53	1227.77	1244.69	1299.16	1225.55	1360.58	1248.39	1120.49	1157.36	1139.58	1092.96	1105.79	1143.5	1081.21	1218.15	1039.63	1159.27	1120.97
	0.3225	1269.11	1529.69	1527.63	1185.35	1399.38	1173.01	1309.06	1384.76	1035	1265.38	1324.37	1096.05	1100.25	1142.46	1282.31	1045.22	1423.43	1099	1244.63	1264.43	1352.05	1580.92	1343	1486.37	1255	1391.85	1225.33	1002.42	1105.37	1036.95	1352.32	1246.1	1238.01	1266.89	1176.11	1298.47	1211.02	1138.24	1162.14	1087.37	1072.93	1043.95	1144.54	1029.68	1234.83	987.258	1136.99	1109.88
	0.43	1257.32	1522.1	1538.03	1189.13	1294.82	1044.52	1168.71	1370.93	993	1131.66	1201.21	992.237	911.155	1075.28	1187.68	994.577	1371.76	962.474	1191.19	1156.57	1146.05	1570.96	1278.17	1349.95	1149	1358.79	1213.54	833.526	1070.46	926.474	1278.74	1179.97	1179.26	1169.68	1038.94	1254.47	1153.74	1113.23	1081.41	995.895	1009.22	994.474	1097.28	927.842	1213.79	969.809	1025.71	1053.35
	0.5375	1364.37	1512.66	1409.4	1172.51	1219.29	1105.09	1179.04	1318.61	1048	1113.04	1077.95	945.526	825.224	1062.26	1049.67	993.941	1280.59	945.895	1114.97	1033.64	1025.89	1434.89	1184.62	1212.79	1147	1259.24	1225.33	700.632	1039.74	825.158	1157.79	1096.32	1057.43	1167.68	985.817	1192.63	1144.31	1036.33	988.435	992.474	975.057	928.211	1028.15	833.632	1112.21	1044.54	927.989	999.587
	0.645	1800.63	1629.25	1286.94	1127.34	1321.92	1624.41	1405.22	1315.7	1360	1136.04	963.368	1196.68	905.938	1090.47	1005.73	1117.57	1294.97	1067.74	1151.48	1065.69	993.842	1306.49	1118.56	1168.89	1198	1249.44	1424.1	819.895	1047.5	736.053	1128.11	1063.04	992.158	1155.63	1148.91	1189	1184.17	1012.65	949.199	1087.16	1053.01	982.368	913.31	793.421	1035.22	1345.02	993.488	1102.99
	0.7525	3071.13	2000.58	1549.09	1229.96	2049.24	3033.89	2237.53	1635.18	1867	1568.24	1170.95	2193.63	1493.54	1506.53	1387.87	1552.22	1776.04	1322.84	1556.29	1549.53	1310.53	1535.74	1330.92	1592.21	1652	1357.39	2062.3	1596.95	1200.19	926.789	1258.74	1241.46	1093.35	1332.42	1769.92	1536.32	1397.35	1149.84	1126.74	1367.53	1321.13	1345.21	881.922	1045.16	1124.1	2039.5	1378.49	1479.21
	0.86	4861.55	2872.17	2321.05	1720.08	3302.92	4967.81	3796.37	2325.96	3175	2940.35	2066.11	4376.78	3240.83	2573.04	2506.17	2539.72	3188.37	2023.16	2245.27	2501.21	2338.74	2462.6	2510.49	2608.21	2594	1988.79	2858.61	3390.21	1716.67	1735.53	1819.37	1619.58	1515.64	1862.11	2740.66	2185.05	2008.17	1630.89	1636.43	1744.16	1652.61	2044.53	1252.3	1713.42	1485.77	2867.04	2090.19	1992.64
	0.9675	5342.4	3830.59	3051.05	2350.83	4124.62	5589.84	4292.47	2936.11	5062	4613.32	3022.16	6147.21	4859.61	3190.21	3938.65	3336.13	4567.82	3017.11	2467.17	3207.56	3504.74	3495.84	4224.26	3207	3306	3003.62	3014.61	4549.84	2394.12	2692.26	2378.58	2108.42	2062.47	2350.42	3402.72	2921.58	2590.84	2081.1	2281.34	1931.53	1771.25	2517.11	1955.14	2535.16	1970.51	3131.7	2731.8	2245.36
	1.075	3913.61	3727.59	3015.03	2287.58	3670.5	4283.8	3002.11	2754.51	4686	4383.34	2678.32	4548.17	4092.52	2709.19	3684.83	3069.1	4057.02	3198.26	1843.2	2521.53	3312.05	3619.79	4653.37	2715.42	2753	3168.84	2515.67	3437.58	2274.91	2850.16	2297.47	2235.97	2308.71	2099.74	2982.55	2689.74	2235.66	1935.71	2328.53	1721.16	1550.1	2174.37	2300.78	2421.21	2094.28	2350.4	2517.96	1903.4
	1.1825	2317.08	2631.39	2234.32	1702.94	2261.46	2676.22	1689.04	2029.63	2786	2607.1	1742.37	1967.53	2356.2	1694.08	2258.77	2002.66	2417.89	2101.74	1238.99	1442.9	2121.26	2796.92	3127.09	1753.16	1734	2324.51	1793.4	1633.68	1499.43	1980.84	1592.37	1891.19	1904.21	1530.53	1947.36	1676.84	1487.08	1521.78	1753.75	1348.37	1235.98	1604.26	1810.82	1583.11	1718.04	1497.41	1815.95	1325.86
	1.29	1605.87	1686.66	1588.31	1277.56	1399.86	1727.92	1212.14	1580.25	1682	1268.79	1192.47	1081.67	1302.43	1170.94	1306.08	1266.49	1454.88	1311.79	1078.26	1006.65	1378.74	1943.27	1673.69	1393.21	1361	1434.97	1289.37	960.526	1029.65	1189.53	1139.68	1378.83	1358.03	1178.53	1231.93	1153.11	1155.53	1117.83	1156.19	1076.05	1067.31	1251.05	1282.75	1093.79	1299.03	1071.71	1322.46	1031.16
	1.3975	1446.68	1464.11	1405.61	1211.18	1199.5	1376.36	1226.95	1458.87	1322	959.324	1203.26	912.895	988.199	1118.78	1041.89	1132.66	1161.64	1105.11	1129.4	941.723	1206.84	1587.29	1186.74	1463.21	1296	1233.45	1193.59	934.158	922.191	869.368	1071.95	1137.2	1114.01	1098.53	1000.7	1087.16	1059.19	993.119	936.579	968.632	1046.91	1094.53	969.407	998.789	1042.6	1059.38	1178.75	1029.82
	1.505	1446.61	1453.58	1493.91	1282	1325.97	1318.11	1328.77	1417.22	1266	986.537	1352.05	979.197	979.309	1169.94	1130.87	1169.58	1148.52	1166.58	1175.69	1024.23	1285.63	1458.46	1192.94	1457.79	1250	1269.79	1282.12	1040.68	966.839	855.895	1219.74	1137.49	1127.58	1078.63	1092.89	1132.79	1081.65	1020.1	962.177	1004.63	1120.86	1054.84	952.752	1068.42	1007.96	1102.15	1155.59	1109.8
	1.6125	1475.34	1481.65	1605.14	1247.97	1447.74	1339.38	1383.56	1404.66	1327	1104.38	1341.26	1094.16	1073.32	1236.4	1315.95	1248.47	1238.8	1206.21	1212.22	1156.07	1401	1450.6	1318.38	1321.68	1324	1372.1	1322.8	1110.05	1068.65	944.421	1287.37	1185.13	1183.18	1122.47	1203.28	1109.21	1162.09	1120.08	1049.39	1133.16	1161.24	1145.66	1069.59	1160.47	1024.22	1148.47	1154.44	1130.04
	1.72	1517.05	1498.73	1566.76	1181.69	1472.78	1356.34	1452.28	1448.03	1363	1243.08	1342.58	1211.04	1196.55	1286.59	1399.1	1338.41	1396.48	1242.95	1195.5	1267.2	1238.26	1485.55	1448.77	1234.05	1299	1475.98	1368.67	1188.21	1153.11	981.368	1352.68	1161.34	1181.93	1110.21	1293.99	1196.58	1215.57	1186.27	1100.32	1148.79	1164.9	1250.53	1169.07	1180.89	1109.77	1210.11	1194.99	1137.74
	1.8275	1546.5	1519.29	1552.46	1235.28	1536.77	1400.13	1521.94	1487.58	1322	1253.34	1336.68	1350.74	1281.59	1351.45	1413.99	1386.48	1515.42	1246.63	1200.52	1276.24	1188.68	1580.62	1539.63	1222.47	1245	1444.81	1462.96	1185.37	1193.83	997.579	1331.84	1228.66	1211.76	1106.11	1309.99	1285.79	1229.22	1263.12	1156.65	1136.74	1196.07	1212.55	1138.99	1157.74	1223.31	1198.42	1223.79	1150.81
	1.935	1526.74	1555.94	1636.62	1304.89	1585.61	1441.44	1549.25	1485.32	1365	1256.19	1409.47	1381.28	1406.87	1393.88	1367.34	1516.17	1476.82	1224.74	1197.63	1179.23	1335.84	1707.51	1587.75	1216.26	1220	1409.57	1467.74	1254.79	1211.91	988.789	1281.89	1265.09	1283.9	1125.21	1288.12	1287	1241.85	1262.15	1143.95	1148.05	1199.6	1159.84	1122.89	1115.11	1216.3	1185.19	1186.99	1151.28
	2.0425	1511	1556.5	1572	1258	1510.5	1375.5	1591.5	1476.5	1351	1245	1543	1413	1491	1403	1291.5	1534.5	1339.5	1274	1142.5	1054	1519	1727	1570	1176	1136	1522.5	1469	1286	1281	989	1301	1255	1338	1129	1245	1304	1207	1168	1079	1111	1142	1148	1157	1154	1213	1190	1188	1180
Mean grey value of apical end foot		1368.13	1400.33	1361.52	1083.27	1439.5	1222.76	1348.15	1360.52	1314.07	1135.09	1205.71	1202.94	1196.58	1076.76	1075.95	1204.59	1265.29	1241.26	964.383	1187.18	1272.95	1529.41	1267.65	1479.79	1245.01	1260.4	1273.44	987.035	978.902	873.616	1158.74	1105.65	1104.59	1145.32	1118.2	1118.74	1175.25	1114.92	1065.16	1020.94	1033.61	965.445	1035.1	1077.1	1047.97	964.54	1076.98	1160.4
Phalloidin		Embryo1_01										Embryo1_02										Embryo1_03										Embryo2_01										Embryo2_02
Mean grey values across 2 cells- 2um		1	2	3	4	5	6	7	8	9	10	11	12	13	14	15	16	17	18	19	20	21	22	23	24	25	26	27	28	29	30	31	32	33	34	35	36	37	38	39	40	41	42	43	44	45	46	47	48
	0	2561.5	2700	2415	1415.5	2223.5	2178.5	2503	2133.25	2078	1697	1970	1862	1878.5	1972	1947	1879.5	2028.5	1778	1717	1699	2323	2283	1805.5	1857	2042	1934.5	1695	1649	1797	1658	1458	1332	1534	1410	1520	1621	1472	1639	1614	1518	1730	1759	1736.5	1584	1651	1671	1536	1456
	0.1075	2402.37	2557.95	2514.66	1442.38	2213.38	2103.74	2480.26	2124.66	2149	1757.79	1938.95	1828.26	1797.01	1903.15	1823.87	1953.14	2068.73	1792.84	1694.82	1881.28	2104.26	2249.61	1817.07	1859.68	1936	1991.29	1669.24	1571.21	1616.15	1531.53	1469.47	1358.58	1503.36	1505	1470.42	1603.37	1508.8	1623.77	1574.19	1496.95	1730.38	1732.03	1785.81	1606.58	1578.98	1617.83	1516.27	1502.6
	0.215	2260.03	2556.17	2444.96	1505.57	2123.3	2052.15	2383.28	2163.87	2218	1809.9	1811	1831.79	1773.07	1851.6	1831.41	2036.95	2107.86	1667.11	1732.2	1941.76	1945.37	2286.72	1792.46	1938.95	1902	1967.01	1678.97	1522.47	1485.68	1437.21	1440.79	1338.45	1520.66	1531.63	1471.58	1584.37	1486.18	1588.27	1566.14	1545.95	1668.26	1708.11	1724.44	1633.37	1500.95	1534.26	1427.34	1469.26
	0.3225	2277.84	2525.53	2277.88	1481.2	2118.96	2048.53	2386.76	2229.79	2176	1806.42	1760.42	1762.95	1835.26	1854.68	1888.93	1918.64	2065.28	1638.95	1727.21	1790.6	1783.84	2328.91	1793.89	1972.53	1901	1925.57	1680.2	1519	1434.87	1349.05	1433.95	1341.59	1516.31	1506.16	1520	1583.26	1463.32	1544.99	1518.14	1574.42	1622.58	1726.29	1709.61	1699.16	1566.81	1443.66	1456.01	1522.13
	0.43	2308.84	2489.92	2191.26	1557.73	2099.63	2088.37	2368.7	2210.78	2075	1783.51	1760.32	1701.88	1862.43	1838.63	1876.07	1798.83	2023.36	1652.26	1692.24	1647.32	1847.42	2280.22	1847.67	1846.84	1877	1906.85	1647.59	1501.26	1385.5	1371.95	1520.89	1396.86	1534.34	1491.37	1634.19	1674.79	1503.58	1530.02	1534.71	1581.84	1588.08	1696.37	1692.24	1605	1616.62	1441.94	1500.91	1483.41
	0.5375	2319.13	2562.43	2128.58	1751	2073.77	2162.25	2257.54	2128.16	1960	1733.1	1672.16	1737.89	1824.38	1857.93	1866.04	1727.68	1874.32	1793.21	1751.66	1727.12	1996.74	2263.28	1890.2	1758.58	1948	1902.07	1691.93	1433	1382.98	1387.26	1542.32	1339.93	1524.99	1487.42	1654.11	1725.42	1582.02	1520.99	1533.78	1479.42	1642.07	1741.37	1666.91	1589.42	1650.83	1614.66	1544.06	1450.86
	0.645	2388.58	2622.91	2240.43	1821.19	2115.34	2249.03	2202.54	2136.59	2145	1725.23	1659	1920.2	1858.75	1872.54	1922.41	1788.01	1920.49	2083.53	1903.62	1901.79	2241.47	2252.74	1892.13	1863.21	2163	1866.91	1840.39	1506	1484.04	1341.53	1437.32	1325.98	1528.53	1565.53	1604.91	1685	1627.19	1548.51	1522.49	1530.95	1710.63	1800.74	1644.24	1586.95	1673.29	1798.19	1637.35	1511.5
	0.7525	2481.66	2584.71	2479.86	1775.39	2220.15	2458.09	2296.69	2238	2512	1749.63	1900.37	2150.47	2105.38	2036.45	2106.34	2011.78	2072.75	2448	2000.76	2182.17	2501.16	2274.49	1901.58	2166.21	2335	1955.87	2107.27	1842.42	1656.32	1411.16	1545.05	1376.32	1543.33	1614.21	1734.13	1663.53	1711.6	1631.87	1585.03	1680.11	1759.88	1992.39	1623.24	1720.32	1688.36	1890.48	1860.19	1593.17
	0.86	2648.92	2647.98	2660.25	1897.06	2409.37	2721.35	2534.57	2507.55	2910	1938.68	2195	2417.36	2668.61	2301.78	2493.14	2376.1	2226.45	2981.16	2251.94	2504.24	2852.53	2440.99	2086.89	2659.79	2476	2308.5	2255.69	2289.95	1888.45	1653.21	1659.63	1481.32	1559.35	1673.58	1915.99	1648.26	1866.38	1782.59	1645.86	1798.79	1804.48	2145.53	1731.97	1909.63	1863.21	1993.2	2150.22	1628.13
	0.9675	2766.21	2806.81	2882.3	1982.41	2544.57	2908.67	2732.89	2841.29	3077	2180.74	2424.68	2680.21	3034.82	2513.63	2807.73	2669.44	2547.21	3253.37	2460.08	2637.61	3323.95	2677.78	2401.23	2870	2478	2624.6	2455.52	2666.68	2181.32	2112.74	1713.53	1657.58	1638.8	1755.26	1979.66	1772.89	2010.34	1938.42	1728.87	1846.58	1910.33	2113.55	1899.98	1987.84	2043.58	1956.3	2351.39	1658.62
	1.075	2623.79	2908.79	2961.28	1910.26	2492.68	2795.7	2569.22	2940.59	2907	2302.78	2430.58	2686.26	3114.15	2463.05	2835.59	2697.21	2881.21	2864.58	2193.19	2329.03	3604.05	2639.72	2505.71	2560.74	2341	2535.44	2480.37	2642.11	2319.11	2523.26	1762.16	1756.43	1680.26	1812.79	1864.8	1769.37	1850.69	1996.63	1767.81	1826.58	1923.95	2042.74	1951.99	1867.37	2145.96	1834.87	2231.75	1661.17
	1.1825	2425.55	2844.59	2772.84	1788.6	2343.7	2628.42	2343.98	2702.68	2557	2064.13	2199.16	2327.95	2816.77	2245.97	2469.09	2503.65	2955.64	2185.47	1869.06	1859.26	3246.42	2362.7	2422.82	2250.05	2050	2200.33	2297.83	2117.53	1978.8	2335.79	1663.37	1724.55	1652.13	1690	1674.97	1668.68	1701.3	1911.15	1669.77	1731.11	1704.07	1888.82	1834.55	1765.05	2076.88	1782.63	2024.44	1638
	1.29	2391.11	2570.58	2464.9	1618.05	2223.65	2426.59	2334.56	2341.45	2336	1818.76	1880.74	1940.93	2327.11	2009.85	2059.83	2291.77	2579.53	1873.79	1672.69	1637.67	2678.58	2161.04	2183.58	2110.84	1991	1937.02	2088.59	1652.21	1573.89	1892.47	1550.63	1654.16	1656.27	1621.26	1533.55	1594.47	1620.92	1713.97	1576.63	1619.79	1611.43	1838.42	1752.96	1729.32	1814.45	1707.12	1795.04	1627.65
	1.3975	2497.55	2315.05	2192.32	1583.86	2108.87	2219.56	2430.29	2225.66	2489	1756.74	1802.79	1684.74	2031.47	1956.51	1833.12	2093.86	2194.89	1832.63	1595.1	1613.94	2143.53	2058.66	2008.8	2163.21	2025	1908.19	1909.28	1414.79	1381.3	1572.63	1383.89	1520.82	1672.64	1626.42	1467.92	1581.63	1596.5	1605	1599.11	1543.47	1672.12	1776.97	1684.4	1673.47	1663.63	1699.63	1650.65	1635.37
	1.505	2590.16	2262.07	2151.49	1605.26	2090.08	2086.17	2458.73	2269.64	2513	1795.75	1844.42	1699.46	1900.5	1928.98	1844.62	1942.13	1950.61	1891.37	1628.84	1756.81	2004.32	2059.66	1973.99	2176.63	1982	1925.8	1858.14	1403.26	1351.16	1373.58	1453	1436.53	1609.96	1537.84	1442.43	1638.21	1596.79	1597.16	1632.78	1528.11	1668.08	1770	1665.11	1637.79	1673.11	1717.05	1577.43	1586.02
	1.6125	2496.34	2298.32	2144.59	1580.59	2136.53	2100.88	2429.21	2293.95	2390	1855.96	1917.05	1811	1790.48	1951.12	1904.1	1837.18	1873.09	1886.79	1666.74	1783.68	1992.74	2036.15	1932.88	2088.68	1913	1861.82	1791.37	1425.37	1411.38	1357.26	1463.79	1387.66	1526.17	1472.53	1426.76	1691.42	1613.58	1558.5	1657.95	1560.68	1703.41	1752.34	1663.32	1649.95	1732.43	1743.41	1542.32	1531.75
	1.72	2383.68	2272.17	2207.86	1577.76	2224.12	2116.59	2277.77	2265.46	2358	1928.87	1957.74	1895.86	1816.52	1972.68	1966.81	1757.45	1992.35	1788.63	1694.86	1745.51	1876.42	2033.63	1906.97	1860.84	1997	1899.32	1759.11	1424.32	1534	1290.63	1458.47	1395.64	1537.11	1508.84	1466.06	1643.68	1589.99	1549.88	1641.12	1550.79	1691.86	1724.21	1568.07	1692.79	1800.77	1692.45	1544.48	1513.26
	1.8275	2346.42	2233.12	2307.6	1617.05	2244.53	2164.77	2247.42	2205.95	2440	1880.58	1867.84	1911.26	1827.57	1957.8	1907.19	1831.79	2137.08	1710.84	1684.05	1738.97	1755	2147.13	1941.17	1768.32	2084	1986.21	1757.5	1452.63	1588.13	1358.68	1433.74	1372.31	1576.09	1462.26	1550.17	1606.79	1580.65	1560.98	1572.71	1579.37	1668.61	1723.68	1566.44	1744.89	1858.63	1651.03	1542.29	1552.45
	1.935	2288.13	2231.61	2248.43	1688.07	2215.42	2232.89	2311.98	2246.76	2378	1853.33	1957.63	1919.79	1771.13	1979.43	1764.81	1913.76	2115.68	1719.05	1636.4	1758.86	1638.32	2218	1998.24	1664	2114	2093.94	1769.2	1483.26	1555.24	1403.42	1413.74	1357.62	1570.33	1501.79	1573.34	1599.79	1604.89	1552.36	1502.07	1487.84	1629.42	1782.84	1597.55	1726.42	1831.46	1587.17	1545.12	1589.04
	2.0425	2314.5	2354.5	2189	1614.5	2200.25	2178	2309.25	2330.5	2320	1834	2019	1977	1767	1994	1805	1847.75	1906.5	1669	1619	1671	1657	2239	2028	1774	2124	2163	1836	1541	1623	1471	1401	1303	1605	1523	1658	1674	1645	1471	1460	1483	1627.75	1718.5	1602.5	1688	1804	1550	1552	1587
Mean grey value of apical end foot		2363.53	2288.14	2262	1550.67	2225.5	2148.6	2460.47	2155.17	2298.91	1932.59	1956.94	1949.56	2017.89	2041.67	2026.53	1953.43	2021.85	1925.27	1792.36	1916.17	2170.73	2204.38	2006.78	2035.42	1997.6	1983.25	1885.58	1494.97	1589.1	1405.67	1502.72	1489.88	1504.75	1596.31	1568.54	1662.48	1580.76	1587.55	1627	1522.69	1653.25	1770.2	1712.02	1618.63	1705.25	1568.27	1646.17	1525.21
Latrunculin-A 15 minutes incubation
N-Cadherin		Embryo1_01										Embryo1_02										Embryo1_03										Embryo2_01										Embryo2_02
Mean grey values across 2 cells- 2um		1	2	3	4	5	6	7	8	9	10	11	12	13	14	15	16	17	18	19	20	21	22	23	24	25	26	27	28	29	30	31	32	33	34	35	36	37	38	39	40	41	42	43	44	45	46	47	48
	0	1038	949.5	982	912	979	1246	688	767	989	1132	1002	669	860	1041	918	1031	1139	1571	1453	1787	1112	962	1174	1066	1218	1147	1266	1198	1438	1153	986	976	1062	1067	966	991	911	991	928	858	950	1002	1051	995	1139	1083	1112	1144
	0.1075	981.482	985.752	1022.06	891.058	974.518	1155.44	760.612	785.817	1000	1135.26	939.967	671.05	872.44	1017.21	933.482	1059.96	1104	1582.55	1486.82	1684.28	1096.74	1013	1127.26	1151.26	1172.15	1127.45	1231.63	1224.95	1257.71	1081.42	1014.63	962.421	1016.04	1032	987.537	993.526	970.518	1031.47	967.548	814.975	977.632	939.053	1051.01	1046.45	1152.47	1037.68	1137.08	1124.11
	0.215	979.729	1049.29	993.618	883.911	1034.62	1121.73	869.355	810.598	996	1085.74	898.898	667.186	876.931	1007.23	989.673	1056.65	1064	1649.43	1577.39	1632.25	1060.62	1127.68	1053.91	1120.63	1103.5	1113.48	1213.62	1262.05	1183.89	1131.21	1015.72	939.211	1030.3	934.316	922.665	1001.47	926.518	1085.37	983.316	861.524	913.579	979.789	1022.04	1051.4	1123.51	1087.8	1162.45	1129.58
	0.3225	971.177	1023.67	903.454	885.512	1036.5	1092.96	885.471	869.571	917	1039	870.188	678.521	870.008	964.875	1019.23	1047.05	1044	1598.51	1685.08	1655.41	991.693	1080.89	1025	1136.63	1093.72	1132.08	1206.48	1161.63	1226.48	1102.53	951.202	847	1043.08	858.211	859.759	937.211	850.634	998.263	930.169	888.399	971.789	1000.47	969.399	1058.42	1134.95	1060.2	1134.14	1147.37
	0.43	899.366	959.688	901.831	882.136	1017.61	1048.54	848.374	877.26	860	1030.58	848.795	635.504	880.537	919.884	1007.92	1038	947	1507.49	1745.57	1567.25	938.576	1093.47	1035.82	1157.07	1064.86	1099.53	1168.5	1035.42	1193.67	1082.58	887.025	772.211	990.6	837.263	844.684	853.474	771.878	930.632	859.914	874.033	1014.58	1048.84	908.62	996.2	1125.85	991.571	1037.6	1100.63
	0.5375	808.612	912.701	860.414	882.618	1056.8	983.208	813.515	863.108	823	875.105	817.269	572.285	799.753	839.499	958.654	1194.88	892	1474.18	1661.73	1439.78	943.989	972.421	1112.69	1045.58	1078.41	1015.3	1134.88	1014.26	1197.79	1096.89	873.025	765.737	918.438	871.842	809.548	843.579	700.011	887.789	819.787	845.435	958.737	980	920.097	960.375	1093.38	933.346	1002	1063.63
	0.645	902.529	948.326	809.053	897.163	1215.9	997.291	820.881	932.54	748	860.316	822.687	612.33	872.321	800.922	1087.64	1525.35	953	1662.43	1587.69	1410	940.111	966.579	1309.04	1070.04	1235.53	1089.2	1125.98	1061.53	1394.43	1274.47	855.537	735.263	1010.2	952	825.23	864.158	851.174	826.158	884.191	832.03	927.316	968.526	1009.03	994.65	1095.98	952.083	1011	994.211
	0.7525	1372.71	1167.1	1039.77	1002.73	1507.19	1159.95	1235.31	1255.89	824	1322.79	964.208	842.319	1120.5	1164.72	1579.08	2024.75	1463	2385.3	1753.28	1847.47	1076.13	1122.74	1506.27	1418.32	1519.17	1276.53	1215.84	1223.37	1753.38	1525.11	1049.6	1155	1292.61	1160.16	1120.28	1118.11	1499.48	919.421	1234.01	1010.81	1111.11	984.895	1317.84	1050.78	1242.76	1132.4	1274.66	1280.84
	0.86	2164.45	1645.21	1723.93	1206.2	1929.44	1549.62	2284.81	2233.52	1286	2531.79	1257.91	1464.34	1499.52	2379	2313.61	2580	3201	3397.89	2139.93	2543.5	1279.06	1267.05	1707.98	1943.11	1830.81	1589.68	1419.2	1539.21	2077.94	1924.95	1792.54	2452.58	1744	1770.37	1649.36	1561.16	2523.97	1254.26	1862.63	1680.64	1433.21	1241	1748.37	1276.8	1508.54	1406.83	1814.4	2131.16
	0.9675	2503.05	1898.94	2530.85	1296.75	2197.96	1973.26	3114.61	3365.05	2019	3611.95	1479.39	2026.32	1867.19	3552.8	2573.86	2924.19	5394	3666.26	2586.14	3152.44	1426.46	1356.95	1782.61	2315.95	2053.31	1845.18	1605.5	1767.11	2235.56	2091.16	2628.46	3446.79	1892.99	2484.58	2206.81	1801.89	2999.59	1789.11	2296.61	2652.76	1518.95	1698.11	2012.45	1557.1	1616.35	1476.31	2291.15	3019.26
	1.075	1776	1641.11	2471.61	1184.3	1870.7	1702.73	2716.07	3362.82	2197	3024.79	1349.97	1879.24	1580.75	3306.09	2161.22	2683.5	5268	3116.47	2629	3034	1333.18	1321.84	1689.88	2146.96	1984.33	1717.38	1796.97	1706.53	1929.98	1820.53	2595.26	2813.47	1625	2533.68	2122.81	1605.68	2243.62	1746.79	1820.72	3041.19	1319.84	1739.58	1802.94	1575.25	1471.3	1343.44	2181.75	2796.05
	1.1825	1142.86	1179.11	1637.95	1075.36	1309.63	1193.39	1675.69	2279.86	1603	1696.37	1050.54	1309.83	1075.26	1737.55	1545.02	1994.61	3226	2280.76	2197.37	2204.19	1078.86	1129	1507.13	1572.67	1651.5	1415.04	1545.91	1410.95	1508.23	1453.95	1730.28	1446.68	1323.05	1898.79	1422.5	1140.21	1229.34	1216.79	1185.73	2489.11	1055.79	1470.42	1322.33	1319.33	1198.22	1178.23	1614.96	1901.63
	1.29	904.017	835.059	1010.97	909.421	1004.5	1027.66	1007.85	1279.2	1055	1064.68	925.803	891.795	882.759	886.019	1182.96	1397	1867	1663.96	1692.66	1702.75	942.612	935	1368.76	1144.96	1317.4	1155.34	1243.2	1159.05	1203.14	1126.84	1020.8	796.316	1148.6	1402.58	888.97	890.158	902.803	856.368	868.512	1438.73	871.842	1148.26	999.094	1067	1025.64	1079.37	1188.4	1231.05
	1.3975	822.618	777.755	820.943	793.953	952.994	1040.85	839.812	905.668	888	1017.11	903.693	803.501	879.9	718.296	1051.17	1176.45	1430	1443.98	1455.45	1570.81	894.535	906.105	1184.23	968.302	1137.12	1013.07	1117.94	1064.47	1115.42	1039.11	886.878	722.947	1062.16	1225.84	743.85	866.684	871.119	817.105	831.981	828.169	845	939.947	911.211	948.912	1015.18	1037.64	1070.44	973.474
	1.505	821.382	829.636	859.507	835.147	1003.83	1078.15	791.598	951.177	869	1121.32	947.823	822.518	887.709	749.715	1073.8	1221.35	1193	1454.4	1402.62	1669.25	913.906	908.526	1081.57	934.161	1097.28	1062.53	1129.17	1121.95	1160.87	1048.32	986.047	787	1038.6	1069.42	800.241	884	895.626	878.316	884.537	707.044	899.105	954.316	991.424	925.4	1062.85	1054.7	1027.7	1005.53
	1.6125	836.294	893.464	985.993	862.571	1047.19	1132.81	903.668	1004.42	912	1218.21	1026.25	807.31	835.77	837.283	1091.59	1309.75	1133	1509.82	1462.86	1729.06	991.374	953.105	1033.06	998.767	1073.01	1130.29	1105.14	1139.26	1188.68	1116.32	990.418	843.684	1031.5	903.947	870.615	919.421	925.867	895.947	954.194	727.078	943.632	962.368	1061.17	972.875	1060.19	1062.89	1046.12	1107.42
	1.72	829.38	887.143	1083.97	872.38	1071.14	1130.47	972.634	954.632	998	1175.63	1053.43	813.191	879.665	859.573	1095.8	1277	1157	1579.96	1577.64	1771	1017.55	997.526	1021.12	1009.31	1036.88	1133.08	1128.79	1090.42	1194.84	1242.26	915.717	909.316	1094.2	900.053	938.964	922.211	918.133	961.895	1034.31	755.457	991.526	984.632	1045.31	999.2	1046.46	1064.9	1141.6	1084
	1.8275	800.163	910.464	1086.66	869.147	1123.43	1126.31	1042.17	907.604	1018	1136.89	1019.49	835.867	945.105	860.391	1049.75	1283.49	1184	1720.84	1569.85	1810.88	1029.53	1032.84	1031.8	982.778	1028	1175.29	1149.46	1097.05	1196.02	1290	867.432	1000.05	1095.69	955.895	961.119	962.947	919.928	1098.68	1065.91	799.784	1017.89	1041.32	1019.51	1021.83	1026.49	1045.07	1202.35	1191.74
	1.935	753.244	927.571	1090.34	836.512	1215.3	1167.93	1086.95	812.706	1038	1131.32	983.493	841.05	945.557	800.44	1012.37	1318.45	1152	1785.74	1555.3	1801.75	1075.17	1095.11	1057.33	956.72	1069.6	1260.45	1154.47	1228.95	1221.34	1289.26	807.299	1019.63	1098.9	951.211	917.446	971.263	944.407	1202.95	1021.02	829.881	950.105	946.579	1044.65	1041.5	998.263	1023.39	1165.15	1158.11
	2.0425	835	932	1069	775	1259	1136	1098	772	1065	1208	899	815	963	707	981	1362.49	1195	1756	1544	1733.75	1042	1096	1077	956	1111	1279	1163	1303	1349	1256	775	958	1085.99	916	891	979	1004	1218	1069	923	952	905	1118	948.138	1025	943	1137.99	1181
Mean grey value of apical end foot		880.751	843.928	825.428	798.593	905.354	931.584	1018.4	860.416	898.195	1036.8	818.054	729.654	712.853	759.874	1000.03	1167.26	1121.85	1413.27	1458.98	1643.2	931.149	953.464	1030.77	1003.28	1019.78	1048.09	1117.92	1102.53	1171.76	1166.08	848.766	913.849	956.109	861.349	812.131	844.655	816.7	912.449	862.664	833.901	931.817	952.59	972.579	988.684	1022.04	1000.05	1093.6	1122.34
Phalloidin		Embryo1_01										Embryo1_02										Embryo1_03										Embryo2_01										Embryo2_02
Mean grey values across 2 cells- 2um		1	2	3	4	5	6	7	8	9	10	11	12	13	14	15	16	17	18	19	20	21	22	23	24	25	26	27	28	29	30	31	32	33	34	35	36	37	38	39	40	41	42	43	44	45	46	47	48
	0	401	394.75	459	489	451	466	456	445	392	447	373	413	424	491	477	514	529	584	495	571.5	444	373	426	397	416	409	407	401	461	376	185	169	173	192	192	196	217	203	232	222	207	160	188	181	228	191	202	201
	0.1075	404.172	407.072	483.817	470.244	473.116	451.194	471.38	437.316	400	438.737	379.443	421.366	424.756	497.15	485.476	499.95	570	610.346	499.454	601.594	417.989	403.895	422.499	405.994	392.355	378.202	414.612	416.737	434.078	382.368	195.443	169.316	192.1	187.684	183.421	191.421	223.989	207.684	217.956	228.781	190.737	177.158	196.452	186.375	208.928	195.798	204.713	226.737
	0.215	400.006	420.063	474.623	460.055	498.191	452.526	463.241	454.62	378	404.895	401.019	432.82	443.263	487.831	531.23	531.55	616	660.759	524.648	605.75	390.446	389.842	421.407	398.765	413.044	394.734	414.903	462.842	435.601	420.053	185.078	184	193.95	181.842	174.801	184.316	216.947	210.474	204.147	266.726	175.263	194.474	195.158	169.15	195.665	212.704	204.9	231.895
	0.3225	376.186	411.767	439.608	471.543	482.349	431.125	479.094	446.706	379	397.737	409.598	434.831	442.139	501.066	573.853	523.362	606	670.042	579.208	560.781	378.235	369.053	410.881	392.598	410.042	424.856	385.446	421.158	438.235	431.579	165.305	185.842	193.15	192	185.79	180.79	196.571	187.368	196.972	270.626	179.79	182.947	199.573	172.975	178.006	245.019	218.213	209.579
	0.43	395.59	406.439	405.898	463.488	491.008	458.061	465.163	435.986	355	366.842	402.593	411.989	439.742	540.557	629.321	539.4	685	651.704	557.163	562.5	376.695	373.368	398.474	380.399	389.657	414.997	358.947	389.789	419.859	405.421	167.975	170.421	191.2	204.263	193.978	185.79	190.604	188.895	206.285	259.698	181.684	179.053	195.341	179.8	179.911	233.759	205.2	185.737
	0.5375	447.789	409.841	403.429	430.837	475.939	481.914	434.709	450.762	371	367.368	391.213	386.454	421.41	534.382	651.792	559.875	715	628.155	549.734	572.969	401.92	366.316	413.454	384.723	399.241	401.867	372.061	389.947	396.834	417	181.986	180.316	186.812	215.105	189.698	192.684	197.468	194.105	206.465	237.388	192.263	191.316	187.77	189.312	193.177	199.249	183.562	194.579
	0.645	503.911	406.186	435.914	430.967	469.061	451.152	446.13	463.853	411	386.895	384.994	394.125	431.825	505.518	677.233	581.45	752	655.587	599.344	543	410.734	377.158	430.346	417.127	408.136	434.731	417.249	411.526	428.928	468.158	191.856	195.21	190.15	203.684	181.562	201.368	197.546	208.526	202.953	264.529	229.21	190.474	207.197	191.75	198.08	186.033	193.05	233.579
	0.7525	583.091	437.244	489.378	455.233	509.208	418.476	482.812	463.366	388	452.053	401.853	411.183	498.008	530.593	715.983	589.9	754	695.38	618.324	542.656	408.252	375.421	450.596	441.479	413.853	435.463	413.615	482.632	482.615	487.526	198.446	224.368	196.9	195.526	181.274	213.053	213.188	212.263	194.299	284.064	219.158	197.79	215.925	197.062	186.718	187.582	230.012	221.368
	0.86	671.488	490.153	540.294	482.072	553.177	428.64	559.765	483.078	403	499.789	442.033	459.632	546.886	628.706	723.909	588	755	745.344	612.127	620.5	399.183	411.053	481.194	471.366	461.352	429.338	427.681	537.895	498.191	546.316	201.31	231.263	202.6	205.158	217.618	244.947	230.44	224.737	202.784	287.1	222.632	203.421	216.219	207	190.92	196.438	269.2	252.895
	0.9675	647.82	509.73	562.222	516.307	573.017	509.842	618.917	490.723	492	500.684	473.898	549.355	549.205	687.413	711.823	618.95	861	728.147	631.551	701.938	397.122	466.263	495.066	521.108	482.942	455.632	486.305	521.158	520.751	531.579	212.465	233.053	205.9	222	249.374	228.474	230.679	214.105	232.011	274.967	221.316	214.632	214.909	211.9	217.961	200.568	261.212	251.316
	1.075	483.925	499.211	574.554	549.108	539.017	526.158	593.582	480.845	554	489.526	487.878	599.44	532.717	659.274	622.629	615.25	937	712.884	602.108	724	388.969	460.105	477.108	526.28	472.787	439.792	507.92	429.526	545.382	562.842	217.803	244.263	220.75	223.316	247.795	195.158	199.083	202.737	233.282	281.169	225.263	223.053	226.244	220.25	225.224	208.313	230	240.21
	1.1825	369.399	476.688	585.102	511.23	471.931	471.249	568.643	485.573	531	505.947	442.867	589.709	514.138	565.302	585.801	550.325	934	692.108	528.224	663.094	380.474	459.789	458.814	492.593	522.742	423.95	479.781	417.789	501.837	561.158	212.064	205.947	206.575	233.947	224.05	186.474	190.38	184.79	221.579	284.543	217.526	230.105	249.402	218.537	219.324	213.083	206.525	256.211
	1.29	352.421	465.819	568.23	463.856	453.116	446.637	530.463	456.983	490	475.105	408.659	512.507	477.08	543.421	579.036	522.4	800	595.798	489.598	590	386.618	426.526	443.202	464.859	526.066	421.197	421.557	380.789	450.812	533.632	211.33	196.316	180.8	233.895	214.942	192.053	194.31	197.842	216.706	254.848	219.21	205.21	240.809	204	197.67	214.634	201.8	230.895
	1.3975	384.274	457.296	499.339	436.956	459.033	421.983	503.889	423.814	450	457.842	387.922	440.008	436.928	520.51	592.734	532.75	588	538.837	477.753	548.938	379.615	406.158	438.853	445.681	495.825	424.18	371.831	366.421	424.169	436.474	196.607	177.316	176.512	230.158	207.413	198.316	192.939	216.158	213.634	244.554	201.21	197.947	228.651	199.05	191.798	200.064	209.363	237.737
	1.505	398.086	407.402	448.504	430.41	478.31	417.579	438.659	444.676	381	441.632	375.244	419.46	395.715	494.953	558.183	522.2	506	548.9	471.601	560.5	392.028	408.947	374.956	432.13	455.446	439.061	364.842	387.158	404.316	409.632	168.296	167	176.55	233.316	198.028	206.105	188.629	187.474	203.327	249.928	191.947	180.158	217.898	204.5	199.629	179.728	223.5	214.526
	1.6125	396.141	357.452	443.134	436.186	471.463	439.512	424.119	402.546	363	423.789	390.324	437.205	389.64	486.363	589.512	506.562	534	567.886	471.097	554.625	398.56	435.526	345.488	423.144	412.803	374.839	372.72	386.211	401.748	442.789	169.925	175.684	176.5	234.737	194.416	222.526	193.191	177.474	204.975	221.042	191.684	176.526	221.255	190.312	210.44	187.656	235.688	200.579
	1.72	404.867	336.201	454.069	411.889	465.751	448.039	423.507	393.681	404	454.579	407.751	447.307	379.324	513.385	612.687	522.4	507	583.127	482.809	541.5	387.183	404.895	366.986	420.831	411.557	369.385	370.612	403.158	387.427	480.368	182.875	179.421	194.2	203.684	187.177	230.842	202.391	188.579	195.255	210.08	187.053	184.105	220.205	184.8	208.659	199.709	240.6	217.105
	1.8275	410.634	354.63	447.687	414.637	459.704	449.053	431.26	411.238	393	459.947	401.083	426.543	397.981	546.274	584.873	532.075	561	563.047	481.978	532.625	363.992	399	381.911	410.413	393.576	407.942	378.734	453.842	384.172	499.842	189.69	175.632	189.438	179	176.368	208.263	211.537	202.316	187.366	205.294	191.474	198.684	212.562	193.387	192.03	184.612	221.037	244
	1.935	408.748	380.572	428.255	435.086	457.446	469.163	436.945	408.385	411	439.211	416.155	424.925	421.604	561.537	545.745	510.8	636	573.208	495.582	544.25	350.834	415.789	383.235	428.064	379.49	405.665	385.632	474.737	409.404	461.632	188.416	175.737	175.35	172.947	186.141	212.579	215.994	185	202.05	205.795	202.579	201	197.443	202.55	187.873	190.083	229.85	253.737
	2.0425	402	388	412.5	466	472	489	450	403	426	443	389	406	468	572	529	486.825	688	611	459	575.281	387	418	378	402	402	396	373	427	418	444	199	179	182.562	184	204	202	202	195	223	202	182	218	201	181.162	198	196	223.887	254
Mean grey value of apical end foot		471.292	418.224	455.732	501.294	489.515	443.87	503.023	458.24	455.699	434.244	403.61	472.07	426.542	535.413	600.162	505.269	572.777	533.561	507.747	617.791	380.819	395.441	408.323	396.211	420.39	408.755	406.816	394.939	444.694	448.818	196.386	193.221	191.83	198.904	192.705	200.715	207.535	204.466	208.661	232.35	200.216	203.249	204.75	200.7	192.477	190.654	216.624	219.478
[truncated: 74 more columns]

## Sheet: 2017-01-24
Latrunclin-A experiment- 2017-01-24
Measured grey values across 2 cells- 2 um and then subtracted the background fluorescence
Background fluorescence is the mean grey value of the apical end-foot of one of the two cells, excluding the N-cadherin and actin belt
Latrunculin-A 15 minutes incubation
N-Cadherin		Embryo2_01															Embryo2_02										Embryo2_03										Embryo3_01										Embryo3_02
Mean grey values across 2 cells- 2um		1	2	3	4	5	6	7	8	9	10	11	12	13	14	15	16	17	18	19	20	21	22	23	24	25	26	27	28	29	30	31	32	33	34	35	36	37	38	39	40	41	42	43	44	45	46	47	48
	0	1693.67	1840.67	1746	1673	1979	1814.78	1741	1770	1862	1694.78	1716.33	1718.89	1703	1683	1620.56	1298.33	1325.22	1233	1303	1455	1400.33	1401.67	1398.67	1560.33	1566.67	1617.89	1516.56	1563.33	1602.22	1569.33	1714	1728.33	1621	1669.33	1235.67	1153	1209.67	1317.67	1250.33	1349.22	1340.89	1382	1226	1269.33	1350.33	1231.33	1283.67	1275
	0.1075	1758.95	1826	1860.6	1712.15	1957.56	1759.15	1760.06	1807.3	1830.75	1678.57	1695.07	1784.15	1688.92	1781.96	1697.04	1247.27	1368.28	1211.33	1314.31	1357.09	1458.8	1424.88	1419.61	1527.41	1551.3	1613.62	1548.6	1558.95	1592.99	1634.94	1657.81	1717.12	1635.86	1616.96	1269.87	1181.9	1230.48	1312.05	1196.53	1345.68	1400.37	1385.52	1235.03	1331.02	1328.8	1188.14	1250.4	1293.39
	0.215	1782.46	1821.3	1933.21	1792.98	1778.32	1764.77	1788.2	1777.39	1762.63	1638.04	1723.44	1809.34	1649.37	1726.47	1741.25	1239.35	1385.44	1251.04	1296.46	1258.06	1434.56	1466.07	1373.13	1520.08	1540.83	1637.51	1536.27	1545	1583.78	1624.42	1635.26	1658.07	1580.47	1628.94	1275.63	1200.15	1219.86	1345.7	1247.55	1301.25	1377.53	1336.52	1250.33	1353	1309.8	1214.66	1223.65	1348.69
	0.3225	1790.29	1860.99	1906.39	1804.84	1785.12	1863.7	1810.64	1744.78	1770.88	1685.84	1719.07	1794.17	1638.19	1710.43	1771.05	1261.7	1395.18	1298.26	1305.88	1221.8	1383.35	1432.07	1368.04	1501.51	1491.62	1712.16	1463.63	1578.72	1542.21	1644.31	1640.32	1619.97	1589.58	1634.61	1234.27	1248.44	1189.66	1371.58	1237.91	1264.64	1337.14	1267.85	1282.11	1354.3	1285.88	1226.63	1180.96	1399.21
	0.43	1872.93	1881.03	1884.69	1818.44	1849.61	1871.64	1829.82	1627.32	1826.6	1727.91	1650.66	1699.45	1641.41	1710.67	1767.6	1261.04	1344.7	1292.04	1318.76	1194.52	1272.17	1400.98	1344.7	1487.31	1449.24	1651.1	1465.11	1524.04	1547.35	1627.47	1607.7	1599.8	1588.49	1642.27	1171.42	1304.06	1205.91	1347.23	1239.52	1277.6	1271.61	1264.19	1239.19	1263.99	1267.88	1266.37	1162.26	1395.57
	0.5375	1928.19	1866.55	1827.37	1945.31	1741.68	1805.6	1849.75	1561.51	1864.32	1652.02	1685.08	1689.5	1655.42	1680.71	1642.44	1308.89	1318.48	1249.39	1317.5	1225.67	1265.78	1477.61	1294.94	1432.13	1422.58	1582.74	1554.6	1602.14	1554	1548.86	1530.69	1515.94	1557.25	1630.19	1137.1	1253.24	1274.63	1351.76	1240.5	1321.18	1256.01	1261.87	1223.98	1211.2	1265.38	1253.38	1143.53	1360.88
	0.645	1838.39	1809.41	1837.39	2079.52	1739.81	1839.63	1801.58	1689.21	1781.42	1559.4	1819.98	1819.06	1693.36	1658.13	1631.13	1428.43	1303.22	1259.62	1341.66	1295.14	1452.77	1552.7	1371.04	1403.15	1473.61	1563.38	1741.43	1713.96	1498.18	1560.35	1559.55	1518.57	1535.12	1604.36	1204.96	1179.99	1344.48	1386.44	1279.36	1430.79	1309.57	1318.4	1261.13	1282.7	1312.55	1227.91	1193.89	1365.89
	0.7525	1912.49	1906.4	1958.71	2220.54	2033.98	1984.42	1810.78	2007.56	1843.37	1649.56	1882.46	1972.94	1814.87	1675.67	1806.36	1495.92	1377.35	1423.89	1400.4	1513.44	1712.29	1590.98	1479.06	1534.01	1635.29	1550.56	1899.29	1847.89	1601.52	1751.42	1708.26	1694.48	1614.65	1682.18	1446.54	1241.27	1384.92	1420.51	1433.33	1506.17	1317.84	1409.66	1293.6	1459.5	1313.87	1278.65	1357.07	1389.6
	0.86	2093.84	2356.45	2075.64	2347.07	2435.63	2285.81	2104.36	2484.81	2135.74	1884.95	2004.74	2110.57	2037.31	1871.54	2015.31	1618.14	1563.19	1747.96	1545.92	1850.44	1917.89	1588.14	1591.51	1761.36	1867.55	1691.54	2080.6	2164.6	1864.92	2099.72	1877.96	2033.98	1826.69	1802.96	1716	1398.36	1478.16	1546.01	1604.04	1525.09	1439.18	1542.21	1318.85	1669.56	1434.8	1352	1546.9	1490.13
	0.9675	2270.57	2771.55	2168.77	2374.25	2805.39	2581.49	2404.64	2889.25	2357.07	2031.93	2121.99	2124.09	2340.94	2071.98	2161.29	1755.31	1667.05	2097.34	1745.53	2041.73	2009.03	1721.46	1634.01	1879.27	2034.06	1866.17	2182.01	2223.53	2063.89	2320.58	2026.98	2206.64	2059.7	1789.65	1858.52	1392.04	1574.87	1650.04	1657.47	1614.22	1510.7	1533.22	1364.8	1829.96	1559.83	1427.91	1662.99	1545.53
	1.075	2291.35	2810.24	2171.19	2424.75	2808.09	2663.01	2322.85	2814.95	2285.93	1968.47	2124.96	2099.38	2349.67	2039.7	2146	1784.15	1674.07	2186.78	1668.67	1992	1943.14	1831.14	1599.86	1786.41	1995	1821.74	2133.01	2120.65	2006.72	2342.81	2015.64	2178.58	2048.64	1803.72	1738.62	1366.91	1541.6	1556.51	1593.28	1525.96	1433.15	1496.32	1356	1807.6	1573.33	1474.67	1562.14	1487.66
	1.1825	2114.61	2548.49	2082.57	2412.45	2346.63	2371.49	2157.12	2371.97	2040.53	1837.91	1936.99	1939.39	2144.78	1935.17	1976.55	1549.11	1576.87	1917.99	1549.37	1840.84	1591.09	1748.98	1463.21	1664.13	1753.37	1698.44	1947.85	1839.75	1813.84	2096.71	1862.47	1953.93	1861.33	1795.8	1406.62	1320.77	1434.8	1414.15	1430.01	1374.3	1306.16	1397.1	1359.74	1633.16	1526.03	1449.71	1425.94	1426.05
	1.29	1854.05	2122.94	1982.28	2383.2	2005.88	2022.29	2096.8	1980.8	1759.11	1768.73	1723.16	1813.9	1849.04	1780.2	1728.84	1363.42	1392.4	1544.04	1381.67	1564.28	1332.27	1552.86	1416.06	1590.55	1466.29	1647.54	1707.19	1665.42	1628.76	1766.74	1683.06	1685.82	1671.48	1702.78	1178.18	1254.86	1348.68	1291.16	1321.59	1246.74	1230.56	1285.97	1339.52	1396.52	1406.45	1356.31	1318.04	1341.26
	1.3975	1672.27	1765.49	1827.08	2339.81	1814.44	1760.48	1987.15	1757.84	1706.32	1757.21	1665.88	1721.23	1668.69	1672.04	1649.03	1247.64	1274.79	1278.19	1292.7	1435.51	1307.01	1347.6	1430.52	1582.05	1416.55	1589.8	1605.25	1611.72	1544.92	1586.19	1631.5	1540.36	1555.55	1640.54	1119.58	1226.36	1330.21	1217.81	1308.96	1208.19	1252.47	1220.94	1287.38	1236.54	1293.06	1294.41	1257.68	1319.23
	1.505	1651.76	1713.92	1725.97	2084.23	1791	1690.61	1938.92	1741.46	1737.89	1628.16	1655.96	1746.83	1612.83	1664.08	1722.21	1207.71	1293.34	1217.12	1278.44	1397.29	1339.37	1436.7	1441.17	1518.73	1484.35	1566.12	1546.8	1598.23	1542.7	1581.5	1620.14	1555.81	1517.84	1630.34	1158.22	1274.14	1371	1201.8	1335.88	1292.06	1221.3	1193.99	1259.59	1182.06	1230.66	1242.48	1284.15	1331.5
	1.6125	1685.51	1735.81	1802.17	1920.67	1832.12	1749.51	1825.14	1811.09	1763.3	1649.22	1675.87	1664.83	1688	1697.09	1744.1	1209.35	1359.52	1261.75	1310.33	1364	1381.5	1473.61	1439.43	1572.69	1566.83	1561.53	1555.21	1602.17	1525.08	1605.81	1646.54	1624.1	1632.12	1615.1	1212.47	1276.92	1363.86	1263.21	1327.67	1385.97	1219.42	1213.34	1226.28	1308.27	1276.12	1239.21	1328.21	1308.16
	1.72	1704.02	1767.76	1894.16	1788.53	1801.96	1735.97	1718.83	1856.58	1786.67	1741.22	1710.3	1601.68	1667.2	1711.69	1761.6	1265.15	1373.77	1307.03	1349.13	1365.52	1401.81	1425.17	1437.01	1589.43	1608.76	1538.54	1567.39	1599.26	1562.84	1609.39	1620.35	1598	1686.42	1625.96	1192.5	1248.56	1287.36	1242.35	1358	1358.79	1239.34	1248.23	1266.99	1425.85	1344.93	1254.81	1378.91	1280.96
	1.8275	1688.02	1785.91	1898.47	1739.03	1842.11	1799.09	1787.29	1828.86	1787.32	1693.53	1772.71	1651.05	1628.86	1684.77	1722.27	1349.37	1347.98	1294.75	1331.91	1350.35	1382.26	1460.37	1407.48	1477.31	1508.66	1516.97	1593.01	1642.28	1630.77	1533.6	1624.37	1592.68	1690.76	1628.9	1198.87	1243.72	1218.83	1248.82	1364.14	1310.04	1264.67	1261.79	1262.33	1357.19	1307.75	1299.32	1335.14	1265.42
	1.935	1697.38	1759.04	1846.29	1831.43	1868	1839.32	1863.84	1781.58	1829.6	1674.79	1766.11	1672.39	1709.6	1620.63	1747.88	1377.31	1304.54	1213.64	1309.73	1332.34	1357.91	1407.72	1351.78	1497.53	1561.77	1552.97	1591.11	1625.58	1608.94	1506.75	1499.28	1632.98	1592.92	1674.87	1236.6	1229.19	1221.18	1231.53	1349.92	1352.53	1323.38	1268.24	1230.76	1290.01	1341.21	1325.6	1292.04	1225.16
	2.0425	1739.22	1846.56	1835.22	1832.75	1940	1913	1839.56	1712.33	1872.33	1716.78	1717.67	1698.22	1798.79	1662.67	1726.76	1380.56	1238	1278.78	1324.54	1319.01	1311	1399.67	1336	1497	1579.05	1545	1566.33	1650	1535.72	1607	1498.67	1746.73	1601.78	1729.37	1261.33	1202	1248.22	1294.33	1326.17	1470	1281	1225	1240.78	1302.67	1398.22	1294.22	1301	1269.44
Mean grey value of apical end foot		1801.67	1858.13	1826.22	1856.68	1849.08	1873.5	1885.72	1750.01	1754.91	1662.92	1652.79	1678.46	1656.91	1710.44	1626.31	1332.61	1244.52	1318.33	1278.92	1345.65	1358.92	1406.35	1372.53	1441.34	1494.14	1575.69	1595.37	1542.22	1546.27	1587.19	1556.64	1579.17	1588.22	1580.16	1191.8	1237.91	1251.36	1217.59	1247.5	1276	1277.44	1291.04	1232.24	1274.7	1316.51	1247.15	1282.93	1313.36
Phalloidin		Embryo2_01															Embryo2_02										Embryo2_03										Embryo3_01										Embryo3_02
Mean grey values across 2 cells- 2um		1	2	3	4	5	6	7	8	9	10	11	12	13	14	15	16	17	18	19	20	21	22	23	24	25	26	27	28	29	30	31	32	33	34	35	36	37	38	39	40	41	42	43	44	45	46	47	48
	0	637.444	723.333	685	649.667	668	689.333	691	669	668	621	679.333	669.333	633	672	675.667	604.778	560.222	533	513	604	642.333	584.667	578.333	609.333	572.667	708.889	662.889	590.333	652.667	675.333	646	585.667	639.889	636.778	467.111	612.667	581.333	595.333	602.333	654.889	631	600.667	612.111	599.333	566.667	653	618.667	631
	0.1075	664.456	746.28	684.239	636.239	647.368	690	659.26	696.295	697.842	586.186	689.295	692.246	665.647	645.987	689.075	600.481	549.579	572.269	554.17	581.047	673.055	584.298	559.183	613.463	574.207	725.306	647.7	559.667	701.166	686.565	637.46	616.667	666.576	633.781	439.702	642.439	621.513	632.807	634.828	654.692	591.197	602.374	580.285	614.794	602.63	642.758	601.947	627.17
	0.215	715.587	737.851	680.022	648.283	646.211	732.333	654.178	639.67	691.579	572.456	656.054	679.438	685.047	658.714	710.533	612.697	591.292	561.164	654	571.06	662.23	591.947	568.808	590.346	577.113	732.383	619.42	589.86	714.56	629.725	640.619	661.328	644.464	642.95	439.128	632.504	617.731	652.029	663.573	624.207	572.913	599.329	593.849	668.059	598.54	645.68	622.386	614.977
	0.3225	744.449	685.074	679.133	651.379	642.947	743.908	687.937	644.482	664.579	632.292	655.813	617.645	701.87	676.679	731.118	643.695	620.444	518.77	698.883	570.22	617.89	600.614	564.92	633.542	569.47	793.764	608.119	635.123	687.704	646.08	650.26	643.186	662.098	657.628	435.834	593.073	626.254	664.123	660.333	593.31	551.316	583.727	630.144	675.226	594.17	633.56	632.07	608.895
	0.43	732.585	667.885	689.62	643.889	680.018	720.332	729.78	626.68	655.193	687.79	645.894	631.218	686.013	675.303	701	675.005	579.86	510.773	666.747	576.813	618.396	543.807	552.119	659.597	600.907	752.355	600.467	645.263	652.213	656.125	687.552	616.933	659.37	654.911	458.128	577.657	626.013	655.807	632.622	579.598	568.036	617.784	642.426	689.733	553.28	642.92	581.509	610.012
	0.5375	674.909	703.597	726.849	687.042	713.368	709.8	731.813	613.53	655.053	709.311	646.526	668.555	664.833	653.112	678.028	668.903	595.971	535.847	618.75	566.167	581.868	578.509	593.886	650.429	652.694	713.957	596.067	681.789	636.375	613.277	697.313	615.278	625.394	650.285	496.732	565.778	630.228	684.778	608.5	615.838	572.412	631.396	644.393	703.18	582.75	662.5	557.532	586.316
	0.645	672.559	704.595	723.934	741.783	720.544	682.457	726.797	612.033	681.105	687.785	627.948	715.838	663.72	594.033	660.322	660.662	625.959	539.74	604.973	571.8	566.257	671.526	620.37	640.066	613.327	788.697	656.353	671.93	660.736	637.779	665.163	643.578	615.691	641.017	545.914	598.96	654.042	698.649	635.633	634.544	564.675	662.043	621.981	685.574	602.687	670.387	587.047	587.421
	0.7525	698.488	664.599	668.222	753.619	790.439	708.036	750.158	667.058	676.351	703.349	679.787	720.972	691.34	656.146	647.987	658.904	615.579	549.799	579.03	623.297	597.169	661.579	641.693	613.645	610.953	807.185	709.406	662.895	761.891	657.355	685.116	637.412	598.376	632.499	567.483	637.309	653.924	662.368	668.023	662.172	581.762	670.928	619.572	641.347	593.328	632.463	638.228	619.684
	0.86	716.485	666.943	692.636	770.067	862.421	739.507	774.193	684.942	649.737	676.864	701.675	715.887	713.053	723.039	701.2	630.266	622.591	589.747	574.48	636.453	649.077	664.895	641.072	593.333	637.04	782.808	735.519	716.807	831.4	691.436	731.623	625.156	596.721	633.778	576.868	638.594	671.2	612.228	671.507	667.406	605.962	690.079	609.501	698.759	611.52	610.16	678.614	676.971
	0.9675	714.806	695.099	772.432	773.133	885.105	763.507	746.355	745.751	693.105	719.286	668.817	726.628	686.57	719.133	749.776	606.453	612.912	680.77	575.553	635.37	669.523	666.754	647.203	599.072	661.93	763.373	762.935	706.211	814.698	758.215	752.643	691.971	648.748	678.468	588.911	671.945	668.684	611.211	675.907	656.101	631.598	671.993	620.729	777.645	662.313	634.03	695.702	704.632
	1.075	714.995	698.925	781.24	766.583	819.667	728.787	687.809	738.055	693.491	752.251	650.634	683.5	693.167	710.609	711	612.231	611.298	706.167	581	630.5	704.335	682.965	636.637	587.312	661.333	723.406	755.624	724.175	790.944	749.704	724.335	798.75	669.422	697.5	571.789	659.671	658.166	620.596	690.944	638.717	671.476	651.438	694.16	780.336	650.833	626.833	673.193	698.152
	1.1825	690.939	731.198	749.677	782.375	790.947	686.87	714.037	725.776	652.737	723.598	645.992	637.82	661.01	683.792	678.24	651.042	629.673	720.137	600.81	589.57	706.385	682.526	635.019	619.345	643.956	710.483	702.551	762.491	767.405	710.16	742.123	804.719	710.378	664.204	534.518	639.384	665.467	632.222	698.453	630.396	648.598	624.115	675.949	745.167	597.76	640.615	641.52	664.421
	1.29	684.48	731.917	686.294	863.733	803.86	662.316	650.663	713.881	674.719	700.453	653.319	629.539	627.84	721.266	662.311	668.084	630.105	720.52	609.88	590.48	664.761	624.491	598.4	616.89	648.453	694.232	663.449	730.298	727.631	685.236	696.273	721.089	661.08	640.311	489.372	647.037	665.781	597.649	637.093	598.835	651.41	646.524	669.98	662.796	574.013	640.813	634.497	632.526
	1.3975	692.352	700.878	657.19	860.772	698.93	665.075	629.4	714.197	647.86	718.12	654.037	639.739	633.127	688.382	635.588	643.626	638.351	686.388	606.223	584.223	624.194	654.579	580.737	608.692	616.927	639.198	701.91	653.175	751.833	691.942	664.367	661.179	639.696	632.175	454.355	686.62	645.874	551.368	587.871	577.255	613.934	640.258	629.223	652.45	561.31	657.518	631	631.883
	1.505	724.878	653.414	673.697	782.417	687.579	676.718	687.502	713.017	661.158	660.659	653.494	646.872	624.847	621.835	596.539	599.251	649.339	635.236	653.84	574.82	625.448	614.333	653.49	644.372	580.687	607.152	705.509	658	775.86	701.117	663.087	669.4	649.764	626.883	452.487	672.595	647.978	529.07	562.987	574.113	566.432	620.958	591.154	626.726	542.54	646.24	649.199	598.292
	1.6125	721.98	655.125	677.87	754.417	682.544	661.621	801.318	714.202	688.842	603.553	664.567	631.937	594.75	597.656	584.951	586.05	621.959	582.625	624.833	580.75	626.456	540.667	631.054	603.265	591.833	619.757	687.731	683.263	749.139	661.486	655.286	667.597	657.972	634.333	467.353	636.309	657.043	561.386	585.167	610.162	575.327	607.455	593.795	621.771	590.625	632.042	656.012	576.368
	1.72	691.524	671.671	696.417	740.111	690.632	679.249	771.488	689.227	658.351	581.988	631.429	660.549	577.373	583.88	612	594.317	584.825	582.644	578.773	568.667	588.205	567.684	598.765	589.106	624.12	629.477	675.113	698.351	748.498	704.058	607.276	676	658.343	619.622	475.66	632.053	646.541	554.596	615.404	636.706	555.695	634.474	583.731	640.132	637.933	636.853	640.351	607.573
	1.8275	683.709	658.914	728.571	725.237	695.158	724.076	710.437	666.84	681.474	571.499	596.726	630.172	586.13	621.423	581.386	563.505	575.38	608.082	583.68	547.52	581.765	613.263	571.374	576.968	657.63	618.351	683.786	673.772	769.68	702.603	611.716	669.465	645.147	595.304	470.664	612.169	664.449	584.339	598.667	613.74	558.875	607.334	588.751	688.909	616	620.88	625.795	637.626
	1.935	672.179	642.45	738.49	705.067	681.772	720.729	682.065	676.399	703.596	610.794	614.12	636.708	629.12	651.271	584.856	527.734	605.48	564.42	573.113	530.64	611.624	612.105	562.175	608.531	604.207	647.437	673.445	594.193	775.922	686.803	645.221	643.567	659.138	609.644	479.516	591.351	669.431	593.807	607.64	613.251	559.94	562.31	565.185	671.247	593.953	638.187	625.146	602.579
	2.0425	673.889	698	765.222	668.058	692.667	720	686.333	710.333	706.667	645.222	634	625.222	634.933	652.333	633.625	572.556	621	562.216	574.947	518.16	603	588	541	621.333	578.243	631.667	624.333	565	718.121	665	617	672.05	662.667	622.34	520.333	593.222	662.222	566.333	630.166	593	561	602	563.778	649.333	604.35	646.872	617.333	612
Mean grey value of apical end foot		687.04	726.36	683.8	696.03	720.27	701.5	723.6	696.74	689.23	657.12	641.69	669.73	663.48	652.26	637.33	603.84	599.66	586.35	596.96	622.67	610.55	618.14	607.8	599.49	621.01	676.44	648.58	633.59	676.58	673.71	678.95	647.63	626.97	635.92	496.04	625.46	674.45	603.85	616.24	600.34	597.86	626.82	657.85	643	595.81	628.44	660.46	643.62
Tubulin
Mean grey value of apical end foot		294.3	315.67	290.7	312.4	308.18	298.81	303.44	311.46	304.71	314.65	298.25	360.61	338.72	305.62	316.64	305.8	281.63	254.25	255.03	274.87	292.09	262.58	272.87	278.49	272.84	273.01	268.26	285.96	303.98	278.55	314.73	287.54	272.92	268.92	230.36	447.75	499.47	483.92	486.38	575.7	545.26	673.86	521.66	532.11	525.03	484.39	461.5	493.69
Mean background Fluorescence		321.283	321.283	321.283	321.283	321.283	321.283	321.283	321.283	321.283	321.283	321.283	321.283	321.283	321.283	321.283	272.347	272.347	272.347	272.347	272.347	272.347	272.347	272.347	272.347	272.347	279.077	279.077	279.077	279.077	279.077	279.077	279.077	279.077	279.077	279.077	488.9	488.9	488.9	488.9	488.9	488.9	488.9	488.9	488.9	488.9	449.863	449.863	449.863
Mean grey value- background		0	0	0	0	0	0	0	0	0	0	0	39.3267	17.4367	0	0	33.4533	9.28333	0	0	2.52333	19.7433	0	0.523333	6.14333	0.493333	0	0	6.88333	24.9033	0	35.6533	8.46333	0	0	0	0	10.57	0	0	86.8	56.36	184.96	32.76	43.21	36.13	34.5267	11.6367	43.8267
Mean grey value- background (removing zero values)													39.3267	17.4367			33.4533	9.28333			2.52333	19.7433		0.523333	6.14333	0.493333			6.88333	24.9033		35.6533	8.46333					10.57			86.8	56.36	184.96	32.76	43.21	36.13	34.5267	11.6367	43.8267
DMSO 15 minutes incubation
N-Cadherin		Embryo1_01										Embryo1_02										Embryo1_03										Embryo2_02										Embryo2_03
Mean grey values across 2 cells- 2um		1	2	3	4	5	6	7	8	9	10	11	12	13	14	15	16	17	18	19	20	21	22	23	24	25	26	27	28	29	30	31	32	33	34	35	36	37	38	39	40	41	42	43	44	45	46	47	48
	0	1283	1502.33	1285	1404.67	1674	1400.11	1370.33	1552	1456.67	1395.44	1626.67	1512	1704.33	1658	1674.67	1468	1787	1555.67	1727	1703.67	1557	1299.67	1585.89	1335.89	1290	1467.67	1384	1613	1532.67	1712.33	1490.78	1447.67	1448.67	1688.67	1630	1461.33	1674.67	1629	2013.67	1436.33	1631	1698.67	1554.89	1599	1593.56	1763.56	1914	1750.56
	0.1075	1320.11	1513.88	1260.62	1345.36	1628.89	1431.84	1376.69	1442.84	1479.41	1508.43	1649.63	1577.84	1637.26	1695.67	1627.25	1481.75	1732.68	1562.2	1488.8	1776.74	1576.77	1337.18	1729.86	1342.5	1232.01	1421.79	1413.99	1572.2	1578.59	1623.14	1444.18	1412.56	1437.89	1674.14	1664.85	1583.99	1729.75	1657.97	1370.88	1456.67	1624.15	1714.57	1633.64	1567.84	1694.36	1759.3	1762.12	1747.81
	0.215	1367.62	1487.68	1235.73	1262.99	1644.24	1390.17	1356.81	1401.98	1424.42	1543.42	1660.62	1627.32	1574.42	1657.66	1561.39	1473.94	1647.68	1538.17	1293.37	1774.97	1700.95	1426.39	1809.23	1273.02	1260.35	1436.74	1381.09	1511.59	1594.59	1435.32	1468.51	1457.1	1460.8	1604.29	1580.64	1640.98	1764.09	1674.24	1366	1496.67	1585.7	1685.49	1667.17	1515.67	1609.4	1688.37	1670.39	1691
	0.3225	1436.89	1445.12	1253.3	1253.97	1665.27	1312.86	1271.65	1381.99	1330.29	1460.64	1601.03	1607.53	1534.25	1548.6	1509.85	1445.94	1598.3	1533.11	1241.22	1645.4	1951.34	1464.16	1827.32	1205.89	1255.64	1341.44	1342.26	1476.1	1614.68	1417.71	1581.45	1474.26	1468.15	1591.03	1524.15	1600.11	1789.98	1564.37	1563.79	1464.33	1560.86	1690.83	1625.03	1428.15	1546.26	1567.64	1655.97	1519.86
	0.43	1515.34	1401.37	1278.23	1262.2	1615.24	1269.08	1157.03	1231.58	1268.04	1348.16	1475.51	1543.83	1522.4	1492.12	1456.3	1438.16	1512.51	1602.48	1218.08	1466.54	1941.61	1484.72	1809.82	1155.19	1264.17	1290.26	1233.46	1468.01	1662.22	1402.1	1471.61	1446.02	1463.56	1516.96	1475.07	1522.51	1709.29	1493.69	1674.19	1381	1553.36	1602.45	1565.73	1318.75	1659.01	1484.92	1618.14	1312.71
	0.5375	1516.89	1335.42	1264.18	1293.48	1582.69	1207.06	1111.48	1022.46	1221.57	1218.03	1412.33	1429	1553.19	1414.33	1415.89	1441.86	1485	1666.78	1251.62	1349.91	1673.47	1447.27	1663.73	1071.21	1234.38	1265.35	1210.25	1426.83	1590.52	1366.05	1269.94	1367.9	1447.01	1436.37	1474.36	1526.5	1575.09	1413	1559.42	1324.67	1487.65	1396.93	1558.61	1279.28	1895.69	1457.96	1554.01	1266.52
	0.645	1346.39	1233.49	1191.41	1431.9	1498.24	1316.59	1086.6	1002.64	1227.13	1205.59	1517.04	1542.63	1501.74	1451.99	1493.91	1451.94	1548.3	1621.99	1339.88	1438.29	1435.34	1461.3	1535.07	1054.75	1164.85	1223.82	1296.53	1455.57	1496.57	1427.53	1284.92	1380.52	1429.99	1512.72	1447.09	1552.77	1567.19	1432.82	1374.53	1448.67	1399.7	1391.83	1620.16	1386.12	2089.02	1579.32	1525.59	1422.24
	0.7525	1301.36	1306.17	1293.16	1876.95	1595	1814.72	1403.47	1193.95	1409.84	1285.72	1908.61	2033.55	1526.38	1766.73	2200.9	1748.77	1644.54	1781.1	1631.44	1768.4	1527.96	1817.1	1735.09	1417.5	1206.89	1459.74	1381.56	1720.44	1564.6	1743.71	1632.68	1735.69	1610.07	1937.44	1648.25	1774.98	1884.02	1758.19	1404.42	1905.33	1505.79	1623.82	1808.98	1735.69	2389.97	1976.93	1766.56	1999.33
	0.86	1574.33	1654.26	1606.68	2723.34	2052.65	2707.46	2349.89	1753.13	1873.04	1642.16	2659.18	2937.44	1883.3	2585.71	3693.48	2775.22	2017.21	2331.38	2318.59	2315.64	2235.61	2434.28	2143.9	2503.26	1482.74	2153.58	1616.06	2306.38	1868.91	2363.82	2196.7	2295.76	2106.97	2600.14	2220.04	2459.23	2301.77	2520.93	1779.05	2591.33	1875.05	2694.16	2071.32	2739.54	3051.05	2625.88	2303.84	2815.84
	0.9675	2199.14	2230.03	2023.71	3411.9	2388.59	3122.85	3586.32	2562	2351.15	2232.3	2943.02	3416.12	2289.97	3695.32	4565.39	3935.42	2672.53	3097.13	2847.38	2825.38	3174.56	2928.64	2734.74	3727.26	1898.02	2607.28	1935.37	2582.94	2351.92	3174.78	2615.56	2462.51	2434.27	2971.78	2794.39	3275.11	2423.63	3288.78	2394.6	3030	2347.4	4046.39	2197.03	3956.97	3792.86	3121.09	2773.12	3213.77
	1.075	2343.25	2468.75	2060.54	3296.66	2171.29	2514.73	3801.95	2690.55	2244.22	2377.69	2412.32	2916.16	2206.19	3631.5	3960.51	3777.71	2738.53	3109.39	2747.06	2687	3382.42	2460.11	2747.02	3556.7	2001.82	2388.63	2020.12	2152.71	2505.38	3184.94	2295.18	2107.14	2197.23	2622.5	2631.97	3416.19	2208.99	3153.22	2533.39	2932.33	2288.8	4212.41	2104.97	4092.14	3773.35	2894	2612.77	2744
	1.1825	1935.73	1999.19	1729.04	2393.09	1736.33	1679.92	2870.94	2133.77	1701.08	1931.22	1845.2	1992.08	1858.83	2636.79	2361.1	2590.54	2139.21	2473.69	2065.51	2061.28	2506.04	1814.53	2120.72	2206.18	1619.65	1730.07	1795.58	1689.83	2042.72	2459.44	1662.72	1691.41	1757.34	1810.27	1966.38	2573.39	1823.29	2383.82	2169.79	2422.67	1858.21	3125.94	1828.6	2810.16	2826.43	2154.51	1943.86	1950.42
	1.29	1445.99	1504.54	1444	1562.06	1460.32	1304.64	1810.27	1590.04	1352.1	1485.46	1579.32	1424.18	1629.53	1884.69	1525.08	1590.38	1535.98	1804.47	1544.52	1711.39	1694.41	1505.46	1601.73	1261.22	1329.1	1293.09	1446.27	1467.17	1595.74	1825.59	1259.38	1482.55	1449.77	1309.97	1533.19	1802.27	1572.21	1641.6	1676.07	1841.67	1575.88	1984.5	1665.92	1542.76	1881.67	1617.65	1485.66	1482.84
	1.3975	1279.17	1357.34	1367.84	1175.7	1388.76	1234.89	1290.3	1296.61	1301.04	1364.3	1561.65	1358.6	1512.23	1599.27	1365.13	1301.72	1365.74	1552.96	1434.31	1548.56	1355.8	1455.68	1431.18	1035.51	1200.53	1311.32	1373.3	1462.19	1418.18	1502.89	1191.14	1416.16	1386.07	1142.19	1456.44	1603.06	1553.71	1341.85	1433.67	1510.33	1452.63	1468.81	1642.2	1139.6	1507.85	1512.22	1428.72	1383.74
	1.505	1298.47	1224.88	1316.78	1091.45	1461.26	1330.77	1240.08	1156.24	1280.73	1312.69	1646.78	1567.04	1448.54	1588.71	1478.44	1327.56	1419.26	1487.03	1430.58	1459.47	1369.88	1484.03	1516.59	1086.63	1225.84	1425.04	1435.87	1543.21	1537.06	1413.9	1302.51	1421.44	1407.53	1277.65	1497.19	1541.83	1638.9	1456.07	1401.68	1410.33	1500.72	1393.14	1606.65	1188.63	1505.97	1577.07	1519.41	1436.65
	1.6125	1330.78	1201.24	1297.79	1148.64	1586.31	1372.21	1279.3	1144.1	1304.13	1267.33	1673.36	1731.37	1518.17	1623.92	1604.04	1402.71	1437.67	1480.7	1481.43	1471.45	1516.4	1578.41	1657.39	1159.95	1278.73	1500.75	1416.81	1587.67	1658.62	1440.56	1385.37	1472.91	1427.28	1397.91	1485.62	1448.3	1712.4	1503.42	1440.05	1427	1609	1455.9	1585.32	1335.83	1547.73	1624.64	1626.51	1592.15
	1.72	1360.16	1322.92	1427.56	1231.58	1538.45	1359.41	1283.58	1222.78	1344.76	1355.82	1635.56	1777.04	1520.32	1609.08	1643.1	1469.78	1541.61	1491.26	1615.15	1592.94	1588.56	1631.26	1743.71	1263.27	1278.42	1502.16	1365.45	1632	1725.91	1537.38	1428.07	1507.12	1469.6	1497.02	1502.76	1515.3	1731.1	1584.14	1427.6	1544.33	1659.53	1546.68	1602.72	1473.61	1554.08	1637.18	1723.08	1647.02
	1.8275	1351.94	1457.1	1574.7	1305.3	1499.38	1323.61	1311.76	1321.89	1423.41	1480.29	1619.73	1728.11	1473.2	1609.32	1694.77	1499.91	1668	1520.01	1618.06	1717.58	1516.14	1536.28	1703.56	1348.53	1288.48	1454.58	1368.97	1703.38	1694.37	1560.56	1484.59	1508.6	1485.09	1532.71	1561.53	1626.55	1729.97	1628.3	1589.89	1611.33	1602.72	1603.21	1557.63	1568.04	1648.23	1651.06	1851.44	1765.67
	1.935	1482	1465.29	1609.39	1377.91	1449.94	1295.15	1414.94	1335.54	1483.68	1447.14	1653.2	1637.96	1423.95	1616.15	1713.71	1540.51	1690.96	1610.73	1593.59	1708.2	1510.07	1516.22	1700.5	1376.88	1302.22	1416.21	1390.14	1660.26	1582.05	1553.5	1486.85	1569.03	1528.05	1570.39	1562.39	1725.54	1699.03	1625.34	1835.16	1664.33	1581.56	1626.56	1547.04	1566.51	1587.96	1538.88	1797.93	1827.35
	2.0425	1488.44	1550	1569.33	1507.67	1383.67	1317	1458.89	1258.11	1440	1450.67	1655	1595	1403.56	1669.42	1717.78	1579.22	1670.67	1629	1591.67	1645.33	1579.33	1420.33	1760.89	1345.22	1320	1444	1377.33	1539.33	1543	1574.67	1458	1644.67	1549.33	1584.67	1526.67	1733	1650	1693.09	1788.33	1695.33	1562.33	1638	1631.22	1589	1600.33	1396.55	1735.33	1761.33
Mean grey value of apical end foot		1283.63	1293.43	1248.8	1309.97	1432.55	1298.66	1300.61	1186.21	1140.88	1297.32	1547.32	1528.9	1560.66	1506.66	1496.78	1610.62	1422.7	1481.01	1433.53	1572.69	1490.01	1472.79	1502.78	1235.63	1168.75	1398.9	1234.77	1379.29	1458.65	1423.12	1262.2	1464.91	1411.83	1491.63	1438.76	1543.7	1566.27	1586.4	1491.53	1520.44	1501.71	1640.22	1511.47	1405.7	1474.57	1557.5	1570.89	1641.89
Phalloidin		Embryo1_01										Embryo1_02										Embryo1_03										Embryo2_02										Embryo2_03
Mean grey values across 2 cells- 2um		1	2	3	4	5	6	7	8	9	10	11	12	13	14	15	16	17	18	19	20	21	22	23	24	25	26	27	28	29	30	31	32	33	34	35	36	37	38	39	40	41	42	43	44	45	46	47	48
	0	708	796.667	735	709.333	744.667	789.889	729.667	854	738	810.556	1060.67	1039	909	973	886.333	929	961.333	882.556	837.333	811.333	973.778	976.333	957.556	731	759.333	783.333	702.111	972	896	944.556	682.778	655	663.889	650.222	709.667	720	761.333	647.333	784.333	672.333	831.667	791.778	788.667	812.111	744.111	732.111	767	838.667
	0.1075	746.559	798.987	740.427	770.296	784.286	832.617	717.204	868.843	745.782	803.857	1075.98	1015.77	951.994	985.86	930.431	921.74	967.018	867.385	732.625	793.716	1025.95	986.719	944.848	731.55	738.597	804.895	716.478	957.007	875.172	910.434	695.333	637.149	650.947	647.207	688.484	727.546	753.886	687.416	723.772	717.667	823.608	781.943	844.842	778.081	763.453	753.477	768.911	796.279
	0.215	733.379	784.556	749.307	814.985	795.035	826.69	747.275	843.459	745.035	790.67	1049.43	1020.3	1024.76	1030.15	1009.83	928.575	885.474	882.703	745.402	838.09	1013.52	964.458	998.965	719.877	727.047	805.088	733.826	895.44	871.795	867.994	670.304	638.77	660.953	680.827	703.839	702.79	779.398	698.16	695.474	772.667	788.316	788.617	829.018	752.82	755.013	771.127	777.145	771.49
	0.3225	687.302	797.633	746.285	827.081	770.741	799.218	746.304	782.695	730.877	812.147	1044.83	989.368	1013.11	1041.5	1123.75	958.018	931.035	895.55	747.138	828.603	968.625	947.702	1022.74	720.503	733.73	798.053	716.418	872.273	904.445	853.197	597.374	655.302	651.538	677.705	701.402	709.382	806.709	684.883	720.439	755.333	743.368	768	816.491	748.747	723.313	780.054	780.632	779.713
	0.43	716.317	788.196	710.647	864.676	768.153	832.391	678.753	737.207	763.507	822.456	1061.32	933.959	1026.91	942.48	1178.74	1003.04	1012.65	840.677	781.785	815.726	964.353	949.165	1007.59	716.175	741.445	778.737	712.873	861.352	946.182	807.824	627.509	649.253	614.807	662.249	749.851	689.191	785.914	650.133	750.211	713.333	763.117	794.309	826.813	795.369	728.084	780.249	802.977	717.078
	0.5375	742.596	752.112	697.49	942.532	792.487	856.041	663.159	687.292	743.505	771.5	1012.74	989.205	1026.91	931.083	1215.01	1051.74	1008.84	802.079	762.979	809.679	962.922	1027.84	924.922	713.035	752.869	748.667	722.03	834.032	906.233	864.191	681.246	631.105	609.801	676.572	700.801	735.091	698.578	645	738.895	693	794.947	790.404	859.193	805.875	748.563	762.625	802.295	727.976
	0.645	754.584	722.142	761.061	1031.99	843.681	909.459	674.11	739.712	731.604	719.164	1012.26	1113.54	1065.39	979.78	1273.16	1046.05	1020.6	812.566	787.745	797.858	942.526	1193.93	907.032	793.86	779.577	799.947	765.08	869.089	899.899	909.362	672.433	646.32	629.731	692.267	664.688	725.725	684.319	631.393	747.825	649.667	842.333	783.421	862.485	873.215	766.978	787.653	805.87	794.837
	0.7525	785.584	768.838	793.808	1075.2	950.275	983.792	682.674	829.927	815.281	743.399	1046.07	1242.85	1125.02	1069.49	1313.82	1062.81	998.421	817.614	927.924	827.546	1094.55	1278.1	946.169	882.702	806.941	816.053	835.671	945.894	893.756	909.43	725.193	711.021	697.579	766.346	694.15	773.743	790.097	671.777	718.614	667.333	910.345	820.925	832.632	965.683	828.372	877.289	839.325	858.195
	0.86	863.661	837.457	910.573	1126.07	1062.27	1075.1	749.037	985.504	890.538	853.046	1145.01	1397.64	1219.48	1197.8	1467.28	1160.41	1049.11	859.295	1143.99	896.375	1228.77	1306.04	1030.8	887.018	851.476	809.965	954.327	1010.19	941.992	956.259	744.45	758.305	750.778	822.466	730.656	823.137	895.805	721.533	742.053	739.333	966.439	932.873	874.895	1024.7	934.548	950.12	872.355	900.21
	0.9675	975.022	965.363	970.953	1235.1	1051.97	1075.84	849.557	1058.97	942.697	963.482	1277.03	1524.07	1282.87	1266.94	1527.8	1136.87	1184.26	949.818	1248.22	906.794	1268.24	1271.6	1179.69	885.953	883.957	808.596	1077.89	1055.48	1017.62	959.926	862.24	768.875	786.304	746.994	777.919	890.391	897.317	779.533	808.807	795.333	995.246	1019.08	894.181	1010.48	971.541	968.545	879.903	970.974
	1.075	969.319	1023.5	973.974	1240.46	974.444	1009.6	914.347	1014.88	988.295	940.44	1268.88	1445.79	1184.19	1222.5	1484.72	1070.08	1187.04	1022.95	1202.61	857.47	1300.9	1158.65	1245.48	895.17	905.789	844.737	1123.78	990.215	985.284	968.758	877.158	765.785	813.193	687.937	781.113	921.061	825.791	772.167	795.579	838.667	946.497	983.941	845.789	949.024	960.819	931.778	872.852	994.367
	1.1825	910.104	962.632	903.202	1098.44	865.352	916.018	892.816	878.576	983.91	877.283	1125.53	1275.16	1073.53	1145.95	1221.78	1025.86	1117	952.348	1061.49	854.188	1185.93	1100.37	1200.58	852.368	877.713	845.474	1031.31	892.374	966.504	972.736	786.614	763.626	775.725	648.341	781.135	878.196	759.987	720.77	745.526	820	906.018	885.242	772.439	929.172	901.557	847.653	822.069	959.049
	1.29	837.978	873.276	831.546	1096.77	778.783	824.209	814.341	757.014	908.216	841.447	1069.13	1168.98	959.332	1016.32	1000.77	1021.67	1053.75	893.025	956.763	866.576	1105.9	989.691	1103.05	803.678	763.752	805.947	857.887	822.462	957.328	922.229	684.357	769.765	670.637	640.218	721.443	849.425	725.909	669.613	737.772	791	857.719	801.396	735.672	826.079	829.302	773.582	754.335	921.595
	1.3975	752.63	819.979	805.501	1007.96	825.714	738.378	847.283	725.714	805.613	812.004	1082.7	1054.01	943.263	991.74	917.35	961.182	997.544	866.173	870.094	855.612	1032.66	944.742	976.223	735.316	694.803	789.684	800.489	828.365	903.269	885.409	615.351	751.955	634.544	664.338	678.394	806.845	720.788	655.294	676.368	723	817.784	771.367	781.532	779.506	773.514	720.94	706.823	869.244
	1.505	733.023	697.217	809.874	885.582	855.05	714.725	872.619	732.261	747.489	822.987	1016.63	953.608	931.4	1027.62	908.194	922.983	987.789	858.585	825.109	849.26	941.307	849.33	977.284	689.158	699.505	750.754	822.407	856.171	868.598	865.899	597.462	688.186	620.333	728.091	655.839	794.021	682.212	655.753	710.737	678.333	895.649	797.777	790.351	792.066	776.481	746.8	688.77	826.387
	1.6125	752.166	648.27	800.501	836.235	898.085	768.801	807.713	712.078	724.876	819.304	1017.13	938.368	983.513	1041	919.669	937.833	962.86	901.19	803.718	786.299	949.598	843.22	1033.17	697.105	736.053	761.351	839.991	909.415	907.326	836.656	615.322	683.194	642.585	709.993	627.727	799.356	683.262	664.083	719.368	698.333	870.333	792.601	770.918	839.054	765.277	776.903	719.064	801.954
	1.72	784.291	661.273	806.047	753.953	892.345	820.485	771.669	710.48	717.74	817	1006.79	954.146	999.298	1027.96	1028.37	947.454	909.193	918.08	811.71	824.753	960.292	918.662	961.204	699.029	774.433	756	800.02	893.693	883.447	844.013	617.632	696.636	667.07	666.744	624.124	814.317	717.683	671.502	759.667	714.333	834.585	759.825	753.708	818.005	756.636	759.373	784.07	802.953
	1.8275	800.57	722.171	773.97	745.542	834.704	821.828	801.62	718.484	718.052	815.123	994.444	947.854	931.713	1037.91	1033.71	959.294	903.579	923.603	822.392	895.82	1012.76	1003.97	986.957	700.947	762.85	769.053	767.546	864.582	876.355	857.629	627.877	722.429	629.971	653.893	642.621	834.719	721.305	681.613	715.684	727	818.596	764.985	751.158	756.267	784.396	741.04	818.571	827.522
	1.935	777.172	748.319	792.615	777.419	819.842	787.728	787.869	735.925	757.702	798.798	966.772	965.123	904.35	1007.23	1011.18	973.961	986.368	901.679	795.742	850.012	913.627	1017.11	957.149	693.322	747.545	729.561	814.746	864.235	879.668	908.275	685.579	746.898	575.795	651.516	703.822	817.701	726.575	681.113	712	727	784.07	792.383	761.649	774.825	863.818	739.36	753.133	829.935
	2.0425	768.667	769.333	828.333	815.222	858.444	735.556	774.778	779.778	759	768	923.667	955.889	906.889	1042.9	954	1001.78	1013.67	880.222	846	823.667	860.667	975.333	981.333	720	713.667	725	806	889.778	908	884.444	740	704.333	602.333	695.667	729.889	753.444	724	673.374	808.667	722.667	817.889	792.333	758.222	816	860.333	726.153	749.667	800.556
Mean grey value of apical end foot		823.7	819.14	809.93	874.32	890.03	830.1	814.42	796.55	758.1	826.4	1086.89	1100.89	1023.53	1026.29	1079.09	1027.06	1020.32	900.17	895.9	849.32	1017.29	1103.26	1021.49	854.05	768.01	894.99	825.62	880.46	916.78	865.16	698.1	716.31	677.03	727.2	731.75	778.73	760.28	708.77	728.51	723.92	832.42	809.66	816.25	826.06	780.97	809.36	810.17	857.17
		Embryo1_01										Embryo1_02										Embryo1_03										Embryo2_01										Embryo2_02
Tubulin		1	2	3	4	5	6	7	8	9	10	11	12	13	14	15	16	17	18	19	20	21	22	23	24	25	26	27	28	29	30	31	32	33	34	35	36	37	38	39	40	41	42	43	44	45	46	47	48
Mean grey value of apical end foot		1483.75	1502.34	1368.04	1777.37	1807.03	1515.28	1260.46	1160.52	1432.41	1387.47	1514.79	1456.02	1945.05	1641.28	1859.93	1827.99	1445.15	1846.49	1542.98	2397.53	1715.16	1669.74	1645.98	1561.57	1328.44	1548.64	1614.08	1411.32	1710.46	1594.95	430.5	522.22	417.58	540.24	424.75	478.8	573.1	525.35	466.73	431.71	831.26	758.58	716.03	666.21	770.72	771.74	615.73	639.83
Mean background Fluorescence		948.928	948.928	948.928	948.928	948.928	948.928	948.928	948.928	948.928	948.928	1025.05	1025.05	1025.05	1025.05	1025.05	1025.05	1025.05	1025.05	1025.05	1025.05	961.317	961.317	961.317	961.317	961.317	961.317	961.317	961.317	961.317	961.317	387.857	387.857	387.857	387.857	387.857	387.857	387.857	387.857	387.857	387.857	422.28	422.28	422.28	422.28	422.28	422.28	422.28	422.28
Mean grey value- background		534.822	553.412	419.112	828.442	858.102	566.352	311.533	211.592	483.483	438.543	489.745	430.975	920.005	616.235	834.885	802.945	420.105	821.445	517.935	1372.49	753.843	708.423	684.663	600.252	367.123	587.323	652.762	450.002	749.143	633.633	42.6433	134.363	29.7233	152.383	36.8933	90.9433	185.243	137.493	78.8733	43.8533	408.98	336.3	293.75	243.93	348.44	349.46	193.45	217.55
Mean grey value- background (removing zero values)
[truncated: 141 more columns]

## Sheet: 2017-01-25
Latrunclin-A experiment- 2017-01-25
Measured grey values across 2 cells- 2 um and then subtracted the background fluorescence
Background fluorescence is the mean grey value of the apical end-foot of one of the two cells, excluding the N-cadherin and actin belt
Latrunculin-A 15 minutes incubation
N-Cadherin		Embryo1_04															Embryo1_05										Embryo1_06					Embryo2_01										Embryo2_02
Mean grey values across 2 cells- 2um		1	2	3	4	5	6	7	8	9	10	11	12	13	14	15	16	17	18	19	20	21	22	23	24	25	26	27	28	29	30	31	32	33	34	35	36	37	38	39	40	41	42	43	44	45	46	47	48
	0	1259.33	1291.22	1354.67	1369.33	1349	1283.44	1283.44	1365.67	1351.33	1273	1402.89	1368.67	1335.56	1341.56	1490.67	963.778	941.667	947.33	1200.11	1199.33	1202.11	1124.67	1106	1178.33	1133.67	1270	1214	1302.67	1256.11	1174											1537.67	1359.67	1565	1380	1285.33	1501.67	1479.33	1363.67
	0.1075	1260.67	1260.06	1351.79	1382.45	1298.05	1302.6	1281.16	1408.33	1397.19	1300.45	1384.12	1367.02	1369.8	1319.25	1445.83	950.989	916.913	928.33	1250.82	1201.33	1196.64	1092.6	1080.01	1174.53	1145.33	1126.39	1239.84	1331.7	1136.91	1188.65	1913	1623	1692.33	1650	1795.33	1706	1848.44	1560.33	1714.67	1503	1519.34	1378.86	1567.9	1359.48	1329.43	1532.1	1451.53	1383.68
	0.215	1270.14	1267.06	1310.35	1426.08	1281.85	1302.22	1275.18	1383.85	1363.9	1361.8	1321.67	1376.25	1347.65	1361.74	1435.24	977.888	917.444	979.75	1259.59	1213.6	1168.53	1059.83	1057.11	1220.08	1117.52	1085.77	1208.34	1340.02	1135.67	1245.32	1840.59	1621.95	1676.06	1592	1717.08	1714.16	1848.26	1663.99	1699.74	1474.99	1508.06	1419.27	1559.22	1423.69	1340.53	1500.58	1451.33	1506.86
	0.3225	1298.94	1281.28	1331.89	1371.72	1283.21	1296.43	1278.78	1348.07	1343.18	1335.85	1338.59	1324.8	1300.01	1316.84	1372.63	987.066	898.022	980.69	1216.22	1283.08	1169.35	1024.05	1035.74	1210.63	1088.89	1149.39	1204.03	1271.8	1182.08	1248.55	1753.91	1632.96	1635.36	1503.44	1701.47	1729.91	1818.91	1675.7	1659.44	1423.39	1489.58	1427.06	1455.54	1473.57	1342.72	1490.29	1418.6	1422.84
	0.43	1237.77	1260.01	1221.16	1306.11	1236.82	1242.17	1318.05	1326.68	1329.84	1256	1393.91	1344.67	1250.4	1253.54	1300.75	933.438	876.307	972.44	1120.89	1358.77	1182.51	1055.42	1039.87	1160.64	1060.67	1158.68	1232.31	1166.08	1229.55	1236.39	1761.12	1656.11	1590.82	1422.89	1648.33	1702.95	1794.95	1665.72	1640.07	1329.94	1431.3	1359.63	1338.77	1506.07	1244.55	1484.91	1384.84	1253.37
	0.5375	1236.92	1231.23	1165.93	1314.03	1214.54	1216.37	1303.37	1302.99	1289.42	1264.34	1378.8	1408.49	1212.24	1380.81	1259.12	909.213	853.222	853.78	1079.39	1350.49	1157.23	1034.51	1090.84	1110.42	1006.4	1206.51	1248.24	1151.25	1204.75	1202.13	1682.03	1665.73	1597.1	1388.11	1684.85	1633.6	1696.75	1716.66	1565.95	1240.4	1340.1	1322.48	1224.55	1447.19	1159.78	1359.92	1347.76	1153.25
	0.645	1250.28	1267.03	1259.39	1349.85	1323.55	1274.49	1305.47	1344.72	1383.89	1328.04	1366.05	1384.12	1228.03	1511.37	1300.29	1009.13	908.867	888.72	1221.73	1328.87	1164.49	1040.26	1227.93	1100.6	1165.66	1288.99	1231.87	1245.63	1176.55	1248.57	1569.71	1639.58	1663.59	1460.33	1737.44	1606.95	1591.46	1646.04	1498.15	1196.89	1289.22	1458.8	1258.59	1446.27	1146.17	1235.67	1324.15	1113.42
	0.7525	1332.93	1340.45	1506	1470.89	1574.45	1450.85	1376.37	1385.88	1488.98	1513.86	1449.41	1358.17	1327.36	1693.02	1455.74	1217.81	1005.11	1117.36	1468.26	1383.74	1264.36	1121.59	1520.26	1214.17	1523.74	1496.43	1312	1501.37	1232.21	1348.12	1559.99	1721.16	1786.38	1822.78	1770.74	1581.41	1636.71	1620.85	1469.74	1217.3	1381.42	1914.56	1606.07	1622.43	1458.27	1509.48	1553.03	1249.11
	0.86	1475.85	1435.07	1816.72	1657.45	1764.74	1639.18	1497.69	1471.7	1597.05	1693.44	1583.68	1427.45	1416.17	1886.64	1718.61	1430.01	1164.94	1473.77	1735.1	1464.3	1435.26	1277.9	1853.2	1494.71	1951.52	1804.75	1541.3	1920.14	1454.96	1431.76	1704.43	2023.49	1881.86	2785.56	1963.13	1869.79	1950.26	1856.7	1771.95	1596.55	1816.82	2450.32	2343.1	1980.13	2183.81	2367.45	2179.05	1971.77
	0.9675	1618.93	1539.91	2129.93	1721.66	1918.62	1716.28	1557.37	1543.02	1680.52	1867.37	1660.17	1527.79	1533.08	1969.59	1978.29	1507.03	1310.45	1830.25	1808.03	1453.61	1586.97	1321.23	2099.05	1899.35	2150.5	2130.93	1641.92	2086.03	1582.91	1596.49	2139.67	2538.66	2057.03	4068.89	2337.05	2505.52	2420.6	2436.42	2479.05	2550.22	2362.96	2497.54	2763.29	2309.28	3055.79	3490.82	3018.7	3088.75
	1.075	1619.86	1547.5	2042.05	1636.37	1907.75	1669.35	1488.08	1504.43	1631.83	1788.87	1712.03	1536.77	1561.77	1845.33	1982.78	1380.13	1352.67	1845.83	1646.43	1425.04	1535.2	1250.15	2000.39	1965.87	1834.63	2000.32	1586.53	1868.95	1537.43	1596.77	2406.91	3107.21	2162.71	4493.44	2644.46	3083.88	2739.82	2906	3064.34	3457.38	2312.62	2041.98	2380.57	2164.03	3005.67	3498.65	3145.22	3389.42
	1.1825	1459.36	1514.92	1780.05	1514.64	1750.19	1503.92	1411.46	1385	1559.27	1638.88	1584.43	1484.58	1490.37	1698.99	1795.8	1227.78	1197.56	1538.81	1406.44	1395.17	1331.15	1165.41	1565.78	1576.69	1364	1665.85	1423.68	1519.68	1396.65	1457.04	2301.63	3001.25	2069.46	3665.22	2584.8	3041.88	2681.56	2562.09	2664.03	3427.07	1760.44	1691.88	1674.47	1691.84	1959.95	2474.3	2371.25	2473.93
	1.29	1280.25	1362.76	1485.07	1415.35	1496.61	1265.65	1355.7	1315.5	1427.35	1468.67	1356.59	1417.2	1417.09	1582.31	1565.57	1139.48	1053.57	1165.24	1126.64	1336.57	1222.06	1082.16	1162.93	1214.76	1136.87	1436.92	1217.88	1199.8	1233.65	1318.78	1976.04	2243.24	1779.61	2667.11	2178.13	2542.64	2192.82	1990.72	1914.98	2479.65	1389.6	1414.05	1199.38	1318.12	1330.85	1703.98	1691.09	1554.04
	1.3975	1219.39	1315.48	1312.84	1309.82	1311.15	1190.76	1366.58	1280.22	1342.54	1337.38	1291.83	1340.04	1375.61	1450.28	1378.96	1032.16	1005.79	860.05	1035.06	1288.68	1193.07	1065.32	991.36	1114.35	1104.49	1380.66	1192.11	1105.44	1171.78	1233.93	1753.07	1536.63	1600.15	2162.11	1806.12	2076.13	1698.39	1681.05	1476.67	1576.52	1335.23	1323.18	1117.1	1161.61	1260.75	1478.96	1352.07	1135.05
	1.505	1227.63	1276.82	1333.95	1339.9	1244.42	1227.08	1342.23	1326.39	1341.31	1312.53	1268.76	1267.92	1386.95	1306.24	1373.08	969.08	975.498	772.93	1126.28	1266.17	1236.37	1058.02	1013.57	1127.65	1195.21	1329.48	1256.46	1174.74	1193.65	1192.47	1732.85	1512.05	1634.01	1845.56	1685.18	1766.77	1552.7	1646.42	1415.47	1275.61	1401.96	1333.74	1264.06	1180.46	1280.31	1519.29	1307.69	1110.58
	1.6125	1280.49	1312.24	1347.23	1397.74	1272.66	1236.7	1333.23	1413.02	1363.16	1313.39	1297.55	1274.36	1412.8	1279.59	1418.49	982.015	977.111	853.88	1210.76	1208.15	1263.62	1078.89	1104.32	1160.41	1294.41	1283.61	1293.87	1260.09	1231.28	1195.26	1768.7	1553.57	1669.01	1651.11	1695.68	1676.34	1581.61	1755.88	1539.8	1341.73	1394.97	1339.77	1390.32	1261.26	1308.56	1636.39	1362.31	1156.16
	1.72	1282.88	1367.12	1264.74	1371.51	1341.68	1273.79	1316.02	1448.69	1380.32	1308.04	1400.38	1306.99	1418.46	1323.78	1389.44	971.884	979.547	966.74	1167.72	1158.77	1230.63	1115.15	1204.53	1184.67	1275.99	1235.6	1198.37	1296.33	1219.97	1206.77	1737.21	1661.32	1712.6	1594	1724.49	1662.71	1660.51	1789.08	1685.94	1459.18	1417.95	1362.35	1450.69	1359.68	1387.27	1648.4	1454.55	1206.89
	1.8275	1254.65	1297.31	1283.58	1373.89	1371.53	1308.35	1280.65	1408.01	1331.17	1314	1514.41	1298.45	1351.96	1383.02	1364.54	981.418	994.764	986.37	1153.28	1189.32	1194.11	1119	1272.95	1205.16	1253.5	1215.83	1186.46	1285.75	1177.72	1266.96	1787.84	1705.29	1697.85	1577.67	1740.77	1713.35	1760.79	1716.87	1743.15	1504.93	1532.35	1414.59	1456.41	1412.1	1446.67	1642.44	1555.83	1359.89
	1.935	1278.63	1229.77	1310.46	1364.13	1432.31	1273.95	1347.13	1393.07	1294.78	1341.93	1475.86	1285.72	1378.08	1383.32	1409.88	1074.46	1004.68	994.62	1185.95	1219.15	1207.88	1131.57	1355.86	1205.53	1237.73	1226.9	1247.86	1232.84	1166.63	1353.87	1827.21	1683.71	1730.26	1634.89	1758.5	1723.29	1748.61	1628.08	1721.44	1513.59	1551.59	1398.97	1463.96	1352.66	1456.58	1666.37	1614.47	1396.09
	2.0425	1340.33	1274.11	1289	1382.56	1434	1266	1428.33	1429.33	1300	1378.78	1385	1365	1308	1383.44	1424.33	1173	1001.62	1033.78	1179.33	1180.67	1237.67	1149.11	1478.56	1223.67	1271.89	1241	1289.67	1183.44	1147.67	1400.67	1801.29	1747.74	1792.45	1739.11	1815.05	1680.77	1693.4	1648.58	1727.99	1483.85	1452	1402	1444	1336.33	1442.33	1619.33	1597.67	1422
																																1766	1764.22	1824	1755	1788.67	1670.56	1697.44	1634	1705	1478
Mean grey value of apical end foot		1197.39	1285.49	1283.93	1330.31	1266.83	1295.21	1295.57	1281.9	1321.22	1282.1	1324.1	1389.87	1302.84	1322.99	1364.24	964.16	978.87	983.27	1164.71	1250.16	1184.23	1120.77	1126.92	1135.71	1252.62	1183.27	1225.04	1148.73	1300.65	1260.35											1406.41	1241.25	1425.66	1313.83	1349.25	1432.77	1434.77	1415.59
																																1736.12	1703.17	1744.44	1783.49	1650.88	1590.56	1623.03	1670.97	1523.96	1248.06
Phalloidin		Embryo1_04															Embryo1_05										Embryo1_06					Embryo2_01										Embryo2_02
Mean grey values across 2 cells- 2um		1	2	3	4	5	6	7	8	9	10	11	12	13	14	15	16	17	18	19	20	21	22	23	24	25	26	27	28	29	30	31	32	33	34	35	36	37	38	39	40	41	42	43	44	45	46	47	48
	0	755.444	810.444	788.667	809.889	804.222	862	864.556	846.222	833.889	745	808.111	752.333	735.222	741.111	747.111	778.444	689.778	678	813.333	770	826	687.556	553.667	626.333	664	709	644	667.222	644.889	674.778	1306.33	1194	1139.67	1201.78	1157	1252.67	1190.89	1017	1088.89	924.667	1086	1128.67	1232	901	985.333	1003.33	937.667	1026.67
	0.1075	756.404	783.488	768.947	867.581	817.837	797.368	853.223	821.871	835.281	771.94	796.078	757.749	788.598	791.924	802.343	765.989	653.747	696.841	784.019	820.509	832.254	681.881	589.269	638.994	653.434	655.181	611.377	646.035	642.187	620.386	1208.19	1280.73	1130.16	1203.11	1125.62	1269.36	1156.46	1049.76	1041.58	933.421	1075.71	1067.13	1162.74	853.643	1003	997.609	947.889	947.895
	0.215	780.146	771.738	809.632	823.24	865.243	775.091	804.803	783.243	850.708	791.223	733.281	720.61	840.251	811.359	813.679	802.696	617.738	697.294	802.192	832.749	820.125	676.375	616.263	648.83	647.442	649.319	581.284	619.053	657.93	602.304	1158.76	1346.72	1145.92	1235.11	1055.47	1196.57	1178.42	1125.49	1076.09	953.122	1050.36	1061.48	1115.38	895.452	963.253	978.197	959.543	980.86
	0.3225	806.62	753.746	813.175	767.824	887.764	805.187	726.105	786.391	869.491	796.982	694.801	747.4	852.041	765.344	765.481	808.481	642.778	669.811	849.395	860.146	807.894	652.296	604.263	601.429	629.283	655.759	587.342	625.339	670.07	657.257	1135.46	1401.89	1150.94	1272.22	1031.47	1151.32	1167.33	1198.65	1111.22	978.083	1035.58	1073.25	1129.36	1049.68	956.223	995.325	970.495	961.544
	0.43	861	782.952	798.684	783.529	917.228	850.156	733.931	813.191	836.222	819.75	771.572	807.807	872.341	709.224	745.893	780.529	648.333	658.547	813.573	927.895	796.281	680.122	603.62	590.278	583.809	671.738	637.756	638.123	684.901	693.368	1134.19	1493.26	1101.21	1281.67	1044.36	1122.52	1179.23	1195.38	1114.99	981.418	1022.73	1073.85	1114.87	1154.56	1001.51	1005.07	971.494	934.158
	0.5375	864.105	824.634	754.439	830.065	913.157	874.386	778.271	806.371	755.415	870.287	822.316	780.882	821.171	741.202	772.349	743.709	646.5	645.539	799.923	985.187	757.668	687.918	604.158	613.426	601.212	673.349	641.243	647.035	704.386	696.55	1138.52	1442.38	1110.83	1285.44	1062.26	1115.6	1208.95	1158.04	1118.99	972.651	1041.84	1024.76	1117.68	1198.31	1014.15	1002.15	971.415	863.368
	0.645	849.813	850.466	785.421	847.787	836.445	866.533	789.676	787.21	720.041	874.22	809.501	772.664	732.731	761.573	800.56	784.211	652.351	627.38	803.342	1025.02	748.29	702.481	612.561	627.472	630.549	665.895	618.925	648.561	686.865	674.45	1137.64	1425.53	1139.91	1340.44	1108.81	1198.78	1232.58	1102.08	1165.37	1008.83	1015.76	1026.41	1124.73	1224.34	1041.87	1032.33	1056.55	856.912
	0.7525	852.316	910.514	775.316	843.053	842.394	889.442	787.312	780.63	792.947	794.403	824.727	789.187	752.416	734.905	837.005	849.416	665.053	668.192	796.425	1017.46	789.597	721.581	610.696	649.156	629.157	677.16	666.834	690.936	673.129	662.561	1186.9	1482.42	1247.46	1376.78	1218.54	1405.53	1281.09	1139.73	1218.96	1095.01	1051.64	1149.61	1195.78	1257.35	1128.59	1054.31	1272.21	916.368
	0.86	842.105	975.646	775.105	873.49	939.292	883.999	797.118	784.6	858.795	815.174	864.769	785.411	744.569	773.989	884.488	866.593	730.724	787.018	831.537	992.702	818.102	796.604	621.398	699.045	679.073	721.939	755.196	729.316	717.053	677.807	1331.46	1604.46	1391.75	1459	1371.6	1512.64	1303.04	1282.28	1288.21	1184.13	1245.53	1322.87	1328.42	1296.44	1279.71	1182.64	1418.94	1052.74
	0.9675	829.193	1011.5	849.211	880.669	1018.34	879.009	814.391	808.051	907.298	861.314	866.807	741.979	759.978	864.531	920.893	952.235	748.471	883.928	889.071	930.415	836.403	847.038	677.211	679.02	749.796	692.252	788.173	712.953	826.444	723.965	1427.67	1688.89	1566.27	1579.22	1418.46	1418.87	1313.2	1341.63	1324.61	1225.02	1475.86	1446.6	1343.34	1361.77	1332.69	1266.74	1433.19	1193.86
	1.075	843.912	1023.71	864.421	877.758	1025.44	904.947	801.954	793.813	919.029	861.987	876.07	761.282	814.706	883.829	913.116	887.898	741	976.481	881.263	877.561	811.607	828.113	706.164	662.209	724.62	640.673	762.714	727.918	923.152	816.439	1403.38	1573.98	1626.55	1584.22	1368.47	1282.52	1336.17	1364.66	1221.43	1172.16	1577.08	1459.18	1301.56	1281.56	1296.2	1321.24	1294.1	1219.11
	1.1825	824.871	1008.84	886.614	831.846	999.229	915.552	796.327	827.021	895.895	863.654	832.638	781.116	866.298	850.638	847.845	791.521	717.047	931.132	808.432	862.655	771.725	797.245	673.655	653.783	715.105	647.668	702.896	742.035	954.544	794.515	1366.11	1416.53	1465.9	1547.67	1305.71	1165.14	1256.81	1429.47	1110.27	1098.26	1467.39	1397.87	1197.41	1139.24	1153.18	1401.57	1107.68	1132.3
	1.29	825.965	919.671	868.386	810.128	952.86	897.877	794.465	802.807	830.088	912.66	790.878	768.415	913.485	834.784	765.825	724.939	735.636	801.313	766.351	849.819	764.334	741.149	612.544	640.796	675.944	641.254	652.121	706.018	952.538	710.76	1312.12	1237.47	1259.71	1497.22	1217.09	1145.02	1150.65	1386.01	1014.6	1058.68	1279	1302.99	1097.03	1118.58	1014.08	1304.68	1031.75	1025.93
	1.3975	831.105	868.372	814.895	799.052	930.319	835.814	808.707	767.903	778.357	898.557	723.375	772.162	874.46	801.158	743.153	749.712	736.013	733.928	755.512	859.456	770.519	703.34	597.766	597.07	648.893	635.88	640.109	648.216	945.649	637.105	1326.25	1171.54	1207.7	1443.78	1164.68	1212.88	1163.04	1333.37	1037.5	1012.38	1138.55	1187.08	1087.05	1074.82	1013.03	1109.32	981.854	1022.53
	1.505	785.304	807.138	779.14	737.108	858.362	796.588	784.705	804.361	750.637	822.095	713.479	764.01	832.196	792.284	745.618	748.688	725.671	724.659	739.124	913.152	783.76	717.829	612.24	596.49	646.281	615.778	621.376	609.772	852.86	621.918	1232.33	1137.94	1201.71	1364.44	1203.67	1232.18	1208.96	1347.6	1076.31	929.075	1057.36	1134.43	1120.08	1024.72	1015.44	1010.53	989.554	1016
	1.6125	764.877	767.531	796.667	752.909	831.111	776.413	771.994	862.885	732.064	796.283	769.097	750.306	838.31	868.174	757.826	726.167	716.111	689.839	753.441	984.48	838.782	721.726	615.474	622.773	697.56	650.848	658.169	605.14	764.807	650.848	1191.01	1120.68	1190.6	1228.11	1210.53	1236.56	1151.26	1361.14	1060.08	899.532	1026.58	1066.72	1177.97	961.85	995.009	1006.76	1000.27	986.526
	1.72	740.175	766.463	762.474	771.927	807.477	821.535	771.61	854.908	782.246	790.21	787.053	775.846	831.837	815.213	783.671	719.726	689.36	686.007	712.296	972.088	805.115	731.172	607.696	617.38	705.839	632.68	662.524	607.175	712.567	728.193	1238.53	1179.17	1169.73	1135	1209.74	1250.61	1094.2	1399.08	1101.64	955.201	1043.1	1027.87	1201.55	943.945	1005.29	998.09	1012.82	1018.21
	1.8275	745.988	785.583	777.491	790.515	809.712	853.066	776.91	834.219	842.819	826.385	747.625	792.921	865.961	804.544	825.526	714.081	694.107	669.548	720.505	932.105	794.584	692.135	634.135	573.112	674.581	596.402	640.404	640.789	709.193	732.994	1168.72	1223.62	1182.86	1141.78	1213.59	1291.51	1130.88	1387.8	1132.5	1003.37	1088.79	1061.36	1156.71	991.316	1056.3	1012.13	1002.39	1105.67
	1.935	763.842	823.638	790.684	782.352	844.021	832.177	863.179	811	813.509	803.466	714.383	740.718	835.838	766.02	838.123	698.319	676.591	655.238	697.884	906.041	798.292	661.751	672.316	568.655	642.385	575.23	584.467	667.228	732.83	764.871	1148.05	1204.53	1198.24	1225.11	1168.77	1188.69	1153.91	1351.23	1151.26	1030.02	1126.64	1066.38	1151.31	1032.41	1070.47	1027.52	993.894	1056.07
	2.0425	795.333	834.556	822	786.444	850.333	834.667	853.333	822.333	769.222	811.111	766.667	743	779	739.556	808.444	679	694.533	661.333	723	895.333	820	658.111	657.667	609	675.333	568.667	557.111	691.333	728.444	738.667	1205	1187.22	1142	1266.67	1083.78	1103.56	1178	1350.33	1142.11	1014.67	1147.33	983	1111	1034.33	1025	1020	965.222	1018
Mean grey value of apical end foot		785.89	818.65	797.22	817.37	783.44	893.37	808.66	812.04	787.78	808.99	795.07	780.28	823.8	784.73	772.03	831.46	722.89	736.35	768.11	970.26	771.14	736.89	600.56	642.87	656.31	639.31	693.59	639.84	722.04	705.76	1237.83	1332.99	1355.44	1303.41	1205.76	1209.1	1200.17	1196.43	1126.72	1006.68	1154.79	1145.19	1195.36	1092.43	1074.94	1103.61	1023.07	1079.1
Area size of apical end foot		1.41	1.38	1.12	1.14	0.76	0.68	0.95	1.04	0.98	0.8	1.16	0.83	0.94	1.21	1.33	0.87	1.07	0.98	0.94	1.03	1.19	1.11	0.6	0.96	1.03	0.82	0.77	0.59	0.64	0.47	1.44	1.84	1.62	1.49	1.62	1.77	1.94	0.89	2.38	1.77	1.46	1.91	1.51	1.44	1.47	1.48	1.28	1.81
Tubulin
Mean grey value of apical end foot		282.66	294.18	299.42	379.26	373.17	344.86	328.59	313.55	318.66	324.91	325.45	354.74	338.64	298.99	354.91	364.67	319.98	328.75	300.05	346.61	348.68	331.4	501.35	540.4	487.45	534.4	446.14	489.22	398.93	407.27	1088.71	912.4	851.58	1403.81	997.84	981.87	950.64	920.72	876.28	900.18	864.66	927.13	847.87	840.98	1068.6	1160.9	1106.04	721.72
Mean background fluorescence		311	311	311	311	311	311	311	311	311	311	311	311	311	311	311	325.897	325.897	325.897	325.897	325.897	325.897	325.897	417.028	417.028	417.028	417.028	417.028	417.028	417.028	417.028	655.21	655.21	655.21	655.21	655.21	655.21	655.21	655.21	655.21	655.21	577.21	577.21	577.21	577.21	577.21	577.21	577.21	577.21
Mean grey value- background		0	0	0	68.26	62.17	33.86	17.59	2.55	7.66	13.91	14.45	43.74	27.64	0	43.91	38.7733	0	2.85333	0	20.7133	22.7833	5.50333	84.3225	123.372	70.4225	117.372	29.1125	72.1925	0	0	433.5	257.19	196.37	748.6	342.63	326.66	295.43	265.51	221.07	244.97	287.45	349.92	270.66	263.77	491.39	583.69	528.83	144.51
[truncated: 75 more columns]

## Sheet: Fluorescence across AJ
DMSO
N-Cadherin
		2016-11-30
		Embryo1_01										Embryo1_02										Embryo1_03										Embryo2_01										Embryo2_02
		1	2	3	4	5	6	7	8	9	10	11	12	13	14	15	16	17	18	19	20	21	22	23	24	25	26	27	28	29	30	31	32	33	34	35	36	37	38	39	40	41	42	43	44	45	46	47	48
Mean grey values across 2 cells- 2um	0	249.374	145.674	220.484	91.228	58.5	128.238	156.351	0	991.927	277.907	336.29	64.314	36.424	181.239	327.048	37.662	264.713	0	313.117	0	527.05	72.591	15.347	22.209	333.992	106.102	0	243.965	242.098	308.384	162.26	121.354	176.415	146.677	225.803	259.261	17.747	75.081	211.842	103.063	138.386	203.555	152.402	26.897	228.033	220.46	20.017	62.597
	0.1075	137.769	119.865	272.725	67.332	126.132	132.638	256.103	24.792	231.927	293.893	316.237	25.169	26.662	142.619	323.904	0	204.133	0	328.469	143.373	474.313	133.065	0	0	244.992	49.652	0	143.702	257.309	258.068	114.734	101.756	150.592	104.151	133.908	297.472	31.293	32.106	124.928	93.747	93.32	209.397	104.493	2.581	200.692	155.889	34.64	20.899
	0.215	4.085	131.35	246.916	95.128	74.935	60.87	161.212	24.16	0	245.073	238.448	0	0	128.436	297.716	0	159.803	0	312.708	202.201	331.418	119.236	7.448	0	97.992	80.674	0	82.333	177.4	200.542	169.786	122.127	140.11	153.835	107.354	241.84	73.138	5.57	92.202	118.642	59.342	140.344	108.398	4.108	170.188	75.092	82.288	0
	0.3225	0	129.36	166.113	102.077	0	0	0	24.239	0	130.289	118.658	0	0	65.704	206.36	0	158.148	0	280.243	77.248	79.103	51.508	75.344	6.577	9.992	131.455	0	15.386	126.466	163.331	193.576	140.454	133.423	121.572	57.908	179.735	35.769	23.319	96.986	66.431	39.319	78.502	109.445	0	186.858	22.718	60.003	0
	0.43	0	121.777	176.509	105.862	0	0	0	10.41	0	0	0	0	0	0	111.729	0	106.472	0	226.808	0	0	41.547	10.52	0	0	98.389	0	0	91.555	52.858	119.997	74.321	74.675	24.361	0	135.735	0	0	16.249	0	0	29.029	62.186	0	165.822	5.269	0	0
	0.5375	0	112.335	47.88	89.238	0	0	0	0	0	0	0	0	0	0	0	0	15.302	0	150.586	0	0	0	0	0	0	0	0	0	60.843	0	0	0	0	22.361	0	73.893	0	0	0	0	0	0	0	0	64.244	80.003	0	0
	0.645	432.506	228.926	0	44.063	0	401.648	57.068	0	45.927	0.949	0	0	0	13.713	0	0	29.68	0	187.098	0	0	0	0	0	0	0	150.662	0	68.602	0	0	0	0	10.309	30.709	70.261	8.919	0	0	66.221	19.391	16.923	0	0	0	380.477	0	0
	0.7525	1703.01	600.249	187.575	146.685	609.736	1811.13	889.378	274.66	552.927	433.151	0	990.696	296.964	429.771	311.916	347.637	510.752	81.582	591.911	362.348	37.576	6.331	63.264	112.42	406.992	96.994	788.867	609.912	221.286	53.173	99.997	135.817	0	187.098	651.725	417.577	222.096	34.918	61.587	346.589	287.514	379.766	0	0	76.13	1074.96	301.507	318.805
	0.86	3493.43	1471.84	959.535	636.808	1863.42	3745.04	2448.22	965.436	1860.93	1805.25	860.395	3173.84	2044.26	1496.28	1430.22	1335.14	1923.09	781.898	1280.89	1314.03	1065.79	933.189	1242.83	1128.42	1348.99	728.389	1585.18	2403.18	737.768	861.91	660.628	513.933	411.06	716.782	1622.46	1066.31	832.916	515.974	571.271	723.221	618.993	1079.08	217.204	636.318	437.803	1902.5	1013.21	832.237
	0.9675	3974.27	2430.27	1689.53	1267.56	2685.12	4367.08	2944.32	1575.58	3747.93	3478.22	1816.45	4944.27	3663.03	2113.45	2862.7	2131.54	3302.53	1775.85	1502.78	2020.38	2231.79	1966.44	2956.61	1727.21	2060.99	1743.22	1741.17	3562.81	1415.22	1818.65	1219.84	1002.77	957.886	1205.1	2284.52	1802.84	1415.59	966.181	1216.18	910.589	737.634	1551.66	920.043	1458.05	922.543	2167.16	1654.82	1084.96
	1.075	2545.48	2327.27	1653.51	1204.3	2231	3061.03	1653.96	1393.99	3371.93	3248.24	1472.61	3345.24	2895.94	1632.43	2608.88	1864.52	2791.73	1957	878.818	1334.35	2039.1	2090.38	3385.72	1235.63	1507.99	1908.45	1242.23	2450.54	1296.01	1976.54	1138.73	1130.33	1204.13	954.414	1864.35	1571	1060.41	820.796	1263.38	700.221	516.483	1208.92	1265.68	1344.11	1046.32	1385.86	1440.98	742.996
	1.1825	948.953	1231.06	872.805	619.668	821.956	1453.46	340.888	669.108	1471.93	1472.01	536.658	764.59	1159.62	617.322	1182.82	798.068	1152.6	860.477	274.607	255.719	848.313	1267.51	1859.44	273.367	488.992	1064.11	519.961	646.649	520.525	1107.23	433.628	785.54	799.623	385.203	829.16	558.103	311.827	406.862	688.593	327.431	202.367	638.818	775.725	506.002	670.077	532.873	738.964	165.458
	1.29	237.742	286.33	226.791	194.285	0	505.162	0	219.726	367.927	133.696	0	0	105.859	94.184	230.123	61.904	189.593	70.529	113.875	0	105.787	413.857	406.042	0	115.992	174.577	15.928	0	50.752	315.91	0	273.179	253.443	33.203	113.731	34.366	0	2.909	91.028	55.116	33.696	285.608	247.651	16.686	251.058	107.175	245.474	0
	1.3975	78.558	63.785	44.093	127.912	0	153.594	0	98.344	7.927	0	0	0	0	42.015	0	0	0	0	165.014	0	0	57.879	0	0	50.992	0	0	0	0	0	0	31.553	9.42	0	0	0	0	0	0	0	13.292	129.081	0	0	0	94.845	101.77	0
	1.505	78.479	53.256	132.398	198.731	0	95.349	0	56.7	0	0	146.343	0	0	93.175	54.915	0	0	0	211.312	0	12.682	0	0	0	4.992	9.391	8.684	53.649	0	0	60.997	31.842	22.999	0	0	14.05	0	0	0	0	87.242	89.397	0	0	0	137.615	78.607	0
	1.6125	107.216	81.328	243.62	164.699	8.245	116.618	35.41	44.134	12.927	0	135.553	0	0	159.641	239.994	43.878	0	0	247.84	0	128.05	0	50.732	0	78.992	111.699	49.365	123.018	89.746	70.805	128.628	79.487	78.595	0	85.086	0	0	5.156	0	112.221	127.624	180.213	34.493	83.371	0	183.931	77.457	0
	1.72	148.927	98.408	205.244	98.415	33.281	133.575	104.128	87.502	48.927	107.987	136.869	8.103	0	209.829	323.145	133.827	131.195	1.687	231.113	80.018	0	0	181.113	0	53.992	215.583	95.23	201.176	174.209	107.752	193.944	55.692	77.348	0	175.798	77.84	40.318	71.354	35.163	127.852	131.286	285.081	133.969	103.792	61.806	245.574	118.006	0
	1.8275	178.374	118.964	190.941	152.012	97.267	177.368	173.792	127.055	7.927	118.242	130.974	147.801	85.014	274.693	338.036	181.897	250.133	5.372	236.139	89.057	0	51.206	271.973	0	0	184.415	189.518	198.333	214.923	123.963	173.102	123.016	107.171	0	191.795	167.05	53.963	148.206	91.493	115.8	162.451	247.108	103.894	80.634	175.346	233.876	146.806	0
	1.935	158.611	155.613	275.109	221.621	146.107	218.678	201.102	124.792	50.927	121.098	203.764	178.34	210.298	317.117	291.386	311.583	211.537	0	233.243	0	62.892	178.103	320.096	0	0	149.169	194.307	267.754	233.007	115.173	123.155	159.445	179.318	0	169.925	168.261	66.595	147.232	78.795	127.116	165.982	194.397	87.797	38.002	168.335	220.654	110.006	0
	2.0425	142.874	156.174	210.484	174.728	71	152.738	243.351	115.976	36.927	109.907	337.29	210.064	294.424	326.239	215.548	329.912	74.213	32.74	178.117	0	246.05	197.591	302.347	0	0	262.102	195.562	298.965	302.098	115.384	142.26	149.354	233.415	0	126.803	185.261	31.747	53.081	13.842	90.063	108.386	182.555	121.902	76.897	165.033	225.46	111.017	19.597
Latrunculin-A		2016-11-30
N-Cadherin		Embryo1_01										Embryo1_02										Embryo1_03										Embryo2_01										Embryo2_02
Mean grey values across 2 cells- 2um		1	2	3	4	5	6	7	8	9	10	11	12	13	14	15	16	17	18	19	20	21	22	23	24	25	26	27	28	29	30	31	32	33	34	35	36	37	38	39	40	41	42	43	44	45	46	47	48
	0	157.249	105.572	156.572	113.407	73.646	314.416	0	0	90.805	95.203	183.946	0	147.147	281.126	0	0	17.148	157.731	0	143.796	180.851	8.536	143.234	62.724	198.221	98.908	148.081	95.469	266.243	0	137.234	62.151	105.891	205.651	153.869	146.345	94.3	78.551	65.336	24.099	18.183	49.41	78.421	6.316	116.956	82.952	18.405	21.665
	0.1075	100.731	141.824	196.633	92.465	69.164	223.854	0	0	101.805	98.466	121.913	0	159.587	257.334	0	0	0	169.285	27.847	41.077	165.593	59.536	96.497	147.979	152.373	79.354	113.71	122.416	85.952	0	165.866	48.572	59.928	170.651	175.406	148.871	153.818	119.025	104.884	0	45.815	0	78.429	57.766	130.43	37.633	43.48	1.77
	0.215	98.978	205.366	168.19	85.318	129.269	190.142	0	0	97.805	48.94	80.844	0	164.078	247.356	0	0	0	236.16	118.412	0	129.469	174.22	23.14	117.356	83.72	65.384	95.701	159.522	12.132	0	166.949	25.362	74.191	72.967	110.534	156.819	109.818	172.919	120.652	27.623	0	27.199	49.46	62.716	101.463	87.755	68.855	7.244
	0.3225	90.426	179.746	78.026	86.919	131.15	161.377	0	9.155	18.805	2.203	52.134	0	157.155	205.001	19.207	0	0	185.241	226.107	12.202	60.544	127.431	0	133.35	73.944	83.983	88.566	59.101	54.719	0	102.436	0	86.966	0	47.628	92.556	33.934	85.814	67.505	54.498	39.972	47.884	0	69.741	112.906	60.151	40.542	25.033
	0.43	18.615	115.76	76.403	83.543	112.258	116.953	0	16.844	0	0	30.741	0	167.684	160.01	7.899	0	0	94.219	286.589	0	7.427	140.01	5.051	153.796	45.082	51.44	50.58	0	21.913	0	38.259	0	34.491	0	32.553	8.819	0	18.183	0	40.132	82.762	96.252	0	7.516	103.809	0	0	0
	0.5375	0	68.773	34.986	84.025	151.447	51.624	0	2.692	0	0	0	0	86.9	79.625	0	27.619	0	60.914	202.75	0	12.84	18.957	81.927	42.303	58.628	0	16.956	0	26.03	0	24.259	0	0	10.493	0	0	0	0	0	11.534	26.92	27.41	0	0	71.338	0	0	0
	0.645	21.778	104.398	0	98.57	310.549	65.707	0	72.124	0	0	4.633	0	159.468	41.048	87.611	358.094	0	249.16	128.714	0	8.962	13.115	278.276	66.763	215.753	41.107	8.062	0	222.67	108.393	6.771	0	54.091	90.651	13.099	19.503	34.474	0	21.527	0	0	15.936	36.454	5.966	73.939	0	0	0
	0.7525	491.961	323.168	214.345	204.133	601.832	228.363	216.904	395.47	0	285.992	146.154	112.665	407.651	404.846	579.057	857.494	341.148	972.033	294.304	204.265	144.978	169.273	475.505	415.043	499.396	228.434	97.92	120.837	581.628	359.024	200.832	241.151	336.504	298.809	308.152	273.45	682.776	6.972	371.35	176.905	179.288	32.305	345.26	62.091	220.712	132.354	181.067	158.507
	0.86	1283.7	801.28	898.503	407.604	1024.08	618.031	1266.41	1373.1	387.805	1494.99	439.855	734.687	786.671	1619.13	1313.58	1412.74	2079.15	1984.63	680.955	900.296	347.915	313.589	677.212	939.838	811.027	541.587	301.286	436.68	906.182	758.866	943.771	1538.73	787.891	909.019	837.229	716.503	1707.27	341.814	999.965	846.739	501.394	288.41	775.789	288.116	486.496	406.78	720.805	1008.82
	0.9675	1622.3	1055.01	1705.42	498.16	1292.61	1041.68	2096.21	2504.64	1120.8	2575.15	661.339	1296.66	1154.33	2792.93	1573.84	1756.93	4272.15	2252.99	1127.16	1509.23	495.316	403.483	751.841	1312.67	1033.53	797.088	487.585	664.574	1063.8	925.077	1779.69	2532.94	936.879	1623.23	1394.68	957.24	2182.89	876.656	1433.94	1818.86	587.13	745.515	1039.87	568.416	594.308	476.259	1197.56	1896.93
	1.075	895.246	797.185	1646.18	385.706	965.347	771.15	1697.67	2502.41	1298.8	1987.99	531.921	1149.59	867.895	2546.22	1161.19	1516.24	4146.15	1703.2	1170.02	1390.8	402.034	368.378	659.115	1143.68	964.551	669.293	679.053	603.995	758.221	654.445	1746.49	1899.62	668.891	1672.34	1310.68	761.029	1426.92	834.34	958.059	2207.29	388.025	786.989	830.366	586.566	449.255	343.39	1088.15	1673.72
	1.1825	262.11	335.18	812.521	276.767	404.278	261.809	657.287	1419.44	704.805	659.571	232.486	580.18	362.407	977.68	544.996	827.357	2104.15	867.49	738.39	560.984	147.707	175.536	476.361	569.392	631.717	366.95	427.987	308.416	336.47	287.866	881.511	532.835	366.941	1037.44	610.37	295.556	412.638	304.34	323.062	1655.21	123.972	517.831	349.753	330.641	176.18	178.179	521.368	779.297
	1.29	23.266	0	185.544	110.828	99.145	96.075	0	418.786	156.805	27.887	107.749	162.141	169.906	126.145	182.935	229.744	745.148	250.689	233.689	59.546	11.463	0	337.996	141.68	297.625	107.246	125.283	56.522	31.382	0	172.035	0	192.491	541.23	76.839	45.503	86.103	0	5.848	604.828	0	195.673	26.515	78.316	3.601	79.318	94.805	108.718
	1.3975	0	0	0	0	47.64	109.261	0	45.252	-10.195	0	85.639	73.847	167.047	0	51.149	9.194	308.148	30.712	0	0	0	0	153.464	0	117.337	0	0.023	0	0	0	38.112	0	106.053	364.493	0	22.029	54.419	0	0	0	0	0	0	0	-6.861	37.595	0	0
	1.505	0	0	34.079	36.554	98.472	146.568	0	90.761	0	84.519	129.769	92.864	174.856	0	73.777	54.094	71.148	41.13	0	26.046	0	0	50.805	0	77.504	14.44	11.253	19.416	0	0	137.281	0	82.491	208.072	0	39.345	78.926	0	21.873	0	0	1.726	18.845	0	40.801	54.653	0	0
	1.6125	0	49.536	160.565	63.978	141.832	201.228	0	144.005	13.805	181.414	208.198	77.656	122.917	77.409	91.561	142.494	11.148	96.548	3.88	85.858	60.225	0	2.295	0	53.235	82.202	0	36.732	16.919	0	141.652	0	75.391	42.598	58.484	74.766	109.167	0	91.53	0	11.815	9.778	88.593	0	38.147	62.841	0	0
	1.72	0	43.215	258.541	73.787	165.79	198.89	0	94.216	99.805	138.835	235.373	83.537	166.812	99.699	95.775	109.744	35.148	166.692	118.667	127.796	86.405	44.062	0	6.037	17.105	84.988	10.87	0	23.082	76.182	66.951	0	138.091	38.704	126.833	77.556	101.433	49.446	171.643	0	59.709	32.042	72.731	10.516	24.421	64.852	48.005	0
	1.8275	0	66.536	261.237	70.554	218.081	194.726	23.772	47.188	119.805	100.098	201.439	106.213	232.252	100.517	49.722	116.232	62.148	307.568	110.872	167.671	98.383	79.378	1.037	0	8.218	127.193	31.546	0	24.262	123.919	18.666	86.204	139.579	94.546	148.988	118.292	103.228	186.235	203.25	0	86.078	88.726	46.933	33.141	4.446	45.024	108.755	69.402
	1.935	0	83.643	264.907	37.919	309.942	236.344	68.55	0	139.805	94.519	165.439	111.396	232.704	40.566	12.345	151.194	30.148	372.468	96.326	158.546	144.02	141.641	26.566	0	49.825	212.36	36.555	126.416	49.587	123.182	0	105.783	142.791	89.862	105.315	126.608	127.707	290.498	158.353	0	18.288	0	72.075	52.816	0	23.345	71.555	35.77
	2.0425	0	88.072	243.572	0	353.646	204.416	79.597	0	166.805	171.203	80.946	85.346	250.147	0	0	195.232	73.148	342.731	85.024	90.546	110.851	142.536	46.234	0	91.221	230.908	45.081	200.469	177.243	89.919	0	44.151	129.879	54.651	78.869	134.345	187.3	305.551	206.336	89.099	20.183	0	145.421	0	2.956	0	44.393	58.665
DMSO
Phalloidin		2016-11-30
		Embryo1_01										Embryo1_02										Embryo1_03										Embryo2_01										Embryo2_02
Mean grey values across 2 cells- 2um		1	2	3	4	5	6	7	8	9	10	11	12	13	14	15	16	17	18	19	20	21	22	23	24	25	26	27	28	29	30	31	32	33	34	35	36	37	38	39	40	41	42	43	44	45	46	47	48
	0	197.967	411.863	152.997	0	0	29.897	42.528	0	0	0	13.058	0	0	0	0	0	6.655	0	0	0	152.272	78.622	0	0	44.399	0	0	154.034	207.896	252.332	0	0	29.246	0	0	0	0	51.449	0	0	76.751	0	24.484	0	0	102.734	0	0
	0.1075	38.835	269.815	252.659	0	0	0	19.789	0	0	0	0	0	0	0	0	0	46.889	0	0	0	0	45.237	0	0	0	8.045	0	76.245	27.043	125.858	0	0	0	0	0	0	0	36.219	0	0	77.131	0	73.797	0	0	49.559	0	0
	0.215	0	268.032	182.957	0	0	0	0	8.699	0	0	0	0	0	0	0	83.516	86.015	0	0	25.583	0	82.345	0	0	0	0	0	27.508	0	31.543	0	0	15.902	0	0	0	0	0.722	0	23.259	15.009	0	12.429	14.735	0	0	0	0
	0.3225	0	237.389	15.878	0	0	0	0	74.621	0	0	0	0	0	0	0	0	43.436	0	0	0	0	124.528	0	0	0	0	0	24.034	0	0	0	0	11.556	0	0	0	0	0	0	51.733	0	0	0	80.525	0	0	0	0
	0.43	0	201.78	0	7.061	0	0	0	55.607	0	0	0	0	0	0	0	0	1.519	0	0	0	0	75.846	0	0	0	0	0	6.297	0	0	18.174	0	29.581	0	65.65	12.307	0	0	0	59.154	0	0	0	0	0	0	0	0
	0.5375	0	274.294	0	200.329	0	13.648	0	0	0	0	0	0	0	0	0	0	0	0	0	0	0	58.904	0	0	0	0	0	0	0	0	39.595	0	20.241	0	85.57	62.939	1.26	0	0	0	0	0	0	0	0	46.399	0	0
	0.645	25.046	334.769	0	270.52	0	100.425	0	0	0	0	0	0	0	0	0	0	0	158.253	111.267	0	70.746	48.362	0	0	165.399	0	0	11.034	0	0	0	0	23.778	0	36.371	22.518	46.437	0	0	8.259	57.383	30.536	0	0	0	229.925	0	0
	0.7525	118.125	296.575	217.859	224.718	0	309.491	0	82.831	213.087	0	0	200.916	87.495	0	79.817	58.348	50.908	522.727	208.407	265.996	330.43	70.11	0	130.789	337.399	0	221.692	347.455	67.22	5.49	42.332	0	38.576	17.902	165.589	1.044	130.844	44.322	0	157.417	106.628	222.194	0	101.683	0	322.21	214.019	67.965
	0.86	285.388	359.844	398.244	346.384	183.867	572.745	74.101	352.384	611.087	6.087	238.058	467.797	650.724	260.104	466.611	422.665	204.601	1055.88	459.588	588.071	681.798	236.611	80.117	624.369	478.399	325.25	370.105	794.981	299.345	247.543	156.911	0	54.595	77.27	347.457	0	285.628	195.04	18.86	276.101	151.227	375.325	19.952	290.999	157.961	424.936	504.052	102.923
	0.9675	402.677	518.673	620.299	431.739	319.072	760.064	272.419	686.121	778.087	248.15	467.742	730.652	1016.93	471.958	781.205	716.009	525.361	1328.1	667.727	721.439	1153.22	473.406	394.451	834.579	480.399	641.351	569.936	1171.72	592.215	707.069	210.805	167.7	134.044	158.954	411.124	110.413	429.581	350.87	101.871	323.891	257.076	343.352	187.96	369.209	338.334	388.036	705.218	133.416
	1.075	260.257	620.655	699.281	359.589	267.179	647.102	108.748	785.423	608.087	370.189	473.637	736.705	1096.26	421.379	809.062	743.78	859.361	939.306	400.839	412.855	1433.32	435.342	498.936	525.316	343.399	552.196	594.786	1147.14	730.004	1117.6	259.437	266.547	175.509	216.48	296.26	106.886	269.933	409.082	140.816	303.891	270.701	272.536	239.97	248.735	440.711	266.601	585.586	135.962
	1.1825	62.02	556.452	510.839	237.929	118.2	479.814	0	547.515	258.087	131.535	242.216	378.389	798.883	204.298	442.565	550.218	933.795	260.201	76.702	0	1075.69	158.326	416.049	214.632	52.399	217.081	412.249	622.56	389.699	930.122	160.647	234.664	147.379	93.691	106.437	6.202	120.545	323.604	42.774	208.417	50.823	118.615	122.538	146.42	371.628	214.363	378.276	112.793
	1.29	27.572	282.445	202.894	67.38	0	277.986	0	186.278	37.087	0	0	0	309.222	0	33.303	338.34	557.687	0	0	0	507.851	0	176.806	75.421	0	0	203.013	157.245	0	486.806	47.911	164.279	151.517	24.954	0	0	40.163	126.423	0	97.101	0	68.22	40.94	110.683	109.202	138.85	148.877	102.447
	1.3975	134.02	26.916	0	33.186	0	70.955	0	70.489	190.087	0	0	0	13.581	0	0	140.427	173.043	0	0	0	0	0	2.027	127.789	27.399	0	23.695	0	0	166.964	0	30.941	167.891	30.112	0	0	15.739	17.446	0	20.786	18.871	6.773	0	54.841	0	131.366	4.484	110.159
	1.505	226.625	0	0	54.582	0	0	0	114.476	214.087	0	0	0	0	0	0	0	0	0	0	0	0	0	0	141.211	0	0	0	0	0	0	0	0	105.207	0	0	0	16.035	9.607	5.78	5.417	14.831	0	0	19.156	0	148.787	0	60.815
	1.6125	132.809	0	0	29.916	0	0	0	138.778	91.087	0	0	0	0	0	0	0	0	0	0	0	0	0	0	53.263	0	0	0	0	0	0	0	0	21.421	0	0	28.939	32.827	0	30.954	37.996	50.165	0	0	31.314	27.185	175.147	0	6.546
	1.72	20.151	0	0	27.085	0	0	0	110.291	59.087	0	0.795	0	0	0	0	0	0	0	0	0	0	0	0	0	0	0	0	0	0	0	0	0	32.354	0	0	0	9.238	0	14.129	28.101	38.615	0	0	74.156	95.517	124.18	0	0
	1.8275	0	0	45.598	66.379	19.025	16.17	0	50.778	141.087	0	0	0	0	0	0	0	115.235	0	0	0	0	0	0	0	86.399	2.962	0	0	0	0	0	0	71.332	0	0	0	0	0	0	56.68	15.356	0	0	126.262	153.379	82.759	0	27.242
	1.935	0	0	0	137.391	0	84.29	0	91.594	79.087	0	0.69	0	0	0	0	0	93.838	0	0	0	0	13.625	0	0	116.399	110.696	0	0	0	0	0	0	65.576	0	4.806	0	24.132	0	0	0	0	12.641	0	107.788	126.207	18.906	0	63.832
	2.0425	0	66.363	0	63.826	0	29.397	0	175.331	21.087	0	62.058	27.442	0	0	0	0	0	0	0	0	0	34.622	21.224	0	126.399	179.754	0	46.034	33.896	65.332	0	0	100.246	0	89.462	11.518	64.243	0	0	0	0	0	0	69.367	98.75	0	0	61.793
Latrunculin-A
Phalloidin		2016-11-30
		Embryo1_01										Embryo1_02										Embryo1_03										Embryo2_01										Embryo2_02
Mean grey values across 2 cells- 2um		1	2	3	4	5	6	7	8	9	10	11	12	13	14	15	16	17	18	19	20	21	22	23	24	25	26	27	28	29	30	31	32	33	34	35	36	37	38	39	40	41	42	43	44	45	46	47	48
	0	0	0	3.268	0	0	22.13	0	0	0	12.756	0	0	0	0	0	8.731	0	50.439	0	0	63.181	0	17.677	0.789	0	0.245	0.184	6.061	16.306	0	0	0	0	0	0	0	9.465	0	23.339	0	6.784	0	0	0	35.523	0.346	0	0
	0.1075	0	0	28.085	0	0	7.324	0	0	0	4.493	0	0	0	0	0	0	0	76.785	0	0	37.1699	8.4537	14.176	9.783	0	0	7.796	21.798	0	0	0	0	0.27	0	0	0	16.4539	3.2182	9.2947	0	0	0	0	0	16.451	5.1438	0	7.2588
	0.215	0	1.839	18.891	0	8.676	8.656	0	0	0	0	0	0	16.721	0	0	26.281	43.223	127.198	16.901	0	9.627	0	13.084	2.554	0	0	8.087	67.903	0	0	0	0	2.12	0	0	0	9.4124	6.0077	0	34.3758	0	0	0	0	3.1878	22.0496	0	12.4167
	0.3225	0	0	0	0	0	0	0	0	0	0	5.988	0	15.597	0	0	18.093	33.223	136.481	71.461	0	0	0	2.558	0	0	16.101	0	26.219	0	0	0	0	1.32	0	0	0	0	0	0	38.276	0	0	0	0	0	54.3654	1.5885	0
	0.43	0	0	0	0	1.493	14.191	0	0	0	0	0	0	13.2	5.144	29.159	34.131	112.223	118.143	49.416	0	0	0	0	0	0	6.2422	0	0	0	0	0	0	0	5.3592	1.2728	0	0	0	0	27.3481	0	0	0	0	0	43.105	0	0
	0.5375	0	0	0	0	0	38.044	0	0	0	0	0	0	0	0	51.63	54.606	142.223	94.594	41.987	0	21.1007	0	5.131	0	0	-6.888	0	0	0	0	0	0	0	16.2013	0	0	0	0	0	5.0378	0	0	0	0	0.7003	8.5953	0	0
	0.645	32.619	0	0	0	0	7.282	0	5.6132	0	0	0	0	5.283	0	77.071	76.181	179.223	122.026	91.597	0	29.9151	0	22.023	20.916	0	25.9763	10.433	16.587	0	19.34	0	1.9895	0	4.7802	0	0.6534	0	4.0603	0	32.1791	28.9945	0	2.4467	0	5.6033	0	0	14.1009
	0.7525	111.799	19.02	33.646	0	19.693	0	0	5.1257	0	17.809	0	0	71.466	0	115.821	84.631	181.223	161.819	110.577	0	27.4331	0	42.273	45.268	0	26.7076	6.799	87.693	37.921	38.708	2.06	31.1474	5.07	0	0	12.3376	5.6534	7.7972	0	51.7137	18.9419	0	11.1752	0	0	0	13.3885	1.8904
	0.86	200.196	71.929	84.562	0	63.662	0	56.742	24.8376	0	65.545	38.423	0	120.344	93.293	123.747	82.731	182.223	211.783	104.38	2.709	18.3638	15.6116	72.871	75.155	40.962	20.583	20.865	142.956	53.497	97.498	4.9242	38.0422	10.77	6.2539	24.9127	44.2324	22.9054	20.2708	0	54.7497	22.4156	0.1721	11.4688	6.3	0	5.7837	52.576	33.4167
	0.9675	176.528	91.506	106.49	15.013	83.502	65.972	115.894	32.483	36.301	66.44	70.288	77.285	122.663	152	111.661	113.681	288.223	194.586	123.804	84.147	16.3029	70.8222	86.743	124.897	62.552	46.8766	79.489	126.219	76.057	82.761	16.0794	39.8316	14.07	23.096	56.669	27.7587	23.1437	9.6393	23.3501	42.6168	21.0998	11.3826	10.1586	11.2	25.4842	9.9139	44.5885	31.8378
	1.075	12.633	80.987	118.822	47.814	49.502	82.288	90.559	22.6049	98.301	55.282	84.268	127.37	106.175	123.861	22.467	109.981	364.223	179.323	94.361	106.209	8.1505	64.6643	68.785	130.069	52.397	31.0372	101.104	34.587	100.688	114.024	21.4173	51.0422	28.92	24.4118	55.09	0	0	0	24.6215	48.819	25.0472	19.8036	21.4938	19.55	32.7474	17.659	13.376	20.7325
	1.1825	0	58.464	129.37	9.936	0	27.379	65.62	27.3334	75.301	71.703	39.257	117.639	87.596	29.889	0	45.056	361.223	158.547	20.477	45.303	0	64.3485	50.491	96.382	102.352	15.1951	72.965	22.85	57.143	112.34	15.6777	12.7264	14.745	35.0434	31.3449	0	0	0	12.9179	52.1929	17.3103	26.8563	44.6517	17.8375	26.8471	22.4291	0	36.7325
	1.29	0	47.595	112.498	0	0	2.767	27.44	0	34.301	40.861	5.049	40.437	50.538	8.008	0	17.131	227.223	62.237	0	0	5.7987	31.0853	34.879	68.648	105.676	12.4417	14.741	0	6.118	84.814	14.9436	3.0948	0	34.9907	22.2368	0	0	0	8.0454	22.4976	18.9945	1.9615	36.0589	3.3	5.1934	23.9804	0	11.4167
	1.3975	0	39.072	43.607	0	0	0	0.866	0	0	23.598	0	0	10.386	0	0	27.481	15.223	5.276	0	0	0	10.7169	30.53	49.47	75.435	15.4251	0	0	0	0	0.2206	0	0	31.2539	14.7077	0	0	11.6919	4.9734	12.204	0.9945	0	23.901	0	0	9.4097	0	18.2588
	1.505	0	0	0	0	0	0	0	0	0	7.388	0	0	0	0	0	16.931	0	15.339	0	0	11.2087	13.5064	0	35.919	35.056	30.3059	0	0	0	0	0	0	0	34.4118	5.3227	5.3903	0	0	0	17.578	0	0	13.1475	3.8	7.1518	0	6.876	0
	1.6125	0	0	0	0	0	0	0	0	0	0	0	0	0	0	0	1.293	0	34.325	0	0	17.7406	40.0853	0	26.933	0	0	0	0	0	0	0	0	0	35.8328	1.7105	21.8113	0	0	0	0	0	0	16.5049	0	17.9634	0	19.0635	0
	1.72	0	0	0	0	0	4.169	0	0	0	20.335	4.141	0	0	0	12.525	17.131	0	49.566	0	0	6.3638	9.4537	0	24.62	0	0	0	8.219	0	31.55	0	0	2.37	4.7802	0	30.1271	0	0	0	0	0	0	15.455	0	16.1823	9.0551	23.976	0
	1.8275	0	0	0	0	0	5.183	0	0	0	25.703	0	0	0	10.861	0	26.806	0	29.486	0	0	0	3.559	0	14.202	0	0	0	58.903	0	51.024	0	0	0	0	0	7.5482	4.0024	0	0	0	0	0	7.8123	0	0	0	4.4135	24.522
	1.935	0	0	0	0	0	25.293	0	0	0	4.967	12.545	0	0	26.124	0	5.531	63.223	39.647	0	0	0	20.3485	0	31.853	0	0	0	79.798	0	12.814	0	0	0	0	0	11.8639	8.4595	0	0	0	2.3629	0	0	1.85	0	0	13.226	34.2588
	2.0425	0	0	0	0	0	45.13	0	0	0	8.756	0	0	41.458	36.587	0	0	115.223	77.439	0	0	6.181	22.559	0	5.789	0	0	0	32.061	0	0	2.614	0	0	0	11.295	1.285	0	0	14.339	0	0	14.751	0	0	5.523	5.346	7.2635	34.522
[truncated: 168 more columns]

## Sheet: Area under curve
Area under the curve
Normalised data
		2016-11-30
DMSO		Embryo1_01										Embryo1_02										Embryo1_03										Embryo2_01										Embryo2_02
N-Cadherin		1	2	3	4	5	6	7	8	9	10	11	12	13	14	15	16	17	18	19	20	21	22	23	24	25	26	27	28	29	30	31	32	33	34	35	36	37	38	39	40	41	42	43	44	45	46	47	48
Mean grey values across 2 cells- 2um	0	249.374	145.674	220.484	91.228	58.5	128.238	156.351	0	991.927	277.907	336.29	64.314	36.424	181.239	327.048	37.662	264.713	0	313.117	0	527.05	72.591	15.347	22.209	333.992	106.102	0	243.965	242.098	308.384	162.26	121.354	176.415	146.677	225.803	259.261	17.747	75.081	211.842	103.063	138.386	203.555	152.402	26.897	228.033	220.46	20.017	62.597
	0.1075	137.769	119.865	272.725	67.332	126.132	132.638	256.103	24.792	231.927	293.893	316.237	25.169	26.662	142.619	323.904	0	204.133	0	328.469	143.373	474.313	133.065	0	0	244.992	49.652	0	143.702	257.309	258.068	114.734	101.756	150.592	104.151	133.908	297.472	31.293	32.106	124.928	93.747	93.32	209.397	104.493	2.581	200.692	155.889	34.64	20.899
	0.215	4.085	131.35	246.916	95.128	74.935	60.87	161.212	24.16	0	245.073	238.448	0	0	128.436	297.716	0	159.803	0	312.708	202.201	331.418	119.236	7.448	0	97.992	80.674	0	82.333	177.4	200.542	169.786	122.127	140.11	153.835	107.354	241.84	73.138	5.57	92.202	118.642	59.342	140.344	108.398	4.108	170.188	75.092	82.288	0
	0.3225	0	129.36	166.113	102.077	0	0	0	24.239	0	130.289	118.658	0	0	65.704	206.36	0	158.148	0	280.243	77.248	79.103	51.508	75.344	6.577	9.992	131.455	0	15.386	126.466	163.331	193.576	140.454	133.423	121.572	57.908	179.735	35.769	23.319	96.986	66.431	39.319	78.502	109.445	0	186.858	22.718	60.003	0
	0.43	0	121.777	176.509	105.862	0	0	0	10.41	0	0	0	0	0	0	111.729	0	106.472	0	226.808	0	0	41.547	10.52	0	0	98.389	0	0	91.555	52.858	119.997	74.321	74.675	24.361	0	135.735	0	0	16.249	0	0	29.029	62.186	0	165.822	5.269	0	0
	0.5375	0	112.335	47.88	89.238	0	0	0	0	0	0	0	0	0	0	0	0	15.302	0	150.586	0	0	0	0	0	0	0	0	0	60.843	0	0	0	0	22.361	0	73.893	0	0	0	0	0	0	0	0	64.244	80.003	0	0
	0.645	432.506	228.926	0	44.063	0	401.648	57.068	0	45.927	0.949	0	0	0	13.713	0	0	29.68	0	187.098	0	0	0	0	0	0	0	150.662	0	68.602	0	0	0	0	10.309	30.709	70.261	8.919	0	0	66.221	19.391	16.923	0	0	0	380.477	0	0
	0.7525	1703.01	600.249	187.575	146.685	609.736	1811.13	889.378	274.66	552.927	433.151	0	990.696	296.964	429.771	311.916	347.637	510.752	81.582	591.911	362.348	37.576	6.331	63.264	112.42	406.992	96.994	788.867	609.912	221.286	53.173	99.997	135.817	0	187.098	651.725	417.577	222.096	34.918	61.587	346.589	287.514	379.766	0	0	76.13	1074.96	301.507	318.805
	0.86	3493.43	1471.84	959.535	636.808	1863.42	3745.04	2448.22	965.436	1860.93	1805.25	860.395	3173.84	2044.26	1496.28	1430.22	1335.14	1923.09	781.898	1280.89	1314.03	1065.79	933.189	1242.83	1128.42	1348.99	728.389	1585.18	2403.18	737.768	861.91	660.628	513.933	411.06	716.782	1622.46	1066.31	832.916	515.974	571.271	723.221	618.993	1079.08	217.204	636.318	437.803	1902.5	1013.21	832.237
	0.9675	3974.27	2430.27	1689.53	1267.56	2685.12	4367.08	2944.32	1575.58	3747.93	3478.22	1816.45	4944.27	3663.03	2113.45	2862.7	2131.54	3302.53	1775.85	1502.78	2020.38	2231.79	1966.44	2956.61	1727.21	2060.99	1743.22	1741.17	3562.81	1415.22	1818.65	1219.84	1002.77	957.886	1205.1	2284.52	1802.84	1415.59	966.181	1216.18	910.589	737.634	1551.66	920.043	1458.05	922.543	2167.16	1654.82	1084.96
	1.075	2545.48	2327.27	1653.51	1204.3	2231	3061.03	1653.96	1393.99	3371.93	3248.24	1472.61	3345.24	2895.94	1632.43	2608.88	1864.52	2791.73	1957	878.818	1334.35	2039.1	2090.38	3385.72	1235.63	1507.99	1908.45	1242.23	2450.54	1296.01	1976.54	1138.73	1130.33	1204.13	954.414	1864.35	1571	1060.41	820.796	1263.38	700.221	516.483	1208.92	1265.68	1344.11	1046.32	1385.86	1440.98	742.996
	1.1825	948.953	1231.06	872.805	619.668	821.956	1453.46	340.888	669.108	1471.93	1472.01	536.658	764.59	1159.62	617.322	1182.82	798.068	1152.6	860.477	274.607	255.719	848.313	1267.51	1859.44	273.367	488.992	1064.11	519.961	646.649	520.525	1107.23	433.628	785.54	799.623	385.203	829.16	558.103	311.827	406.862	688.593	327.431	202.367	638.818	775.725	506.002	670.077	532.873	738.964	165.458
	1.29	237.742	286.33	226.791	194.285	0	505.162	0	219.726	367.927	133.696	0	0	105.859	94.184	230.123	61.904	189.593	70.529	113.875	0	105.787	413.857	406.042	0	115.992	174.577	15.928	0	50.752	315.91	0	273.179	253.443	33.203	113.731	34.366	0	2.909	91.028	55.116	33.696	285.608	247.651	16.686	251.058	107.175	245.474	0
	1.3975	78.558	63.785	44.093	127.912	0	153.594	0	98.344	7.927	0	0	0	0	42.015	0	0	0	0	165.014	0	0	57.879	0	0	50.992	0	0	0	0	0	0	31.553	9.42	0	0	0	0	0	0	0	13.292	129.081	0	0	0	94.845	101.77	0
	1.505	78.479	53.256	132.398	198.731	0	95.349	0	56.7	0	0	146.343	0	0	93.175	54.915	0	0	0	211.312	0	12.682	0	0	0	4.992	9.391	8.684	53.649	0	0	60.997	31.842	22.999	0	0	14.05	0	0	0	0	87.242	89.397	0	0	0	137.615	78.607	0
	1.6125	107.216	81.328	243.62	164.699	8.245	116.618	35.41	44.134	12.927	0	135.553	0	0	159.641	239.994	43.878	0	0	247.84	0	128.05	0	50.732	0	78.992	111.699	49.365	123.018	89.746	70.805	128.628	79.487	78.595	0	85.086	0	0	5.156	0	112.221	127.624	180.213	34.493	83.371	0	183.931	77.457	0
	1.72	148.927	98.408	205.244	98.415	33.281	133.575	104.128	87.502	48.927	107.987	136.869	8.103	0	209.829	323.145	133.827	131.195	1.687	231.113	80.018	0	0	181.113	0	53.992	215.583	95.23	201.176	174.209	107.752	193.944	55.692	77.348	0	175.798	77.84	40.318	71.354	35.163	127.852	131.286	285.081	133.969	103.792	61.806	245.574	118.006	0
	1.8275	178.374	118.964	190.941	152.012	97.267	177.368	173.792	127.055	7.927	118.242	130.974	147.801	85.014	274.693	338.036	181.897	250.133	5.372	236.139	89.057	0	51.206	271.973	0	0	184.415	189.518	198.333	214.923	123.963	173.102	123.016	107.171	0	191.795	167.05	53.963	148.206	91.493	115.8	162.451	247.108	103.894	80.634	175.346	233.876	146.806	0
	1.935	158.611	155.613	275.109	221.621	146.107	218.678	201.102	124.792	50.927	121.098	203.764	178.34	210.298	317.117	291.386	311.583	211.537	0	233.243	0	62.892	178.103	320.096	0	0	149.169	194.307	267.754	233.007	115.173	123.155	159.445	179.318	0	169.925	168.261	66.595	147.232	78.795	127.116	165.982	194.397	87.797	38.002	168.335	220.654	110.006	0
	2.0425	142.874	156.174	210.484	174.728	71	152.738	243.351	115.976	36.927	109.907	337.29	210.064	294.424	326.239	215.548	329.912	74.213	32.74	178.117	0	246.05	197.591	302.347	0	0	262.102	195.562	298.965	302.098	115.384	142.26	149.354	233.415	0	126.803	185.261	31.747	53.081	13.842	90.063	108.386	182.555	121.902	76.897	165.033	225.46	111.017	19.597
Calculation under the curve
		2016-11-30
DMSO		Embryo1_01										Embryo1_02										Embryo1_03										Embryo2_01										Embryo2_02
N-Cadherin		1	2	3	4	5	6	7	8	9	10	11	12	13	14	15	16	17	18	19	20	21	22	23	24	25	26	27	28	29	30	31	32	33	34	35	36	37	38	39	40	41	42	43	44	45	46	47	48
	0	20.8089	14.2727	26.51	8.5226	9.92397	14.0221	22.1694	1.33257	65.7822	30.7342	35.0733	4.80971	3.39087	17.4074	34.9887	2.02433	25.2005	0	34.4852	7.7063	53.8233	11.054	0.824901	1.19373	31.1204	8.37178	0	20.8371	26.8431	30.4468	14.8884	11.9922	17.5766	13.482	19.3345	29.9244	2.6359	5.7613	18.1014	10.5785	12.4542	22.1962	13.8081	1.58444	23.044	20.2288	2.93781	4.48791
	0.1075	7.62465	13.5028	27.9307	8.73223	10.8074	10.4011	22.4307	2.63117	12.4661	28.9694	29.8143	1.35283	1.43308	14.5692	33.4121	0	19.5616	0	34.4633	18.5746	43.308	13.5612	0.40033	0	18.4354	7.00502	0	12.1494	23.3656	24.6503	15.2929	12.0337	15.6252	13.8667	12.9678	28.988	5.61317	2.02508	11.6707	11.4159	8.20558	18.7986	11.4429	0.359534	19.9348	12.4152	6.28488	1.12332
	0.215	0.219569	14.0132	22.2003	10.5998	4.02776	3.27176	8.66515	2.60145	0	20.1757	19.1944	0	0	10.435	27.0941	0	17.0899	0	31.8711	15.0204	22.0655	9.17749	4.45007	0.353514	5.80414	11.4019	0	5.2524	16.3328	19.5582	19.5307	14.1137	14.7024	14.8031	8.88283	22.6597	5.85375	1.55278	10.1689	9.94767	5.30303	11.763	11.7091	0.220805	19.1912	5.25729	7.64814	0
	0.3225	0	13.4986	18.4159	11.1767	0	0	0	1.86238	0	7.00303	6.37787	0	0	3.53159	17.0973	0	14.2233	0	27.254	4.15208	4.25179	5.00171	4.61519	0.353514	0.53707	12.3541	0	0.826998	11.7186	11.6202	16.8545	11.5442	11.1853	7.8439	3.11256	16.9565	1.92258	1.2534	6.08638	3.57067	2.1134	5.77979	9.22517	0	18.9565	1.5043	3.22516	0
	0.43	0	12.5835	12.0609	10.4866	0	0	0	0.559538	0	0	0	0	0	0	6.00543	0	6.54535	0	20.2849	0	0	2.23315	0.56545	0	0	5.28841	0	0	8.19139	2.84112	6.44984	3.99475	4.01378	2.51131	0	11.2675	0	0	0.873384	0	0	1.56031	3.3425	0	12.366	4.58337	0	0
	0.5375	23.2472	18.3428	2.57355	7.16493	0	21.5886	3.06741	0	2.46858	0.0510087	0	0	0	0.737074	0	0	2.41778	0	18.1505	0	0	0	0	0	0	0	8.09808	0	6.95767	0	0	0	0	1.75601	1.65061	7.74828	0.479396	0	0	3.55938	1.04227	0.909611	0	0	3.45311	24.7508	0	0
	0.645	114.784	44.5682	10.0822	10.2527	32.7733	118.937	50.8715	14.763	32.1884	23.3329	0	53.2499	15.9618	23.8373	16.7655	18.6855	29.0482	4.38503	41.8717	19.4762	2.01971	0.340291	3.40044	6.04258	21.8758	5.21343	50.4997	32.7828	15.5815	2.85805	5.37484	7.30016	0	10.6106	36.6808	26.2213	12.4171	1.87684	3.3103	22.1885	16.4961	21.322	0	0	4.09199	78.23	16.206	17.1358
	0.7525	279.308	111.375	61.6572	42.1127	132.932	298.644	179.396	66.6552	129.745	120.314	46.2462	223.844	125.841	103.525	93.6398	90.449	130.819	46.4121	100.663	90.1051	59.3058	50.4992	70.2028	66.6951	94.3841	44.3643	127.605	161.953	51.5492	49.1857	40.8836	34.9241	22.0945	48.5835	122.238	79.7591	56.7069	29.6104	34.0161	57.5023	48.7248	78.413	11.6747	34.2021	27.6239	160.039	70.6661	61.8685
	0.86	401.389	209.738	142.387	102.36	244.484	436.027	289.849	136.58	301.476	283.987	143.88	436.349	306.767	194.023	230.745	186.334	280.877	137.479	149.622	179.224	177.245	155.855	225.72	153.49	183.287	132.849	178.791	320.672	115.723	144.08	101.075	81.5228	73.5808	103.301	210	154.217	120.857	79.6658	96.0753	87.8173	72.9187	141.402	61.127	112.573	73.1186	218.744	143.407	103.049
	0.9675	350.436	255.717	179.689	132.863	264.241	399.261	247.157	159.614	382.692	361.548	176.787	445.561	352.545	201.341	294.097	214.788	327.567	200.641	128.011	180.317	229.56	218.054	340.9	159.253	191.833	196.277	160.358	323.218	145.728	203.991	126.773	114.654	116.208	116.074	223.002	181.344	133.085	96.05	133.276	86.581	67.4088	148.381	117.483	150.616	105.826	190.975	166.399	98.2525
	1.075	187.826	191.26	135.789	98.0385	164.096	242.654	107.223	110.891	260.357	253.714	107.998	220.903	217.987	120.924	203.804	143.114	212.008	151.44	61.9966	85.4663	155.199	180.487	281.927	81.1086	107.338	159.775	94.718	166.474	97.6386	165.753	84.5145	102.978	107.702	72.0044	144.776	114.439	73.7578	65.9866	104.918	55.2363	38.6382	99.3161	109.726	99.4434	92.2561	103.132	117.172	48.8294
	1.1825	63.7849	81.5597	59.1033	43.75	44.1801	105.276	18.3227	47.7748	98.8922	86.3067	28.8454	41.0967	68.0195	38.2434	75.9457	46.2235	72.1428	50.0416	20.8809	13.7449	51.2829	90.3735	121.769	14.6935	32.5179	66.5795	28.804	34.7574	30.7061	76.4936	23.3075	56.9061	56.6023	22.4893	50.6804	31.8452	16.7607	22.0252	41.9046	20.5619	12.6884	49.6879	55.0065	28.0945	49.511	34.4026	52.9135	8.89337
	1.29	17.0011	18.8187	14.56	17.3181	0	35.4081	0	17.0963	20.2022	7.18616	0	0	5.68992	7.3207	12.3691	3.32734	10.1906	3.79093	14.9903	0	5.68605	25.3558	21.8248	0	8.97539	9.38351	0.85613	0	2.72792	16.9802	0	16.3793	14.1289	1.78466	6.11304	1.84717	0	0.156359	4.89276	2.96249	2.5256	22.2895	13.3112	0.896872	13.4944	10.8586	18.6644	0
	1.3975	8.44074	6.29095	9.48639	17.5571	0	13.3807	0	8.33362	0.426076	0	7.86594	0	0	7.26646	2.95168	0	0	0	20.2275	0	0.681658	3.111	0	0	3.00914	0.504766	0.466765	2.88363	0	0	3.27859	3.40748	1.74252	0	0	0.755187	0	0	0	0	5.4037	11.7432	0	0	0	12.4947	9.69526	0
	1.505	9.98111	7.23389	20.211	19.5344	0.443169	11.3932	1.90329	5.41983	0.694826	0	15.1519	0	0	13.5889	15.8514	2.35844	0	0	24.6794	0	7.56434	0	2.72684	0	4.51414	6.50859	3.12013	9.49585	4.82385	3.80577	10.1923	5.98393	5.46068	0	4.57337	0.755187	0	0.277135	0	6.03188	11.549	14.4915	1.854	4.48119	0	17.2831	8.38844	0
	1.6125	13.7677	9.66081	24.1264	14.1424	2.23202	13.4479	7.50017	7.07544	3.32465	5.8043	14.6427	0.435536	0	19.859	30.2687	9.55164	7.05173	0.0906762	25.7437	4.30097	6.88269	0	12.4617	0	7.14789	17.5914	7.77198	17.4254	14.1876	9.59744	17.3382	7.26587	8.38194	0	14.0225	4.1839	2.16709	4.11241	1.89001	12.9039	13.9164	25.0096	9.05483	10.06	3.32207	23.0859	10.5061	0
	1.72	17.5924	11.6837	21.2949	13.4605	7.01696	16.7132	14.9382	11.5324	3.0559	12.1598	14.3966	8.37984	4.5695	26.0431	35.5385	16.9702	20.4964	0.379421	25.1148	9.08778	0	2.75232	24.3534	0	2.90207	21.4999	15.3052	21.4736	20.9158	12.4547	19.7287	9.60556	9.9179	0	19.7581	13.1628	5.0676	11.8013	6.80776	13.0963	15.7884	28.6052	12.7851	9.9129	12.7469	25.7704	14.2336	0
	1.8275	18.1129	14.7585	25.0502	20.0828	13.0814	21.2875	20.1506	13.5368	3.1634	12.8645	17.9922	17.5301	15.873	31.8098	33.8314	26.5246	24.8148	0.288745	25.2293	4.78681	3.38045	12.3254	31.8237	0	0	17.9301	20.6306	25.0522	24.0762	12.8536	15.9238	15.1823	15.3988	0	19.4425	18.023	6.47999	15.8798	9.15298	13.0567	17.6533	23.7309	10.3034	6.37668	18.4729	24.431	13.8036	0
	1.935	16.2048	16.7586	26.1006	21.3038	11.6695	19.9636	23.8893	12.9413	4.72215	12.4165	29.0817	20.8767	27.1288	34.5804	27.2477	34.4804	15.3591	1.75978	22.1106	0	16.6056	20.1936	33.4563	0	0	22.1058	20.9555	30.4611	28.7619	12.3924	14.2661	16.5979	22.1844	0	15.9491	19.0018	5.28588	10.7668	4.97924	11.6734	14.7473	20.2612	11.2713	6.17582	17.9185	23.9786	11.88	1.05334
	2.0425
	SUM (AREA UNDER THE CURVE)	1550.53	1065.64	839.229	609.458	941.91	1781.68	1017.53	621.201	1321.66	1266.57	693.347	1474.39	1145.21	869.043	1191.65	794.831	1215.41	596.707	827.65	631.962	838.861	800.374	1181.42	483.183	713.681	745.003	717.981	1185.71	645.829	799.562	535.673	526.386	516.506	429.11	913.184	763.099	449.09	348.801	488.124	428.684	367.577	745.661	463.124	464.997	515.328	992.164	674.031	344.693
	Sum of middle 10 values (from 0.5375 to 1.505)	1456.2	944.905	635.539	490.951	883.151	1682.57	897.79	567.128	1229.14	1136.44	526.774	1421	1092.81	710.808	946.169	705.28	1065.07	594.188	581.093	568.333	688.544	724.075	1068.47	481.282	647.734	621.455	653.317	1052.24	471.436	663.147	395.4	424.056	397.519	376.603	799.714	598.931	414.064	295.648	418.394	342.441	277.396	587.957	370.182	430.307	369.375	850.909	603.511	338.029
Normalised data
Latrunculin-A
N-Cadherin		2016-11-30
Mean grey values across 2 cells- 2um		Embryo1_01										Embryo1_02										Embryo1_03										Embryo2_01										Embryo2_02
	0	157.249	105.572	156.572	113.407	73.646	314.416	0	0	90.805	95.203	183.946	0	147.147	281.126	0	0	17.148	157.731	0	143.796	180.851	8.536	143.234	62.724	198.221	98.908	148.081	95.469	266.243	0	137.234	62.151	105.891	205.651	153.869	146.345	94.3	78.551	65.336	24.099	18.183	49.41	78.421	6.316	116.956	82.952	18.405	21.665
	0.1075	100.731	141.824	196.633	92.465	69.164	223.854	0	0	101.805	98.466	121.913	0	159.587	257.334	0	0	0	169.285	27.847	41.077	165.593	59.536	96.497	147.979	152.373	79.354	113.71	122.416	85.952	0	165.866	48.572	59.928	170.651	175.406	148.871	153.818	119.025	104.884	0	45.815	0	78.429	57.766	130.43	37.633	43.48	1.77
	0.215	98.978	205.366	168.19	85.318	129.269	190.142	0	0	97.805	48.94	80.844	0	164.078	247.356	0	0	0	236.16	118.412	0	129.469	174.22	23.14	117.356	83.72	65.384	95.701	159.522	12.132	0	166.949	25.362	74.191	72.967	110.534	156.819	109.818	172.919	120.652	27.623	0	27.199	49.46	62.716	101.463	87.755	68.855	7.244
	0.3225	90.426	179.746	78.026	86.919	131.15	161.377	0	9.155	18.805	2.203	52.134	0	157.155	205.001	19.207	0	0	185.241	226.107	12.202	60.544	127.431	0	133.35	73.944	83.983	88.566	59.101	54.719	0	102.436	0	86.966	0	47.628	92.556	33.934	85.814	67.505	54.498	39.972	47.884	0	69.741	112.906	60.151	40.542	25.033
	0.43	18.615	115.76	76.403	83.543	112.258	116.953	0	16.844	0	0	30.741	0	167.684	160.01	7.899	0	0	94.219	286.589	0	7.427	140.01	5.051	153.796	45.082	51.44	50.58	0	21.913	0	38.259	0	34.491	0	32.553	8.819	0	18.183	0	40.132	82.762	96.252	0	7.516	103.809	0	0	0
	0.5375	0	68.773	34.986	84.025	151.447	51.624	0	2.692	0	0	0	0	86.9	79.625	0	27.619	0	60.914	202.75	0	12.84	18.957	81.927	42.303	58.628	0	16.956	0	26.03	0	24.259	0	0	10.493	0	0	0	0	0	11.534	26.92	27.41	0	0	71.338	0	0	0
	0.645	21.778	104.398	0	98.57	310.549	65.707	0	72.124	0	0	4.633	0	159.468	41.048	87.611	358.094	0	249.16	128.714	0	8.962	13.115	278.276	66.763	215.753	41.107	8.062	0	222.67	108.393	6.771	0	54.091	90.651	13.099	19.503	34.474	0	21.527	0	0	15.936	36.454	5.966	73.939	0	0	0
	0.7525	491.961	323.168	214.345	204.133	601.832	228.363	216.904	395.47	0	285.992	146.154	112.665	407.651	404.846	579.057	857.494	341.148	972.033	294.304	204.265	144.978	169.273	475.505	415.043	499.396	228.434	97.92	120.837	581.628	359.024	200.832	241.151	336.504	298.809	308.152	273.45	682.776	6.972	371.35	176.905	179.288	32.305	345.26	62.091	220.712	132.354	181.067	158.507
	0.86	1283.7	801.28	898.503	407.604	1024.08	618.031	1266.41	1373.1	387.805	1494.99	439.855	734.687	786.671	1619.13	1313.58	1412.74	2079.15	1984.63	680.955	900.296	347.915	313.589	677.212	939.838	811.027	541.587	301.286	436.68	906.182	758.866	943.771	1538.73	787.891	909.019	837.229	716.503	1707.27	341.814	999.965	846.739	501.394	288.41	775.789	288.116	486.496	406.78	720.805	1008.82
	0.9675	1622.3	1055.01	1705.42	498.16	1292.61	1041.68	2096.21	2504.64	1120.8	2575.15	661.339	1296.66	1154.33	2792.93	1573.84	1756.93	4272.15	2252.99	1127.16	1509.23	495.316	403.483	751.841	1312.67	1033.53	797.088	487.585	664.574	1063.8	925.077	1779.69	2532.94	936.879	1623.23	1394.68	957.24	2182.89	876.656	1433.94	1818.86	587.13	745.515	1039.87	568.416	594.308	476.259	1197.56	1896.93
	1.075	895.246	797.185	1646.18	385.706	965.347	771.15	1697.67	2502.41	1298.8	1987.99	531.921	1149.59	867.895	2546.22	1161.19	1516.24	4146.15	1703.2	1170.02	1390.8	402.034	368.378	659.115	1143.68	964.551	669.293	679.053	603.995	758.221	654.445	1746.49	1899.62	668.891	1672.34	1310.68	761.029	1426.92	834.34	958.059	2207.29	388.025	786.989	830.366	586.566	449.255	343.39	1088.15	1673.72
	1.1825	262.11	335.18	812.521	276.767	404.278	261.809	657.287	1419.44	704.805	659.571	232.486	580.18	362.407	977.68	544.996	827.357	2104.15	867.49	738.39	560.984	147.707	175.536	476.361	569.392	631.717	366.95	427.987	308.416	336.47	287.866	881.511	532.835	366.941	1037.44	610.37	295.556	412.638	304.34	323.062	1655.21	123.972	517.831	349.753	330.641	176.18	178.179	521.368	779.297
	1.29	23.266	0	185.544	110.828	99.145	96.075	0	418.786	156.805	27.887	107.749	162.141	169.906	126.145	182.935	229.744	745.148	250.689	233.689	59.546	11.463	0	337.996	141.68	297.625	107.246	125.283	56.522	31.382	0	172.035	0	192.491	541.23	76.839	45.503	86.103	0	5.848	604.828	0	195.673	26.515	78.316	3.601	79.318	94.805	108.718
	1.3975	0	0	0	0	47.64	109.261	0	45.252	-10.195	0	85.639	73.847	167.047	0	51.149	9.194	308.148	30.712	0	0	0	0	153.464	0	117.337	0	0.023	0	0	0	38.112	0	106.053	364.493	0	22.029	54.419	0	0	0	0	0	0	0	-6.861	37.595	0	0
	1.505	0	0	34.079	36.554	98.472	146.568	0	90.761	0	84.519	129.769	92.864	174.856	0	73.777	54.094	71.148	41.13	0	26.046	0	0	50.805	0	77.504	14.44	11.253	19.416	0	0	137.281	0	82.491	208.072	0	39.345	78.926	0	21.873	0	0	1.726	18.845	0	40.801	54.653	0	0
	1.6125	0	49.536	160.565	63.978	141.832	201.228	0	144.005	13.805	181.414	208.198	77.656	122.917	77.409	91.561	142.494	11.148	96.548	3.88	85.858	60.225	0	2.295	0	53.235	82.202	0	36.732	16.919	0	141.652	0	75.391	42.598	58.484	74.766	109.167	0	91.53	0	11.815	9.778	88.593	0	38.147	62.841	0	0
	1.72	0	43.215	258.541	73.787	165.79	198.89	0	94.216	99.805	138.835	235.373	83.537	166.812	99.699	95.775	109.744	35.148	166.692	118.667	127.796	86.405	44.062	0	6.037	17.105	84.988	10.87	0	23.082	76.182	66.951	0	138.091	38.704	126.833	77.556	101.433	49.446	171.643	0	59.709	32.042	72.731	10.516	24.421	64.852	48.005	0
	1.8275	0	66.536	261.237	70.554	218.081	194.726	23.772	47.188	119.805	100.098	201.439	106.213	232.252	100.517	49.722	116.232	62.148	307.568	110.872	167.671	98.383	79.378	1.037	0	8.218	127.193	31.546	0	24.262	123.919	18.666	86.204	139.579	94.546	148.988	118.292	103.228	186.235	203.25	0	86.078	88.726	46.933	33.141	4.446	45.024	108.755	69.402
	1.935	0	83.643	264.907	37.919	309.942	236.344	68.55	0	139.805	94.519	165.439	111.396	232.704	40.566	12.345	151.194	30.148	372.468	96.326	158.546	144.02	141.641	26.566	0	49.825	212.36	36.555	126.416	49.587	123.182	0	105.783	142.791	89.862	105.315	126.608	127.707	290.498	158.353	0	18.288	0	72.075	52.816	0	23.345	71.555	35.77
	2.0425	0	88.072	243.572	0	353.646	204.416	79.597	0	166.805	171.203	80.946	85.346	250.147	0	0	195.232	73.148	342.731	85.024	90.546	110.851	142.536	46.234	0	91.221	230.908	45.081	200.469	177.243	89.919	0	44.151	129.879	54.651	78.869	134.345	187.3	305.551	206.336	89.099	20.183	0	145.421	0	2.956	0	44.393	58.665
Calculation under the curve
Latrunculin-A
N-Cadherin		2016-11-30
Mean grey values across 2 cells- 2um		Embryo1_01										Embryo1_02										Embryo1_03										Embryo2_01										Embryo2_02
	0	13.8664	13.2975	18.9848	11.0656	7.67604	28.932	0	0	10.3528	10.4097	16.4399	0	16.487	28.9422	0	0	0.921705	17.5771	1.49678	9.93692	18.6214	3.65887	12.8855	11.3253	18.8444	9.58158	14.0713	11.7113	18.9305	0	16.2916	5.95136	8.91277	20.2262	17.6985	15.8679	13.3363	10.6197	9.14933	1.29532	3.43989	2.65579	8.43069	3.44441	13.297	6.48144	3.32632	1.25963
	0.1075	10.7344	18.6615	19.6092	9.55584	10.6658	22.2523	0	0	10.729	7.92307	10.8982	0	17.397	27.1271	0	0	0	21.7927	7.86142	2.20789	15.8596	12.5644	6.43049	14.2618	12.69	7.77967	11.2558	15.1542	5.27201	0	17.8888	3.97395	7.2089	13.0945	15.3693	16.4308	14.1704	15.692	12.1226	1.48474	2.46256	1.46195	6.87403	6.47591	12.4642	6.73961	6.03801	0.484502
	0.215	10.1805	20.6998	13.2341	9.25774	13.9975	18.8941	0	0.492081	6.26779	2.74894	7.14757	0	17.2663	24.3142	1.03238	0	0	22.6503	18.5179	0.655857	10.2132	16.2137	1.24377	13.4754	8.47444	8.02848	9.90435	11.751	3.59324	0	14.4794	1.36321	8.66219	3.92198	8.50121	13.4039	7.72667	13.9069	10.1134	4.414	2.14849	4.03571	2.65848	7.11956	11.5223	7.94995	5.88009	1.73489
	0.3225	5.86095	15.8834	8.30056	9.16233	13.0832	14.9602	0	1.39745	1.01077	0.118411	4.45453	0	17.4601	19.6193	1.45695	0	0	15.021	27.5574	0.655857	3.65344	14.375	0.271491	15.4341	6.39765	7.27899	7.4791	3.17668	4.11897	0	7.56236	0	6.52831	0	4.30973	5.44891	1.82395	5.58984	3.62839	5.08636	6.59695	7.74731	0	4.15256	11.6484	3.23312	2.17913	1.34552
	0.43	1.00056	9.91865	5.98716	9.00678	14.1741	9.06101	0	1.05006	0	0	1.65233	0	13.6839	12.8804	0.424571	1.48452	0	8.3384	26.302	0	1.08935	8.54448	4.67507	10.5403	5.57441	2.7649	3.63006	0	2.57694	0	3.36034	0	1.85389	0.563999	1.74972	0.474021	0	0.977336	0	2.77705	5.89541	6.64683	0	0.403985	9.41415	0	0	0
	0.5375	1.17057	9.30794	1.8805	9.81448	24.8323	6.30654	0	4.02136	0	0	0.249024	0	13.2423	6.48617	4.70909	20.7321	0	16.6665	17.8162	0	1.17186	1.72387	19.3609	5.8623	14.748	2.2095	1.34472	0	13.3676	5.82612	1.66786	0	2.90739	5.43649	0.704071	1.04829	1.85298	0	1.15708	0.619952	1.44695	2.32985	1.9594	0.320673	7.80864	0	0	0
	0.645	27.6135	22.9817	11.521	16.2703	49.0405	15.8063	11.6586	25.1332	0	15.3721	8.1048	6.05574	30.4826	23.9668	35.8334	65.3379	18.3367	65.6391	22.7372	10.9792	8.27427	9.80335	40.5157	25.8971	38.4393	14.4878	5.69653	6.49499	43.231	25.1237	11.1587	12.9619	20.9945	20.9335	17.2672	15.7462	38.5522	0.374745	21.1171	9.50864	9.63673	2.59295	20.5171	3.65806	15.8375	7.11403	9.73235	8.51975
	0.7525	95.4418	60.4391	59.8156	32.8809	87.393	45.4937	79.7282	95.0607	20.8445	95.7279	31.498	45.5452	64.1948	108.789	101.729	122.025	130.091	158.92	52.4202	59.3702	26.493	25.9538	61.9585	72.8249	70.4352	41.3886	21.4573	29.9665	79.9698	60.0866	61.5224	95.6686	60.4362	64.9208	61.5642	53.21	128.465	18.7472	73.7082	55.0209	36.5867	17.2384	60.2564	18.8236	38.0124	28.9785	48.4756	62.744
	0.86	156.197	99.7757	139.961	48.6848	124.522	89.2093	180.741	208.429	81.0878	218.77	59.1892	109.185	104.329	237.148	155.199	170.37	341.382	227.772	97.1862	129.512	45.3237	38.5426	76.8116	121.073	99.1448	71.9538	42.4018	59.1924	105.887	90.5119	146.386	218.852	92.7064	136.108	119.965	89.9637	209.096	65.4928	130.823	143.276	58.5082	55.5735	97.5915	46.0386	58.0932	47.4633	103.112	156.184
	0.9675	135.318	99.5556	180.149	47.5078	121.365	97.4394	203.921	269.129	130.054	245.269	64.1377	131.486	108.695	286.979	147.008	175.933	452.483	212.645	123.474	155.877	48.2326	41.4875	75.8389	132.029	107.397	78.818	62.7068	68.1856	97.9336	84.8993	189.532	238.25	86.3101	177.137	145.413	92.357	194.028	91.966	128.57	216.405	52.4146	82.3721	100.525	62.0803	56.0915	44.0561	122.857	191.922
	1.075	62.2079	60.8646	132.155	35.6079	73.6173	55.5215	126.579	210.8	107.694	142.307	41.0869	92.9751	66.1287	189.409	91.7075	125.969	335.953	138.174	102.577	104.908	29.5486	29.2354	61.0318	92.0777	85.7994	55.6981	59.5034	49.0421	58.8396	50.6492	141.255	130.745	55.676	145.65	103.256	56.7914	98.8763	61.2041	68.8603	207.609	27.5198	70.1341	63.4314	49.2999	33.6171	28.0343	86.5119	131.85
	1.1825	15.339	18.0159	53.646	20.8332	27.059	19.2363	35.3292	98.8048	46.3115	36.9509	18.2876	39.8998	28.6118	59.3306	39.1263	56.8192	153.15	60.1021	52.2492	33.3535	8.55539	9.43506	43.7717	38.2201	49.9521	25.488	29.7383	19.6154	19.772	15.4728	56.6281	28.6399	30.0695	84.8535	36.9375	18.3319	26.8073	16.3583	17.6789	121.477	6.66349	38.3508	20.2244	21.9814	9.66323	13.8405	33.1193	47.7308
	1.29	1.25055	0	9.97299	5.95701	7.88969	11.0368	0	24.942	7.88029	1.49893	10.3946	12.6844	18.1112	6.78029	12.582	12.8429	56.6147	15.1253	12.5608	3.2006	0.616136	0	26.416	7.6153	22.3042	5.76447	6.7352	3.03806	1.68678	0	11.2954	0	16.0467	48.6826	4.1301	3.62985	7.55306	0	0.31433	32.5095	0	10.5174	1.42518	4.20949	-0.175225	6.28407	5.09577	5.84359
	1.3975	0	0	1.83175	1.96478	7.85352	13.7508	0	7.3107	-0.547981	4.5429	11.5782	8.96072	18.3773	0	6.71477	3.40173	20.3872	3.86151	0	1.39997	0	0	10.9795	0	10.4727	0.77615	0.606085	1.04361	0	0	9.42737	0	10.1342	30.7754	0	3.29885	7.16729	0	1.17567	0	0	0.0927725	1.01292	0	1.82428	4.95833	0	0
	1.505	0	2.66256	10.4621	5.4036	12.9163	18.694	0	12.6187	0.742019	14.2939	18.1657	9.16545	16.0053	4.16073	8.88692	10.5666	4.42341	7.40019	0.20855	6.01484	3.23709	0	2.85412	0	7.02722	5.19451	0.604849	3.01795	0.909396	0	14.9926	0	8.48616	13.4735	3.14352	6.13347	10.11	0	6.09541	0	0.635056	0.61834	5.77479	0	4.24346	6.3153	0	0
	1.6125	0	4.98537	22.5269	7.40487	16.5347	21.5063	0	12.8044	6.10654	17.2134	23.8419	8.66412	15.5729	9.51955	10.0693	13.5578	2.48841	14.1492	6.5869	11.4839	7.88136	2.36833	0.123356	0.324489	3.78077	8.98646	0.584262	1.97434	2.15005	4.09478	11.2124	0	11.4747	4.36998	9.96079	8.18731	11.3197	2.65772	14.1455	0	3.84441	2.24782	8.67117	0.565235	3.36303	6.8635	2.58027	0
	1.72	0	5.89912	27.9381	7.75833	20.6331	21.1569	1.27774	7.60046	11.804	12.8426	23.4786	10.1991	21.4497	10.7616	7.82046	12.1462	5.22966	25.4915	12.3377	15.8814	9.93235	6.6349	0.0557388	0.324489	1.36111	11.4047	2.27986	0	2.54474	10.7554	4.60191	4.63346	14.9248	7.16219	14.8254	10.5268	11.0005	12.6679	20.1505	0	7.83605	6.49128	6.43194	2.34656	1.5516	5.90583	8.42585	3.73036
	1.8275	0	8.07212	28.2802	5.83042	28.3812	23.17	4.96231	2.53635	13.954	10.4607	19.7197	11.6965	24.9914	7.58321	3.3361	14.3741	4.96091	36.5519	11.1369	17.5342	13.0292	11.8798	1.48366	0	3.11981	18.251	3.66043	6.79486	3.96938	13.2817	1.0033	10.3193	15.1774	9.91193	13.6688	13.1634	12.4128	25.6244	19.4362	0	5.60967	4.76902	6.39668	4.62019	0.238973	3.67483	9.69166	5.653
	1.935	0	9.22968	27.3307	2.03815	35.6679	23.6909	7.9629	0	16.4803	14.2826	13.2432	10.5749	25.9532	2.18042	0.663544	18.6204	5.55216	38.4419	9.74756	13.3887	13.6993	15.2745	3.913	0	7.58122	23.8257	4.38793	17.5701	12.1921	11.4542	0	8.05895	14.656	7.76757	9.89989	14.0262	16.9316	32.0376	19.602	4.78907	2.06782	0	11.6904	2.83886	0.158885	1.25479	6.23221	5.07588
	2.0425
	SUM (AREA UNDER THE CURVE)	536.181	480.25	773.586	296.005	697.303	556.118	652.159	982.129	470.772	850.732	383.568	497.092	638.439	1065.98	628.299	824.181	1531.97	1106.32	602.774	576.36	265.432	247.696	450.621	561.285	573.544	399.68	288.048	307.729	476.944	372.156	720.267	759.418	473.166	794.989	588.364	438.04	811.23	373.916	557.848	806.273	233.313	315.876	423.872	238.379	288.675	229.148	453.257	624.078
	Sum of middle 10 values (from 0.5375 to 1.505)	494.539	373.603	601.395	224.925	536.489	372.495	637.956	956.248	394.066	774.732	262.692	455.958	468.178	923.05	603.496	763.998	1512.82	906.306	481.229	504.615	171.453	156.182	419.539	495.599	505.72	301.779	230.795	239.597	421.596	332.57	643.866	725.118	383.767	727.971	492.38	340.511	722.508	254.143	449.5	786.426	193.411	279.82	372.718	206.412	225.016	187.044	408.904	604.794
Normalised data
DMSO		2016-11-30
Phalloidin		Embryo1_01										Embryo1_02										Embryo1_03										Embryo2_01										Embryo2_02
Mean grey values across 2 cells- 2um		1	2	3	4	5	6	7	8	9	10	11	12	13	14	15	16	17	18	19	20	21	22	23	24	25	26	27	28	29	30	31	32	33	34	35	36	37	38	39	40	41	42	43	44	45	46	47	48
	0	197.967	411.863	152.997	0	0	29.897	42.528	0	0	0	13.058	0	0	0	0	0	6.655	0	0	0	152.272	78.622	0	0	44.399	0	0	154.034	207.896	252.332	0	0	29.246	0	0	0	0	51.449	0	0	76.751	0	24.484	0	0	102.734	0	0
	0.1075	38.835	269.815	252.659	0	0	0	19.789	0	0	0	0	0	0	0	0	0	46.889	0	0	0	0	45.237	0	0	0	8.045	0	76.245	27.043	125.858	0	0	0	0	0	0	0	36.219	0	0	77.131	0	73.797	0	0	49.559	0	0
	0.215	0	268.032	182.957	0	0	0	0	8.699	0	0	0	0	0	0	0	83.516	86.015	0	0	25.583	0	82.345	0	0	0	0	0	27.508	0	31.543	0	0	15.902	0	0	0	0	0.722	0	23.259	15.009	0	12.429	14.735	0	0	0	0
	0.3225	0	237.389	15.878	0	0	0	0	74.621	0	0	0	0	0	0	0	0	43.436	0	0	0	0	124.528	0	0	0	0	0	24.034	0	0	0	0	11.556	0	0	0	0	0	0	51.733	0	0	0	80.525	0	0	0	0
	0.43	0	201.78	0	7.061	0	0	0	55.607	0	0	0	0	0	0	0	0	1.519	0	0	0	0	75.846	0	0	0	0	0	6.297	0	0	18.174	0	29.581	0	65.65	12.307	0	0	0	59.154	0	0	0	0	0	0	0	0
	0.5375	0	274.294	0	200.329	0	13.648	0	0	0	0	0	0	0	0	0	0	0	0	0	0	0	58.904	0	0	0	0	0	0	0	0	39.595	0	20.241	0	85.57	62.939	1.26	0	0	0	0	0	0	0	0	46.399	0	0
	0.645	25.046	334.769	0	270.52	0	100.425	0	0	0	0	0	0	0	0	0	0	0	158.253	111.267	0	70.746	48.362	0	0	165.399	0	0	11.034	0	0	0	0	23.778	0	36.371	22.518	46.437	0	0	8.259	57.383	30.536	0	0	0	229.925	0	0
	0.7525	118.125	296.575	217.859	224.718	0	309.491	0	82.831	213.087	0	0	200.916	87.495	0	79.817	58.348	50.908	522.727	208.407	265.996	330.43	70.11	0	130.789	337.399	0	221.692	347.455	67.22	5.49	42.332	0	38.576	17.902	165.589	1.044	130.844	44.322	0	157.417	106.628	222.194	0	101.683	0	322.21	214.019	67.965
	0.86	285.388	359.844	398.244	346.384	183.867	572.745	74.101	352.384	611.087	6.087	238.058	467.797	650.724	260.104	466.611	422.665	204.601	1055.88	459.588	588.071	681.798	236.611	80.117	624.369	478.399	325.25	370.105	794.981	299.345	247.543	156.911	0	54.595	77.27	347.457	0	285.628	195.04	18.86	276.101	151.227	375.325	19.952	290.999	157.961	424.936	504.052	102.923
	0.9675	402.677	518.673	620.299	431.739	319.072	760.064	272.419	686.121	778.087	248.15	467.742	730.652	1016.93	471.958	781.205	716.009	525.361	1328.1	667.727	721.439	1153.22	473.406	394.451	834.579	480.399	641.351	569.936	1171.72	592.215	707.069	210.805	167.7	134.044	158.954	411.124	110.413	429.581	350.87	101.871	323.891	257.076	343.352	187.96	369.209	338.334	388.036	705.218	133.416
	1.075	260.257	620.655	699.281	359.589	267.179	647.102	108.748	785.423	608.087	370.189	473.637	736.705	1096.26	421.379	809.062	743.78	859.361	939.306	400.839	412.855	1433.32	435.342	498.936	525.316	343.399	552.196	594.786	1147.14	730.004	1117.6	259.437	266.547	175.509	216.48	296.26	106.886	269.933	409.082	140.816	303.891	270.701	272.536	239.97	248.735	440.711	266.601	585.586	135.962
	1.1825	62.02	556.452	510.839	237.929	118.2	479.814	0	547.515	258.087	131.535	242.216	378.389	798.883	204.298	442.565	550.218	933.795	260.201	76.702	0	1075.69	158.326	416.049	214.632	52.399	217.081	412.249	622.56	389.699	930.122	160.647	234.664	147.379	93.691	106.437	6.202	120.545	323.604	42.774	208.417	50.823	118.615	122.538	146.42	371.628	214.363	378.276	112.793
	1.29	27.572	282.445	202.894	67.38	0	277.986	0	186.278	37.087	0	0	0	309.222	0	33.303	338.34	557.687	0	0	0	507.851	0	176.806	75.421	0	0	203.013	157.245	0	486.806	47.911	164.279	151.517	24.954	0	0	40.163	126.423	0	97.101	0	68.22	40.94	110.683	109.202	138.85	148.877	102.447
	1.3975	134.02	26.916	0	33.186	0	70.955	0	70.489	190.087	0	0	0	13.581	0	0	140.427	173.043	0	0	0	0	0	2.027	127.789	27.399	0	23.695	0	0	166.964	0	30.941	167.891	30.112	0	0	15.739	17.446	0	20.786	18.871	6.773	0	54.841	0	131.366	4.484	110.159
	1.505	226.625	0	0	54.582	0	0	0	114.476	214.087	0	0	0	0	0	0	0	0	0	0	0	0	0	0	141.211	0	0	0	0	0	0	0	0	105.207	0	0	0	16.035	9.607	5.78	5.417	14.831	0	0	19.156	0	148.787	0	60.815
	1.6125	132.809	0	0	29.916	0	0	0	138.778	91.087	0	0	0	0	0	0	0	0	0	0	0	0	0	0	53.263	0	0	0	0	0	0	0	0	21.421	0	0	28.939	32.827	0	30.954	37.996	50.165	0	0	31.314	27.185	175.147	0	6.546
	1.72	20.151	0	0	27.085	0	0	0	110.291	59.087	0	0.795	0	0	0	0	0	0	0	0	0	0	0	0	0	0	0	0	0	0	0	0	0	32.354	0	0	0	9.238	0	14.129	28.101	38.615	0	0	74.156	95.517	124.18	0	0
	1.8275	0	0	45.598	66.379	19.025	16.17	0	50.778	141.087	0	0	0	0	0	0	0	115.235	0	0	0	0	0	0	0	86.399	2.962	0	0	0	0	0	0	71.332	0	0	0	0	0	0	56.68	15.356	0	0	126.262	153.379	82.759	0	27.242
	1.935	0	0	0	137.391	0	84.29	0	91.594	79.087	0	0.69	0	0	0	0	0	93.838	0	0	0	0	13.625	0	0	116.399	110.696	0	0	0	0	0	0	65.576	0	4.806	0	24.132	0	0	0	0	12.641	0	107.788	126.207	18.906	0	63.832
	2.0425	0	66.363	0	63.826	0	29.397	0	175.331	21.087	0	62.058	27.442	0	0	0	0	0	0	0	0	0	34.622	21.224	0	126.399	179.754	0	46.034	33.896	65.332	0	0	100.246	0	89.462	11.518	64.243	0	0	0	0	0	0	69.367	98.75	0	0	61.793
Calculation under the curve
DMSO		2016-11-30
Phalloidin		Embryo1_01										Embryo1_02										Embryo1_03										Embryo2_01										Embryo2_02
Mean grey values across 2 cells- 2um		1	2	3	4	5	6	7	8	9	10	11	12	13	14	15	16	17	18	19	20	21	22	23	24	25	26	27	28	29	30	31	32	33	34	35	36	37	38	39	40	41	42	43	44	45	46	47	48
	0	12.7281	36.6402	21.804	0	0	1.60696	3.34954	0	0	0	0.701867	0	0	0	0	0	2.87799	0	0	0	8.18462	6.65742	0	0	2.38645	0.432419	0	12.3775	12.628	20.3277	0	0	1.57197	0	0	0	0	4.71216	0	0	8.27116	0	5.2826	0	0	8.18575	0	0
	0.1075	2.08738	28.9093	23.4144	0	0	0	1.06366	0.467571	0	0	0	0	0	0	0	4.48899	7.14359	0	0	1.37509	0	6.85753	0	0	0	0.432419	0	5.57672	1.45356	8.4603	0	0	0.854733	0	0	0	0	1.98558	0	1.25017	4.95253	0	4.63465	0.792006	0	2.6638	0	0
	0.215	0	27.1664	10.6874	0	0	0	0	4.47845	0	0	0	0	0	0	0	4.48899	6.95799	0	0	1.37509	0	11.1194	0	0	0	0	0	2.77038	0	1.69544	0	0	1.47587	0	0	0	0	0.0388075	0	4.03082	0.806734	0	0.668059	5.12022	0	0	0	0
	0.3225	0	23.6053	0.853442	0.379529	0	0	0	6.99976	0	0	0	0	0	0	0	0	2.41633	0	0	0	0	10.7701	0	0	0	0	0	1.63029	0	0	0.976852	0	2.21111	0	3.52869	0.661501	0	0	0	5.96018	0	0	0	4.32822	0	0	0	0
	0.43	0	25.589	0	11.1472	0	0.73358	0	2.98888	0	0	0	0	0	0	0	0	0.0816463	0	0	0	0	7.24281	0	0	0	0	0	0.338464	0	0	3.10508	0	2.67793	0	8.12808	4.04447	0.067725	0	0	3.17953	0	0	0	0	0	2.49395	0	0
	0.5375	1.34622	32.7371	0	25.3081	0	6.13142	0	0	0	0	0	0	0	0	0	0	0	8.5061	5.9806	0	3.8026	5.76555	0	0	8.8902	0	0	0.593078	0	0	2.12823	0	2.36602	0	6.55433	4.59331	2.56371	0	0	0.443921	3.08434	1.64131	0	0	0	14.8524	0	0
	0.645	7.69544	33.9347	11.7099	26.619	0	22.033	0	4.45217	11.4534	0	0	10.7992	4.70286	0	4.29016	3.1362	2.73631	36.6027	17.1825	14.2973	21.5632	6.36787	0	7.02991	27.0254	0	11.9159	19.2688	3.61308	0.295088	2.27535	0	3.35153	0.962233	10.8554	1.26646	9.52885	2.38231	0	8.90508	8.81559	13.5842	0	5.46546	0	29.6773	11.5035	3.65312
	0.7525	21.6888	35.2825	33.1155	30.6967	9.88285	47.4202	3.98293	23.3928	44.2994	0.327176	12.7956	35.9433	39.6793	13.9806	29.3705	25.8544	13.7336	84.8504	35.9047	45.9061	54.4073	16.4863	4.30629	40.5897	43.8491	17.4822	31.8091	61.4059	19.7029	13.6005	10.7093	0	5.00794	5.1155	27.5762	0.056115	22.3854	12.8657	1.01372	23.3016	13.8597	32.1166	1.07242	21.1067	8.4904	40.1591	38.5963	9.18523
	0.86	36.9835	47.2203	54.7467	41.8241	27.033	71.6385	18.6254	55.8196	74.6681	13.6652	37.9368	64.4166	89.6364	39.3483	67.0701	61.2037	39.2355	128.139	60.5932	70.3862	98.6322	38.1634	25.508	78.4185	51.5354	51.9548	50.5272	105.71	47.9213	51.3104	19.7647	9.01388	10.1393	12.697	40.7737	5.9347	38.4425	29.3427	6.48929	32.2496	21.9463	38.6289	11.1753	35.4862	26.6759	43.6972	64.9983	12.7032
	0.9675	35.6327	61.2389	70.9274	42.5339	31.511	75.6352	20.4877	79.0955	74.5069	33.2357	50.5991	78.8704	113.584	48.0169	85.4769	78.4637	74.4288	121.873	57.4354	60.9683	139.027	48.8452	48.0196	73.0944	44.2791	64.1532	62.6038	124.639	71.0693	98.0757	25.2755	23.3408	16.6385	20.1796	38.0219	11.6798	37.5989	40.8474	13.0444	33.7433	28.368	33.104	23.0012	33.2145	41.8737	35.1867	69.3807	14.4791
	1.075	17.3224	63.2695	65.0439	32.1166	20.7141	60.5717	5.8452	71.6454	46.5569	26.9677	38.4771	59.9363	101.864	33.6301	67.275	69.5524	96.3821	64.4735	25.6678	22.191	134.86	31.9097	49.1804	39.7722	21.2741	41.3486	54.1281	95.1213	60.184	110.065	22.5795	26.9401	17.3552	16.6717	21.645	6.07848	20.9882	39.3819	9.86796	27.5366	17.2819	21.0244	19.4848	21.2396	43.6632	25.8518	51.8076	13.3706
	1.1825	4.81557	45.0907	38.3631	16.4104	6.35325	40.7317	0	39.4414	15.8656	7.07001	13.0191	20.3384	59.5606	10.981	25.5779	47.76	80.1672	13.9858	4.12273	0	85.1155	8.51002	31.866	15.5903	2.81645	11.6681	33.0703	41.9145	20.9463	76.1599	11.21	21.4432	16.0657	6.37717	5.72099	0.333357	8.63805	24.189	2.2991	16.4216	2.73174	10.0424	8.78694	13.8193	25.8446	18.9852	28.3345	11.5691
	1.29	8.68557	16.6282	10.9056	5.40542	0	18.7556	0	13.8012	12.2106	0	0	0	17.3507	0	1.79004	25.7337	39.2767	0	0	0	27.297	0	9.61227	10.9225	1.4727	0	12.1856	8.45192	0	35.1401	2.57522	10.4931	17.1682	2.9598	0	0	3.00473	7.73296	0	6.33643	1.01432	4.03087	2.20052	8.89691	5.86961	14.5241	8.24315	11.4276
	1.3975	19.3847	1.44673	0	4.71753	0	3.81383	0	9.94187	21.7244	0	0	0	0.729979	0	0	7.54795	9.30106	0	0	0	0	0	0.108951	14.4588	1.4727	0	1.27361	0	0	8.97432	0	1.66308	14.679	1.61852	0	0	1.70785	1.4541	0.310675	1.40841	1.81148	0.364049	0	3.97734	0	15.0582	0.241015	9.18985
	1.505	19.3196	0	0	4.54177	0	0	0	13.6124	16.4031	0	0	0	0	0	0	0	0	0	0	0	0	0	0	10.453	0	0	0	0	0	0	0	0	6.80626	0	0	1.55547	2.62633	0.516376	1.97445	2.33345	3.49353	0	0	2.71276	1.46119	17.4115	0	3.62065
	1.6125	8.2216	0	0	3.0638	0	0	0	13.3875	8.07185	0	0.0427313	0	0	0	0	0	0	0	0	0	0	0	0	2.86289	0	0	0	0	0	0	0	0	2.89041	0	0	1.55547	2.26099	0	2.42321	3.55271	4.77192	0	0	5.66901	6.59523	16.0888	0	0.351847
	1.72	1.08312	0	2.45089	5.02369	1.02259	0.869138	0	8.65746	10.7594	0	0.0427313	0	0	0	0	0	6.19388	0	0	0	0	0	0	0	4.64395	0.159207	0	0	0	0	0	0	5.57312	0	0	0	0.496542	0	0.759434	4.55698	2.90094	0	0	10.7725	13.3782	11.123	0	1.46426
	1.8275	0	0	2.45089	10.9526	1.02259	5.39973	0	7.6525	11.8344	0	0.0370875	0	0	0	0	0	11.2377	0	0	0	0	0.732344	0	0	10.9004	6.10912	0	0	0	0	0	0	7.35881	0	0.258323	0	1.29709	0	0	3.04655	0.825385	0.679454	0	12.5802	15.0277	5.46449	0	4.89523
	1.935	0	3.56701	0	10.8154	0	6.11068	0	14.3472	5.38435	0	3.37271	1.47501	0	0	0	0	5.04379	0	0	0	0	2.59328	1.14079	0	13.0504	15.6117	0	2.47433	1.82191	3.5116	0	0	8.91293	0	5.06691	0.619093	4.75016	0	0	0	0	0.679454	0	9.52208	12.0914	1.0162	0	6.75234
	2.0425
	SUM (AREA UNDER THE CURVE)	196.995	482.326	346.473	271.556	97.5394	361.451	53.3545	370.182	353.738	81.2658	157.025	271.779	427.108	145.957	280.851	328.23	397.214	458.43	206.887	216.499	572.889	202.021	169.742	293.192	233.596	209.352	257.514	482.272	239.34	427.616	100.6	92.8941	143.105	66.5815	168.129	38.3783	156.357	165.449	38.1823	178.257	124.936	155.896	76.3065	194.703	200.971	302.44	273.105	102.662
	Sum of middle 10 values (from 0.5375 to 1.505)	172.874	336.849	284.812	230.174	95.4942	346.731	48.9413	311.202	317.688	81.2658	152.828	270.304	427.108	145.957	280.851	319.252	355.261	458.43	206.887	213.749	564.704	156.048	168.601	290.329	202.615	186.607	257.514	457.104	223.437	393.621	96.5179	92.8941	109.578	66.5815	151.147	31.4977	147.484	158.712	34.9996	152.68	102.407	154.537	65.7212	145.919	153.879	255.404	273.105	89.1984
Normalised data
Latrunculin-A
Phalloidin		2016-11-30
		Embryo1_01										Embryo1_02										Embryo1_03										Embryo2_01										Embryo2_02
Mean grey values across 2 cells- 2um		1	2	3	4	5	6	7	8	9	10	11	12	13	14	15	16	17	18	19	20	21	22	23	24	25	26	27	28	29	30	31	32	33	34	35	36	37	38	39	40	41	42	43	44	45	46	47	48
	0	0	0	3.268	0	0	22.13	0	0	0	12.756	0	0	0	0	0	8.731	0	50.439	0	0	63.181	0	17.677	0.789	0	0.245	0.184	6.061	16.306	0	0	0	0	0	0	0	9.465	0	23.339	0	6.784	0	0	0	35.523	0.346	0	0
	0.1075	0	0	28.085	0	0	7.324	0	0	0	4.493	0	0	0	0	0	0	0	76.785	0	0	37.1699	8.4537	14.176	9.783	0	0	7.796	21.798	0	0	0	0	0.27	0	0	0	16.4539	3.2182	9.2947	0	0	0	0	0	16.451	5.1438	0	7.2588
	0.215	0	1.839	18.891	0	8.676	8.656	0	0	0	0	0	0	16.721	0	0	26.281	43.223	127.198	16.901	0	9.627	0	13.084	2.554	0	0	8.087	67.903	0	0	0	0	2.12	0	0	0	9.4124	6.0077	0	34.3758	0	0	0	0	3.1878	22.0496	0	12.4167
	0.3225	0	0	0	0	0	0	0	0	0	0	5.988	0	15.597	0	0	18.093	33.223	136.481	71.461	0	0	0	2.558	0	0	16.101	0	26.219	0	0	0	0	1.32	0	0	0	0	0	0	38.276	0	0	0	0	0	54.3654	1.5885	0
	0.43	0	0	0	0	1.493	14.191	0	0	0	0	0	0	13.2	5.144	29.159	34.131	112.223	118.143	49.416	0	0	0	0	0	0	6.2422	0	0	0	0	0	0	0	5.3592	1.2728	0	0	0	0	27.3481	0	0	0	0	0	43.105	0	0
	0.5375	0	0	0	0	0	38.044	0	0	0	0	0	0	0	0	51.63	54.606	142.223	94.594	41.987	0	21.1007	0	5.131	0	0	-6.888	0	0	0	0	0	0	0	16.2013	0	0	0	0	0	5.0378	0	0	0	0	0.7003	8.5953	0	0
	0.645	32.619	0	0	0	0	7.282	0	5.6132	0	0	0	0	5.283	0	77.071	76.181	179.223	122.026	91.597	0	29.9151	0	22.023	20.916	0	25.9763	10.433	16.587	0	19.34	0	1.9895	0	4.7802	0	0.6534	0	4.0603	0	32.1791	28.9945	0	2.4467	0	5.6033	0	0	14.1009
	0.7525	111.799	19.02	33.646	0	19.693	0	0	5.1257	0	17.809	0	0	71.466	0	115.821	84.631	181.223	161.819	110.577	0	27.4331	0	42.273	45.268	0	26.7076	6.799	87.693	37.921	38.708	2.06	31.1474	5.07	0	0	12.3376	5.6534	7.7972	0	51.7137	18.9419	0	11.1752	0	0	0	13.3885	1.8904
	0.86	200.196	71.929	84.562	0	63.662	0	56.742	24.8376	0	65.545	38.423	0	120.344	93.293	123.747	82.731	182.223	211.783	104.38	2.709	18.3638	15.6116	72.871	75.155	40.962	20.583	20.865	142.956	53.497	97.498	4.9242	38.0422	10.77	6.2539	24.9127	44.2324	22.9054	20.2708	0	54.7497	22.4156	0.1721	11.4688	6.3	0	5.7837	52.576	33.4167
	0.9675	176.528	91.506	106.49	15.013	83.502	65.972	115.894	32.483	36.301	66.44	70.288	77.285	122.663	152	111.661	113.681	288.223	194.586	123.804	84.147	16.3029	70.8222	86.743	124.897	62.552	46.8766	79.489	126.219	76.057	82.761	16.0794	39.8316	14.07	23.096	56.669	27.7587	23.1437	9.6393	23.3501	42.6168	21.0998	11.3826	10.1586	11.2	25.4842	9.9139	44.5885	31.8378
	1.075	12.633	80.987	118.822	47.814	49.502	82.288	90.559	22.6049	98.301	55.282	84.268	127.37	106.175	123.861	22.467	109.981	364.223	179.323	94.361	106.209	8.1505	64.6643	68.785	130.069	52.397	31.0372	101.104	34.587	100.688	114.024	21.4173	51.0422	28.92	24.4118	55.09	0	0	0	24.6215	48.819	25.0472	19.8036	21.4938	19.55	32.7474	17.659	13.376	20.7325
	1.1825	0	58.464	129.37	9.936	0	27.379	65.62	27.3334	75.301	71.703	39.257	117.639	87.596	29.889	0	45.056	361.223	158.547	20.477	45.303	0	64.3485	50.491	96.382	102.352	15.1951	72.965	22.85	57.143	112.34	15.6777	12.7264	14.745	35.0434	31.3449	0	0	0	12.9179	52.1929	17.3103	26.8563	44.6517	17.8375	26.8471	22.4291	0	36.7325
	1.29	0	47.595	112.498	0	0	2.767	27.44	0	34.301	40.861	5.049	40.437	50.538	8.008	0	17.131	227.223	62.237	0	0	5.7987	31.0853	34.879	68.648	105.676	12.4417	14.741	0	6.118	84.814	14.9436	3.0948	0	34.9907	22.2368	0	0	0	8.0454	22.4976	18.9945	1.9615	36.0589	3.3	5.1934	23.9804	0	11.4167
	1.3975	0	39.072	43.607	0	0	0	0.866	0	0	23.598	0	0	10.386	0	0	27.481	15.223	5.276	0	0	0	10.7169	30.53	49.47	75.435	15.4251	0	0	0	0	0.2206	0	0	31.2539	14.7077	0	0	11.6919	4.9734	12.204	0.9945	0	23.901	0	0	9.4097	0	18.2588
	1.505	0	0	0	0	0	0	0	0	0	7.388	0	0	0	0	0	16.931	0	15.339	0	0	11.2087	13.5064	0	35.919	35.056	30.3059	0	0	0	0	0	0	0	34.4118	5.3227	5.3903	0	0	0	17.578	0	0	13.1475	3.8	7.1518	0	6.876	0
	1.6125	0	0	0	0	0	0	0	0	0	0	0	0	0	0	0	1.293	0	34.325	0	0	17.7406	40.0853	0	26.933	0	0	0	0	0	0	0	0	0	35.8328	1.7105	21.8113	0	0	0	0	0	0	16.5049	0	17.9634	0	19.0635	0
	1.72	0	0	0	0	0	4.169	0	0	0	20.335	4.141	0	0	0	12.525	17.131	0	49.566	0	0	6.3638	9.4537	0	24.62	0	0	0	8.219	0	31.55	0	0	2.37	4.7802	0	30.1271	0	0	0	0	0	0	15.455	0	16.1823	9.0551	23.976	0
	1.8275	0	0	0	0	0	5.183	0	0	0	25.703	0	0	0	10.861	0	26.806	0	29.486	0	0	0	3.559	0	14.202	0	0	0	58.903	0	51.024	0	0	0	0	0	7.5482	4.0024	0	0	0	0	0	7.8123	0	0	0	4.4135	24.522
	1.935	0	0	0	0	0	25.293	0	0	0	4.967	12.545	0	0	26.124	0	5.531	63.223	39.647	0	0	0	20.3485	0	31.853	0	0	0	79.798	0	12.814	0	0	0	0	0	11.8639	8.4595	0	0	0	2.3629	0	0	1.85	0	0	13.226	34.2588
	2.0425	0	0	0	0	0	45.13	0	0	0	8.756	0	0	41.458	36.587	0	0	115.223	77.439	0	0	6.181	22.559	0	5.789	0	0	0	32.061	0	0	2.614	0	0	0	11.295	1.285	0	0	14.339	0	0	14.751	0	0	5.523	5.346	7.2635	34.522
Calculation under the curve
Latrunculin-A
Phalloidin		2016-11-30
		Embryo1_01										Embryo1_02										Embryo1_03										Embryo2_01										Embryo2_02
Mean grey values across 2 cells- 2um		1	2	3	4	5	6	7	8	9	10	11	12	13	14	15	16	17	18	19	20	21	22	23	24	25	26	27	28	29	30	31	32	33	34	35	36	37	38	39	40	41	42	43	44	45	46	47	48
	0	0	0	1.68522	0	0	1.58315	0	0	0	0.927134	0	0	0	0	0	0.469291	0	6.83829	0	0	5.39386	0.454386	1.7121	0.568245	0	0.0131688	0.428925	1.49742	0.876447	0	0	0	0.0145125	0	0	0	1.39314	0.172978	1.75406	0	0.36464	0	0	0	2.7936	0.295077	0	0.39016
	0.1075	0	0.0988462	2.52496	0	0.466335	0.858925	0	0	0	0.241499	0	0	0.898754	0	0	1.4126	2.32324	10.9641	0.908429	0	2.51533	0.454386	1.46523	0.663114	0	0	0.853711	4.82143	0	0	0	0	0.128462	0	0	0	1.39031	0.495892	0.49959	1.8477	0	0	0	0	1.05559	1.46165	0	1.05756
	0.215	0	0.0988462	1.01539	0	0.466335	0.46526	0	0	0	0	0.321855	0	1.73709	0	0	2.3851	4.10897	14.1727	4.74946	0	0.517451	0	0.840757	0.137277	0	0.865429	0.434676	5.05906	0	0	0	0	0.1849	0	0	0	0.505916	0.322914	0	3.90503	0	0	0	0	0.171344	4.10731	0.0853819	0.667398
	0.3225	0	0	0	0	0.0802487	0.762766	0	0	0	0	0.321855	0	1.54784	0.27649	1.5673	2.80704	7.81772	13.686	6.49714	0	0	0	0.137492	0	0	1.20095	0	1.40927	0	0	0	0	0.07095	0.288057	0.068413	0	0	0	0	3.5273	0	0	0	0	0	5.23903	0.0853819	0
	0.43	0	0	0	0	0.0802487	2.80763	0	0	0	0	0	0	0.7095	0.27649	4.34241	4.76961	13.6765	11.4346	4.91291	0	1.13416	0	0.275791	0	0	-0.0347117	0	0	0	0	0	0	0	1.15888	0.068413	0	0	0	0	1.74074	0	0	0	0	0.0376411	2.77889	0	0
	0.5375	1.75327	0	0	0	0	2.43627	0	0.30171	0	0	0	0	0.283961	0	6.91768	7.0298	17.2777	11.6433	7.18014	0	2.7421	0	1.45953	1.12423	0	1.026	0.560774	0.891551	0	1.03953	0	0.106936	0	1.12776	0	0.0351203	0	0.218241	0	2.00041	1.55845	0	0.13151	0	0.338818	0.461997	0	0.757923
	0.645	7.76247	1.02233	1.80847	0	1.0585	0.391407	0	0.577216	0	0.957234	0	0	4.12526	0	10.3679	8.64365	19.374	15.2567	10.8669	0	3.08247	0	3.45591	3.55739	0	2.83176	0.92622	5.60505	2.03825	3.12008	0.110725	1.78111	0.272512	0.256936	0	0.698266	0.30387	0.637341	0	4.50924	2.57658	0	0.732177	0	0.301177	0	0.719632	0.859532
	0.7525	16.7697	4.88851	6.35368	0	4.48033	0	3.04988	1.61053	0	4.48028	2.06524	0	10.3098	5.0145	12.8768	8.99571	19.5352	20.0811	11.5539	0.145609	2.46158	0.839124	6.18899	6.47274	2.20171	2.54187	1.48694	12.3974	4.91372	7.32107	0.375401	3.71894	0.8514	0.336147	1.33906	3.04064	1.53504	1.50865	0	5.72241	2.22297	0.00925038	1.21711	0.338625	0	0.310874	3.54559	1.89776
	0.86	20.2489	8.78463	10.269	0.806949	7.91007	3.54599	9.27918	3.08098	1.95118	7.09419	5.84322	4.15407	13.0616	13.1845	12.6532	10.5571	25.2865	21.8423	12.2649	4.66851	1.86334	4.64582	8.57925	10.7528	5.56388	3.62595	5.39403	14.4682	6.96353	9.68892	1.12894	4.18572	1.33515	1.57756	4.38502	3.86952	2.47514	1.60767	1.25507	5.23345	2.33895	0.621065	1.16247	0.940625	1.36978	0.843746	5.22259	3.50743
	0.9675	10.1674	9.2715	12.1105	3.37695	7.14897	7.96897	11.0968	2.96097	7.23486	6.54256	8.30738	11.0002	12.3	14.8275	7.20938	12.0218	35.069	20.0976	11.7264	10.2316	1.31437	7.2824	8.35963	13.7044	6.17851	4.18787	9.70687	8.64332	9.50004	10.5772	2.01545	4.88447	2.31071	2.55354	6.00705	1.49203	1.24397	0.518112	2.57847	4.91467	2.4804	1.67626	1.70132	1.65281	3.12995	1.48204	3.11559	2.82565
	1.075	0.679024	7.49549	13.3403	3.10406	2.66073	5.8946	8.39462	2.68418	9.33111	6.82544	6.63947	13.1692	10.4152	8.26406	1.2076	8.33324	38.9927	18.1605	6.17254	8.14377	0.438089	6.93444	6.41109	12.1717	8.31776	2.48499	9.35621	3.08724	8.48342	12.1671	1.99386	3.42756	2.34699	3.19572	4.64588	0	0	0	2.01774	5.42939	2.27672	2.50797	3.55532	2.00958	3.2032	2.15474	0.71896	3.08874
	1.1825	0	5.70067	13.0004	0.53406	0	1.62035	5.00197	1.46917	5.89111	6.05031	2.38145	8.49658	7.4247	2.03696	0	3.34255	31.629	11.8671	1.10064	2.43504	0.31168	5.12957	4.58864	8.87036	11.1815	1.48548	4.7142	1.22819	3.40028	10.597	1.64589	0.850389	0.792544	3.76433	2.88002	0	0	0	1.12678	4.01461	1.95138	1.54896	4.33819	1.13614	1.72218	2.49451	0	2.58802
	1.29	0	4.65835	8.39064	0	0	0.148726	1.52145	0	1.84368	3.46467	0.271384	2.17349	3.27467	0.43043	0	2.39789	13.0315	3.62882	0	0	0.31168	2.24687	3.51573	6.34884	9.73472	1.49784	0.792329	0	0.328842	4.55875	0.815076	0.166345	0	3.56065	1.98577	0	0	0.62844	0.69976	1.86521	1.07441	0.105431	3.22284	0.177375	0.279145	1.79472	0	1.59506
	1.3975	0	2.10012	2.34388	0	0	0	0.0465475	0	0	1.6655	0	0	0.558248	0	0	2.38715	0.818236	1.10806	0	0	0.602468	1.302	1.64099	4.58966	5.93889	2.45804	0	0	0	0	0.0118572	0	0	3.52953	1.07663	0.289729	0	0.62844	0.26732	1.60078	0.0534544	0	1.99136	0.20425	0.384409	0.505771	0.369585	0.98141
	1.505	0	0	0	0	0	0	0	0	0	0.397105	0	0	0	0	0	0.97954	0	2.66944	0	0	1.55602	2.88055	0	3.37829	1.88426	1.62894	0	0	0	0	0	0	0	3.77565	0.378034	1.46209	0	0	0	0.944818	0	0	1.59382	0.20425	1.34994	0	1.39425	0
	1.6125	0	0	0	0	0	0.224084	0	0	0	1.09301	0.222579	0	0	0	0.673219	0.99029	0	4.50914	0	0	1.29561	2.66272	0	2.77097	0	0	0	0.441771	0	1.69581	0	0	0.127387	2.18295	0.0919394	2.79169	0	0	0	0	0	0	1.71784	0	1.83533	0.486712	2.31337	0
	1.72	0	0	0	0	0	0.50267	0	0	0	2.47454	0.222579	0	0	0.583779	0.673219	2.36161	0	4.24904	0	0	0.342054	0.699433	0	2.08668	0	0	0	3.60781	0	4.43835	0	0	0.127387	0.256936	0	2.02505	0.215129	0	0	0	0	0	1.25062	0	0.869799	0.486712	1.52594	1.31806
	1.8275	0	0	0	0	0	1.63809	0	0	0	1.64851	0.674294	0	0	1.98794	0	1.73811	3.39824	3.7159	0	0	0	1.28503	0	2.47546	0	0	0	7.45518	0	3.43129	0	0	0	0	0	1.0434	0.669827	0	0	0	0.127006	0	0.419911	0.0994375	0	0	0.948123	3.15947
	1.935	0	0	0	0	0	3.78524	0	0	0	0.737611	0.674294	0	2.22837	3.37072	0	0.297291	9.59147	6.29337	0	0	0.332229	2.30628	0	2.02326	0	0	0	6.01242	0	0.688753	0.140503	0	0	0	0.607106	0.706753	0.454698	0	0.770721	0	0.127006	0.792866	0	0.0994375	0.296861	0.287348	1.10131	3.69697
	2.0425
	SUM (AREA UNDER THE CURVE)	57.3808	44.1193	72.8425	7.82202	24.3518	34.6341	38.3905	12.6848	26.2519	44.5996	27.9456	38.9936	68.875	50.2534	58.4887	81.9195	241.93	202.218	77.9333	25.6246	26.2145	39.123	48.6311	81.6955	51.0012	25.8136	34.6549	76.6252	36.5045	69.3238	8.2377	19.1215	8.56291	27.5646	23.5333	17.4543	10.187	6.73868	10.9695	47.2558	17.152	7.2618	23.0345	6.86253	19.1388	25.1911	21.1457	28.3911
	Sum of middle 10 values (from 0.5375 to 1.505)	57.3808	43.9216	67.617	7.82202	23.2586	22.0063	38.3905	12.6848	26.2519	37.4773	25.5081	38.9936	61.7535	43.758	51.2326	64.6885	201.014	126.355	60.8654	25.6246	14.6838	31.2608	44.1998	70.9705	51.0012	23.7687	32.9376	46.3209	35.6281	59.0696	8.0972	19.1215	7.90931	23.6778	22.6974	10.8874	5.55802	5.7469	7.94514	36.235	16.5333	6.46893	19.6461	6.66366	12.0786	10.0484	15.0862	18.1015
[truncated: 307 more columns]

## Sheet: Apical end-foot area
Apical end-foot area using the POLYGON selection of FIJI
DMSO		Cell number	Area			Latrinculin-A		Cell number	Area
2016-11-30	Embryo1_01	1	5.975			2016-11-30	Embryo1_01	1	5.119				Area Comparisons
		2	8.39					2	5.547				The two-tailed P value is less than 0.0001
		3	7.327					3	9.28				By conventional criteria, this difference is considered to be extremely statistically significant
		4	10.736					4	7.87
		5	4.172					5	10.643				Group	DMSO	Latrunculin-A
		6	10.354					6	11.406				Mean	12.1344	10.0023
		7	7.639					7	8.263				SD	3.64705	3.74721
		8	9.834					8	12.643				SEM	0.24477	0.20504
		9	14.48					9	6.911				N	222	334
		10	9.904					10	5.143
		11	15.451					11	8.17
		12	12.515					12	3.49
		13	6.472					13	6.714
		14	11.498					14	4.183
		15	10.077					15	6.888
2016-11-30	Embryo1_02	1	12.654					16	4.611
		2	13.81					17	5.362
		3	11.371					18	3.802				Area
		4	10.759					19	9.395
		5	12.273					20	6.09
		6	8.656					21	9.072
		7	10.17			2016-11-30	Embryo1_02	1	7.569
		8	14.237					2	4.068
		9	16.306					3	12.169
		10	7.049					4	17.82
		11	4.137					5	4.137
		12	9.476					6	8.159
		13	10.666					7	4.969
		14	9.892					8	5.836
		15	17.392					9	5.27
2016-11-30	Embryo1_03	1	13.347					10	4.114
		2	18.467					11	13.139
		3	9.129					12	5.767
		4	12.758					13	8.956
		5	5.928					14	11.21
		6	14.873					15	6.691
		7	5.951					16	7.789
		8	7.766					17	13.255
		9	15.266					18	10.713
		10	8.101					19	7.754
		11	8.609					20	8.517
		12	11.106			2016-11-30	Embryo1_03	1	9.361
		13	15.416					2	10.343
		14	13.602					3	13.833
		15	5.651					4	16.237
		16	16.549					5	17.253
		17	12.446					6	6.888
2016-11-30	Embryo2_01	1	7.13					7	10.794
		2	11.302					8	10.343
		3	9.291					9	9.915
		4	16.572					10	7.696
		5	8.864					11	11.36
		6	12.689					12	21.46
		7	13.243					13	10.701
		8	16.225					14	11.36
		9	9.857					15	6.645
		10	18.317					16	13.139
		11	12.146					17	10.216
		12	11.672					18	14.445
		13	9.326					19	6.31
		14	14.064			2016-11-30	Embryo2_01	1	9.176
		15	6.344					2	9.557
		16	13.532					3	11.036
2016-11-30	Embryo2_02	1	19.01					4	11.718
		2	12.585					5	14.954
		3	15.994					6	8.274
		4	7.246					7	5.836
		5	15.104					8	9.904
		6	8.505					9	7.384
		7	12.735					10	4.669
		8	6.102					11	13.012
		9	6.737					12	3.975
		10	18.652					13	10.828
		11	14.607					14	10.632
		12	11.579					15	5.847
		13	13.128					16	8.089
		14	15.185					17	8.355
		15	8.887					18	7.026
		16	10.412					19	9.973
		17	8.147					20	8.575
2016-11-30	Embryo2_03	1	14.492			2016-11-30	Embryo2_02	1	16.375
		2	12.111					2	15.971
		3	11.371					3	7.361
		4	8.401					4	6.83
		5	8.459					5	6.333
		6	9.176					6	9.187
		7	14.884					7	8.91
		8	11.048					8	11.325
		9	17.843					9	12.354
		10	10.516					10	7.558
		11	12.284					11	7.246
		12	17.334					12	6.24
		13	18.721					13	9.8
		14	13.301					14	6.229
		15	17.357					15	14.676
2017-01-24	Embryo1_01	1	11.776			2016-11-30	Embryo2_03	1	21.83
		2	9.684					2	15.162
		3	9.476					3	14.884
		4	13.798					4	13.486
		5	10.77					5	10.551
		6	11.533					6	10.227
		7	14.341					7	14.434
		8	11.383					8	13.405
		9	7.165					9	10.389
		10	13.232					10	5.143
		11	7.777					11	10.054
		12	12.816					12	11.637
		13	10.932					13	4.773
		14	10.921					14	7.916
		15	7.72					15	7.974
		16	13.833			2017-01-24	Embryo1_01	1	13.22
2017-01-24	Embryo1_02	1	10.193					2	20.339
		2	8.713					3	9.915
		3	9.753					4	10.458
		4	12.018					5	10.932
		5	16.421					6	8.956
		6	14.827					7	11.279
		7	11.614					8	9.037
		8	12.273					9	11.025
		9	12.481					10	12.4
		10	19.831					11	12.157
		11	9.072					12	8.667
		12	14.237					13	11.163
		13	6.807					14	7.223
		14	14.607					15	7.87
		15	7.962			2017-01-24	Embryo1_02	1	8.367
		16	10.747					2	11.394
		17	17.092					3	9.765
2017-01-24	Embryo1_03	1	18.363					4	15.508
		2	13.937					5	8.725
		3	16.664					6	8.089
		4	5.385					7	6.726
		5	13.937					8	5.605
		6	16.109					9	8.436
		7	5.2					10	9.095
		8	19.357					11	12.123
		9	10.516					12	6.945
		10	14.468					13	11.106
		11	16.491					14	9.638
		12	14.607					15	9.049
		13	13.093			2017-01-24	Embryo1_03	1	11.672
		14	15.485					2	7.361
		15	5.905					3	11.914
2017-01-24	Embryo2_02	1	12.088					4	7.084
		2	10.69					5	8.875
		3	12.897					6	9.869
		4	18.201					7	7.28
		5	11.938					8	19.091
		6	12.481					9	20.166
		7	9.129					10	8.887
		8	10.493					11	8.482
		9	12.747					12	7.731
		10	12.481					13	11.903
		11	8.644					14	10.528
		12	14.48					15	13.128
		13	11.487			2017-01-24	Embryo2_01	1	9.499
		14	12.423					2	7.731
		15	5.004					3	5.431
		16	20.443					4	8.263
2017-01-24	Embryo2_03	1	22.2					5	8.552
		2	10.713					6	5.998
		3	11.36					7	6.021
		4	12.365					8	11.579
		5	9.811					9	8.621
		6	11.926					10	8.17
		7	9.765					11	10.759
		8	12.92					12	9.303
		9	9.545					13	7.523
		10	17.08					14	9.927
		11	12.989					15	9.245
		12	12.134					16	7.789
		13	15.543			2017-01-24	Embryo2_02	1	9.337
		14	8.76					2	9.661
		15	11.487					3	7.454
		16	14.26					4	11.325
2017-01-24	Embryo3_01	1	12.458					5	4.819
		2	8.344					6	3.825
		3	9.973					7	6.506
		4	7.408					8	5.72
		5	7.153					9	11.626
		6	8.529					10	9.684
		7	12.55					11	5.697
		8	12.296					12	9.684
		9	8.147					13	9.961
		10	10.366					14	9.106
		11	21.622					15	12.573
		12	12.851			2017-01-24	Embryo2_03	1	6.795
		13	16.653					2	10.978
		14	12.123					3	5.524
		15	16.26					4	7.65
		16	18.444					5	11.834
2017-01-24	Embryo3_02	1	13.163					6	9.037
		2	18.733					7	9.545
		3	10.458					8	7.581
		4	15.324					9	10.32
		5	13.313					10	11.475
		6	13.648					11	10.274
		7	16.063					12	10.505
		8	11.857					13	10.378
		9	15.67					14	10.562
		10	10.736					15	10.828
		11	14.884			2017-01-24	Embryo3_01	1	9.465
		12	12.735					2	4.819
		13	11.799					3	8.575
		14	10.401					4	7.627
		15	11.753					5	11.51
2017-01-24	Embryo3_03	1	20.235					6	8.332
		2	7.026					7	8.274
		3	12.851					8	5.963
		4	13.752					9	12.735
		5	11.082					10	19.519
		6	17.947					11	19.068
		7	14.076					12	15.508
		8	21.992					13	11.51
		9	9.465					14	13.394
		10	8.471					15	12.111
		11	8.159			2017-01-24	Embryo3_02	1	14.434
		12	17.115					2	13.22
		13	12.931					3	14.792
		14	10.019					4	8.806
		15	12.539					5	7.292
		16	15.543					6	8.898
		Average	12.1344					7	11.602
		Standard Deviation	3.64705					8	16.861
		Standard Error	0.244774					9	9.638
		Square root of 222	14.8997					10	9.615
								11	18.178
								12	5.824
								13	7.974
								14	9.499
								15	8.367
						2017-01-24	Embryo3_03	1	17.947
								2	16.745
								3	6.46
								4	5.05
								5	10.782
								6	8.251
								7	9.58
								8	19.357
								9	10.262
								10	6.945
								11	9.43
								12	17.612
								13	8.297
								14	11.371
								15	15.948
								16	14.411
						2017-01-25	Embryo1_04	1	7.431
								2	5.732
								3	14.7
								4	10.031
								5	5.651
								6	12.735
								7	12.781
								8	9.002
								9	7.084
								10	7.616
								11	8.667
								12	4.079
								13	5.501
								14	6.934
								15	7.188
						2017-01-25	Embryo1_05	1	11.002
								2	8.817
								3	5.651
								4	10.782
								5	4.831
								6	8.667
								7	6.09
								8	5.408
								9	6.749
								10	7.5
								11	5.235
								12	3.883
						2017-01-25	Embryo1_06	1	5.073
								2	9.233
								3	5.316
								4	2.739
								5	10.135
								6	6.206
								7	16.918
								8	8.286
								9	7.142
								10	8.101
								11	7.038
								12	5.847
								13	6.414
								14	5.073
								15	5.408
						2017-01-25	Embryo2_01	1	12.966
								2	9.765
								3	8.667
								4	11.649
								5	15.428
								6	10.77
								7	16.098
								8	13.717
								9	16.029
								10	6.807
								11	10.354
								12	11.198
								13	15.555
								14	13.463
								15	13.521
						2017-01-25	Embryo2_02	16	13.082
								17	14.954
								18	19.206
								19	15.254
								20	11.683
								21	14.249
								22	12.227
								23	11.394
								24	12.481
								25	13.128
								26	15.821
								27	11.626
								28	14.896
								29	15.716
								30	16.202
						2017-01-25	Embryo2_03	31	11.21
								32	14.63
								33	20.374
								34	16.745
								35	13.07
								36	5.836
								37	17.785
								38	10.031
								39	10.655
								40	9.141
								41	6.737
								42	16.606
								43	10.378
								44	18.178
								45	13.22
								Average	10.0023
								Standard Deviation	3.74721
								Standard Error	0.205038
								Square root of 334	18.2757

## Sheet: Tubulin Fluorescence
			DMSO						Latrunculin-A
			Mean grey value-background						Mean grey value-background
			DMSO						Latrunculin-A
2016-11-30	Embryo1_01	1	346.212			2016-11-30	Embryo1_01	1	253.795
		2	559.386					2	109.434
		3	474.339					3	139.619
		4	665.944					4	204.76
		5	542.956					5	161.621
		6	413.444					6	156.662
		7	712.6					7	118.991
		8	310.748					8	165.8
		9	317.085					9	84.9662
		10	399.323					10	146.058
2016-11-30	Embryo1_02	11	302.176			2016-11-30	Embryo1_02	11	66.2138
		12	287.948					12	123.882
		13	313.367					13	58.6578
		14	227.211					14	116.049
		15	514.57					15	178.031
		16	785.363					16	211.985
		17	456.905					17	271.422
		18	514.596					18	317.712
		19	475.171					19	496.913
		20	358.239					20	375.831
2016-11-30	Embryo1_03	21	318.895			2016-11-30	Embryo1_03	21	0
		22	208.304					22	1.63525									44
		23	137.264					23	181.047									161
		24	175.793					24	22.0462
		25	160.206					25	22.8682
		26	161.206					26	9.23025
		27	80.758					27	57.7622
		28	176.118					28	64.7173
		29	241.811					29	53.3682
		30	0					30	81.3763
2017-01-24	Embryo1_01	31	534.822			2016-11-30	Embryo2_01	31	16.7107
		32	553.412					32	19.2917
		33	419.112					33	82.3487
		34	828.442					34	0
		35	858.102					35	46.4008
		36	566.352					36	66.5417
		37	311.533					37	70.0777
		38	211.592					38	57.7997
		39	483.483					39	67.8868
		40	438.543					40	39.3467
2017-01-24	Embryo1_02	41	489.745			2016-11-30	Embryo2_02	41	15.9778
		42	430.975					42	0
		43	920.005					43	26.1208
		44	616.235					44	22.8538
		45	834.885					45	12.7288
		46	802.945					46	58.3478
		47	420.105					47	66.0968
		48	821.445					48	56.7968
		49	517.935					49	59.0218
		50	1372.49					50	59.8418
2017-01-24	Embryo1_03	51	753.843			2016-11-30	Embryo2_03	51	20.4718
		52	708.423					52	12.0498
		53	684.663					53	13.5938
		54	600.252					54	5.32975
		55	367.123					55	37.6718
		56	587.323					56	49.1608
		57	652.762					57	56.3118
		58	450.002					58	44.4158
		59	749.143					59	0
		60	633.633					60	9.61675
2017-01-24	Embryo2_01	61	42.6433			2017-01-24	Embryo2_01	61	0
		62	134.363					62	0
		63	29.7233					63	0
		64	152.383					64	0
		65	36.8933					65	0
		66	90.9433					66	0
		67	185.243					67	0
		68	137.493					68	0
		69	78.8733					69	0
		70	43.8533					70	0
2017-01-24	Embryo2_02	71	408.98					71	0
		72	336.3					72	39.3267
		73	293.75					73	17.4367
		74	243.93					74	0
		75	348.44					75	0
		76	349.46			2017-01-24	Embryo2_02	76	33.4533
		77	193.45					77	9.28333
		78	217.55					78	0
		79	397.49					79	0
		80	310.8					80	2.52333
2017-01-24	Embryo2_03	81	0					81	19.7433
		82	68.9467					82	0
		83	217.687					83	0.523333
		84	100.187					84	6.14333
		85	116.497					85	0.493333
		86	73.8067			2017-01-24	Embryo2_03	86	0
		87	96.4367					87	0
		88	192.017					88	6.88333
		89	162.737					89	24.9033
		90	246.987					90	0
2017-01-24	Embryo3_02	91	108.297					91	35.6533
		92	137.137					92	8.46333
		93	98.4567					93	0
		94	51.7767					94	0
		95	320.117					95	0
		96	170.447			2017-01-24	Embryo3_01	96	0
		97	272.007					97	10.57
		98	203.077					98	0
		99	88.0167					99	0
		100	118.957					100	86.8
2017-01-24	Embryo3_03	101	66.4425					101	56.36
		102	77.8625					102	184.96
		103	182.953					103	32.76
		104	149.762					104	43.21
		105	149.403					105	36.13
		106	115.293			2017-01-24	Embryo3_02	106	34.5267
		107	145.882					107	11.6367
		108	137.153					108	43.8267
		109	23.9125					109	32.9267
		110	156.913					110	199.077
		Average	339.445					111	0
		Standard Deviation	252.2					112	0
		Standard Error	24.0464					113	26.0967
		Square root of 110	10.4881					114	0
								115	0
						2017-01-24	Embryo3_03	116	0
								117	0
								118	7.63667
								119	58.3767
								120	70.1667
								121	72.6167
								122	93.0967
								123	64.4767
								124	104.457
								125	399.38
						2017-01-24	Embryo1_01	126	73.22
								127	70.24
								128	73.15
								129	31.31
								130	94.87
								131	65.21
		DMSO	Latrunculin-A					132	100.88
	Average	339.445	86.2144					133	39.66
	Standard Error	24.0464	8.48007					134	49.01
								135	51.88
							Embryo1_02	136	33.3467
DMSO vs Latrunculin-A								137	31.0067
The two-tailed P value is less than 0.0001								138	19.1467
By conventional criteria, this difference is considered to be statistically significant								139	45.3867
								140	44.8467
								141	178.917
								142	128.837
								143	40.2967
								144	35.6767
								145	56.5567
							Embryo1_04	146	0
								147	0
								148	0
								149	68.26
								150	62.17
								151	33.86
								152	17.59
								153	2.55
								154	7.66
								155	13.91
								156	14.45
								157	43.74
								158	27.64
								159	0
								160	43.91
							Embryo1_05	161	38.7733
								162	0
								163	2.85333
								164	0
								165	20.7133
								166	22.7833
								167	5.50333
							Embryo1_06	168	84.3225
								169	123.372
								170	70.4225
								171	117.372
								172	29.1125
								173	72.1925
								174	0
								175	0
							Embryo2_01	176	433.5
								177	257.19
								178	196.37
								179	748.6
								180	342.63
								181	326.66
								182	295.43
								183	265.51
								184	221.07
								185	244.97
						2017-01-25	Embryo2_01	186	287.45
								187	349.92
								188	270.66
								189	263.77
								190	491.39
								191	583.69
								192	528.83
								193	144.51
								194	243.35
								195	111.91
						2017-01-25	Embryo2_01	196	86.5867
								197	281.667
								198	0
								199	83.6467
								200	213.807
								201	202.117
								202	113.317
								203	245.397
								204	328.327
								205	105.897
								Average	86.2144
								Standard Deviation	121.416
								Standard Error	8.48007
								Square root of 205	14.3178
