# Supplementary material for: Inter-dependent apical microtubule and actin dynamics orchestrate centrosome retention and neuronal delamination
Source: eLife. 2017 Oct 23;6:e26215. doi: 10.7554/eLife.26215 (PMC5653239; doi:10.7554/eLife.26215)
Supplement: Figure 6—source data 1. [file elife-26215-fig6-data1.xlsx]

## Sheet: Taxol-DMSO_EMTB-GFP
EMTB-GFP dynamics in Taxol
Taxol													DMSO
Experiment date	Tiff				Signal			Abscission					Experiment date	Tiff				Signal			Abscission						1	2	3	4	5	6	7	8
		tp11	tp14	tp17	tp20	tp23	tp26	tp29	tp32									tp2	tp5	tp8	tp11	tp14				Mean	1	1.34641	2.03677	2.40747	2.84568	3.2343	2.85407	0.921885	DMSO
2015-08-21	1	1422	1537	1639	1658	1660	1705	1913	1902				2016-03-15	5				486	809	838	752	515				Mean	1	0.971674	0.982023	1.22644	1.2202	1.08967	1.12362	1.27755	Taxol
		tp4	tp7	tp10	tp13	tp16	tp19	tp22	tp25									tp1	tp4	tp7	tp10	tp13
	1	726	722	707	724	725	700	729	734				2016-03-16	6				327	359	341	398	376				Standard Deviation	0	0.46614	1.14394	1.09293	1.0364	0.961625	1.17795	1.03051	DMSO
2015-08-26	1	680	709	720	712	724	699	797	766							tp1	tp4	tp7	tp10	tp13	tp16	tp19				Standard Deviation	0	0.281819	0.350007	0.605188	0.46716	0.394669	0.555327	0.515158	Taxol
		tp15	tp18	tp21	tp24	tp27	tp30	tp33	tp36				2016-03-17	1		529	699	888	666	756	871
2015-08-26	3	590	513	554	577	577	582	537	542						tp6	tp9	tp12	tp15	tp18	tp21	tp24	tp27				Standard error	0	0.147407	0.361745	0.345615	0.327738	0.304093	0.372502	0.364339	DMSO
		tp16	tp19	tp22	tp25	tp28	tp31	tp34					2016-03-17	3	379	384	379	384	401	455	514	340				Standard error	0	0.0813541	0.101038	0.174703	0.134857	0.113931	0.160309	0.155326	Taxol
2015-08-26	4	1165	1140	1224	1101	1181	1154	1110								tp4	tp7	tp10	tp13	tp16	tp19	tp22
		tp7	tp10	tp13	tp16	tp19	tp22	tp25	tp28				2016-03-18	3		1196	1221	1303	1497	1868	1615	1147
2016-05-16	1	792	686	672	719	761	813	822	818						tp16	tp19	tp22	tp25	tp28	tp31	tp34	tp37
		tp7	tp10	tp13	tp16	tp19	tp22	tp25	tp28				2016-03-26	6	306	368	435	463	454	436	313	297
2016-05-16	3	398	434	436	519	515	521	521	535						tp15	tp17	tp20	tp23	tp26	tp29	tp32	tp35
		tp16	tp19	tp22	tp25	tp28	tp31	tp34	tp37				2016-03-25	3	313	354	333	424	423	465	348	298
2016-05-17	3-bottom	782	743	675	741	958	919	1045	1161						tp18	tp21	tp24	tp27	tp30	tp33	tp36	tp39
		tp16	tp19	tp22	tp25	tp28	tp31	tp34	tp37				2016-05-24	3	1380	1391	1443	1790	2355	2034	2234	2227
2016-05-17	3-top	581	564	492	602	588	697	589	721						tp6	tp9	tp12	tp15	tp18	tp21	tp24	tp27
		tp14	tp17	tp20	tp23	tp26	tp29	tp32	tp35				2016-05-26	1	385	360	501	489	542	517	489	473
2016-05-18	1	2195	2096	2134	2283	2160	2165	2040	2080							tp4	tp7	tp10	tp13	tp16	t19	tp22
		tp14	tp17	tp20	tp23	tp26	tp29	tp32	tp35				2016-05-26	4-ventral		526	519	596	633	738	812	737
2016-05-19	1	726	738	789	838	860	804	805	916						tp7	tp10	tp13	tp16	t19	tp22	tp25	tp28
		tp10	tp13	tp16	tp19	tp22	tp25	tp28	tp31				2016-05-26	4-mid	555	610	694	653	793	817	857	822
2016-05-20	1	360	361	387	473	465	468	522	504						tp6	tp9	tp12	tp15	tp18	tp21	tp24	tp27
													2016-05-26	5	456	494	637	618	745	811	826	711
Experiment date	Tiff				Background			Abscission					Experiment date	Tiff				Background			Abscission
		tp11	tp14	tp17	tp20	tp23	tp26	tp29	tp32									tp2	tp5	tp8	tp11	tp14
2015-08-21	1	1003	1022	1092	1210	1219	1281	1322	1343				2016-03-15	5				375	369	387	394	449
		tp4	tp7	tp10	tp13	tp16	tp19	tp22	tp25									tp1	tp4	tp7	tp10	tp13
2015-08-26	1	587	597	616	612	626	621	630	636				2016-03-16	6				313	313	310	312	376
		tp15	tp18	tp21	tp24	tp27	tp30	tp33	tp36							tp1	tp4	tp7	tp10	tp13	tp16	tp19
2015-08-26	3	430	422	420	412	410	407	402	401				2016-03-17	1		395	392	402	399	401	409
		tp16	tp19	tp22	tp25	tp28	tp31	tp34							tp6	tp9	tp12	tp15	tp18	tp21	tp24	tp27
2015-08-26	4	850	849	886	880	891	960	979					2016-03-17	3	331	319	324	323	327	323	323	340
		tp7	tp10	tp13	tp16	tp19	tp22	tp25	tp28							tp4	tp7	tp10	tp13	tp16	tp19	tp22
2016-05-16	1	546	566	585	608	619	654	689	716				2016-03-18	3		982	969	990	981	1016	987	989
		tp7	tp10	tp13	tp16	tp19	tp22	tp25	tp28						tp16	tp19	tp22	tp25	tp28	tp31	tp34	tp37
2016-05-16	3	342	350	357	371	400	415	431	458				2016-03-26	6	257	261	261	267	267	266	272	287
		tp16	tp19	tp22	tp25	tp28	tp31	tp34	tp37						tp15	tp17	tp20	tp23	tp26	tp29	tp32	tp35
2016-05-17	3	382	378	371	385	395	413	411	417				2016-03-25	3	268	270	267	268	284	276	272	294
		tp14	tp17	tp20	tp23	tp26	tp29	tp32	tp35						tp18	tp21	tp24	tp27	tp30	tp33	tp36	tp39
2016-05-18	1	635	633	664	669	716	728	784	785				2016-05-24	3	993	970	985	1001	1004	995	984	996
		tp14	tp17	tp20	tp23	tp26	tp29	tp32	tp35						tp6	tp9	tp12	tp15	tp18	tp21	tp24	tp27
2016-05-19	1	644	655	679	688	701	727	739	760				2016-05-26	1	297	295	300	310	326	348	364	369
		tp10	tp13	tp16	tp19	tp22	tp25	tp28	tp31							tp4	tp7	tp10	tp13	tp16	t19	tp22
2016-05-20	1	256	263	276	283	302	313	355	369				2016-05-26	4-ventral		461	469	490	507	547	583	628
															tp7	tp10	tp13	tp16	t19	tp22	tp25	tp28
													2016-05-26	4-mid	483	504	536	570	597	630	644	791
															tp6	tp9	tp12	tp15	tp18	tp21	tp24	tp27
													2016-05-26	5	410	413	439	462	515	574	618	632
Experiment date	Tiff				Signal- Background			Abscission					Experiment date	Tiff				Signal- Background			Abscission
2015-08-21	1	419	515	547	448	441	424	591	559				2016-03-15	5	0	0	0	111	440	451	358	66
2015-08-26	1	93	122	133	125	137	112	210	179				2016-03-16	6				14	46	31	86	0
2015-08-26	1	139	125	91	112	99	79	99	98				2016-03-17	1		134	307	486	267	355	462	0
2015-08-26	3	160	91	134	165	167	175	135	141				2016-03-17	3	48	65	55	61	74	132	191	0
2015-08-26	4	315	291	338	221	290	194	131	0				2016-03-18	3		214	252	313	516	852	628	158
2016-05-16	1	246	120	87	111	142	159	133	102				2016-03-26	6	49	107	174	196	187	170	41	10
2016-05-16	3	56	84	79	148	115	106	90	77				2016-03-25	3	45	84	66	156	139	189	76	4
2016-05-17	3-bottom	400	365	304	356	563	506	634	744				2015-05-24	3	387	421	458	789	1351	1039	1250	1231
2016-05-17	3-top	199	186	121	217	193	284	178	304				2016-05-26	1	88	65	201	179	216	169	125	104
2016-05-18	1	1560	1463	1470	1614	1444	1437	1256	1295				2016-05-26	4-ventral		65	50	106	126	191	229	109
2016-05-19	1	82	83	110	150	159	77	66	156				2016-05-26	4-mid	72	106	158	83	196	187	213	31
2016-05-20	1	104	98	111	190	163	155	167	135				2016-05-26	5	46	81	198	156	230	237	208	79
Experiment date	Tiff				Normalisation (to first timepoint)			Abscission					Experiment date	Tiff				Normalisation (to first timepoint)			Abscission
2015-08-21	1	1	1.22912	1.30549	1.06921	1.05251	1.01193	1.4105	1.33413				2016-03-15	5				1	3.96396	4.06306	3.22523	0.594595
2015-08-26	1	1	1.31183	1.43011	1.34409	1.47312	1.2043	2.25806	1.92473				2016-03-16	6				1	3.28571	2.21429	6.14286	0
2015-08-26	1	1	0.899281	0.654676	0.805755	0.71223	0.568345	0.71223	0.705036				2016-03-17	1		1	2.29104	3.62687	1.99254	2.64925	3.44776	0
2015-08-26	3	1	0.56875	0.8375	1.03125	1.04375	1.09375	0.84375	0.88125				2016-03-17	3	1	1.35417	1.14583	1.27083	1.54167	2.75	3.97917	0
2015-08-26	4	1	0.92381	1.07302	0.701587	0.920635	0.615873	0.415873					2016-03-18	3		1	1.17757	1.46262	2.41121	3.98131	2.93458	0.738318
2016-05-16	1	1	0.487805	0.353659	0.45122	0.577236	0.646341	0.54065	0.414634				2016-03-26	6	1	2.18367	3.55102	4	3.81633	3.46939	0.836735	0.204082
2016-05-16	3	1	1.5	1.41071	2.64286	2.05357	1.89286	1.60714	1.375				2016-03-25	3	1	1.86667	1.46667	3.46667	3.08889	4.2	1.68889	0.0888889
2016-05-17	3-bottom	1	0.9125	0.76	0.89	1.4075	1.265	1.585	1.86				2015-05-24	3	1	1.08786	1.18346	2.03876	3.49096	2.68475	3.22997	3.18088
2016-05-17	3-top	1	0.934673	0.60804	1.09045	0.969849	1.42714	0.894472	1.52764				2016-05-26	1	1	0.738636	2.28409	2.03409	2.45455	1.92045	1.42045	1.18182
2016-05-18	1	1	0.937821	0.942308	1.03462	0.925641	0.921154	0.805128	0.830128				2016-05-26	4-ventral		1	0.769231	1.63077	1.93846	2.93846	3.52308	1.67692
2016-05-19	1	1	1.0122	1.34146	1.82927	1.93902	0.939024	0.804878	1.90244				2016-05-26	4-mid	1	1.47222	2.19444	1.15278	2.72222	2.59722	2.95833	0.430556
2016-05-20	1	1	0.942308	1.06731	1.82692	1.56731	1.49038	1.60577	1.29808				2016-05-26	5	1	1.76087	4.30435	3.3913	5	5.15217	4.52174	1.71739
	Mean	1	0.971674	0.982023	1.22644	1.2202	1.08967	1.12362	1.27755					Mean	1	1.34641	2.03677	2.40747	2.84568	3.2343	2.85407	0.921885
	Standard Deviation	0	0.281819	0.350007	0.605188	0.46716	0.394669	0.555327	0.515158					Standard Deviation	0	0.46614	1.14394	1.09293	1.0364	0.961625	1.17795	1.03051
	Standard error		0.0813541	0.101038	0.174703	0.134857	0.113931	0.160309	0.155326					Standard error		0.147407	0.361745	0.345615	0.327738	0.304093	0.372502	0.364339

## Sheet: Taxol-DMSO_F-tractin-mKate2
F-tractin-mKate2 dynamics in Taxol
Taxol													DMSO
Experiment date	Tiff			Signal				abscission					Experiment date	Tiff			Signal				abscission					Mean	1	0.956424	1.04104	1.20921	1.47508	1.59839	2.38661	0.836929	DMSO
		tp5	tp8	tp11	tp14	tp17	tp20	tp23	tp26							tp19	tp22	tp25	tp28	tp31	tp34	tp37				Mean	1	1.01866	0.999988	0.977093	1.077	1.04156	1.18261	1.26366	Taxol
2016-04-25	1	2088	2170	2166	2068	2629	2963	3551	3187				2016-04-12	tiff_4		437	458	450	405	501	580	479
		tp5	tp8	tp11	tp14	tp17	tp20	tp23	tp26						tp5	tp8	to11	tp14	tp17	tp20	tp23	tp26				standard deviation	0	0.277609	0.381636	0.51727	0.83431	0.575382	1.3501	0.866819	DMSO
2016-04-27	1	694	793	783	812	795	764	799	1006				2016-04-12	tiff_1	250	244	233	270	261	257	408	268				standard deviation	0	0.186898	0.220337	0.308418	0.278061	0.286682	0.440549	0.473655	Taxol
		tp6	tp9	tp12	tp15	tp18	tp21	tp24	tp27						tp11	tp14	tp17	tp20	tp23	tp26	tp29	tp32
2016-04-28	1	665	634	621	718	830	925	1214	1255				2016-04-18	tiff_2	400	413	486	454	420	414	588	418				standard error	0	0.0877875	0.115068	0.155963	0.251554	0.173484	0.40707	0.261356	DMSO
		tp8	tp11	tp14	tp17	tp20	tp23	tp26	tp29						tp24	tp27	tp30	tp33	tp36	tp39	tp42	tp45				standard error	0	0.0417917	0.0492688	0.0689643	0.0621764	0.064104	0.101069	0.114878	Taxol
2016-04-28	4	2025	1838	1999	1398	1804	2616	3179	2596				2016-04-19	tiff_2	941	841	730	813	774	1202	2282	815
		tp9	tp12	tp15	tp18	tp21	tp24	tp27	tp30							tp1	tp4	tp7	tp10	tp13	tp16	tp19
2016-04-28	5	990	1024	1137	1321	1138	988	1037	995				2016-04-20	tiff_2		422	405	709	769	628	680	950
		tp5	tp8	tp11	tp14	tp17	tp20	tp23	tp26						tp10	tp13	tp16	tp19	tp22	tp25	tp28	tp31
2016-05-05	3-top cell	763	743	695	622	747	634	716	744				2016-05-10	tiff_1	1254	1511	1637	1927	2070	2115	1862	886
		tp10	tp13	tp16	tp19	tp22	tp25	tp28	tp31						tp13	tp19	tp22	tp25	tp28	tp31	tp34	tp37
2016-05-05	3-bottom cell	499	544	552	515	515	518	487	502				2016-05-10	tiff_4-bottom	613	729	705	764	855	819	724	728
		tp5	tp8	tp11	tp14	tp17	tp20	tp23							tp10	tp13	tp16	tp19	tp22	tp25	tp28	tp31
2016-05-06	1	589	621	580	617	623	727	728					2016-05-10	tiff_4-top	1027	747	839	927	1619	1520	1024	840
		tp7	tp10	tp13	tp16	tp19	tp22	tp25	tp28							tp6	tp9	tp12	tp15	tp18	tp21	tp24
2016-05-06	2-middle	953	1023	1040	1039	1042	1155	1173	1219				2016-05-12	tiff_2		474	517	585	714	867	754	235
		tp6	tp9	tp12	tp15	tp18	tp21	tp24	tp27						tp21	tp24	tp27	tp30	tp33	tp36	tp39	tp42
2016-05-06	2-bottom	748	700	922	687	583	647	612	654				2017-04-20	tiff_2-mid cell	424	377	364	353	362	507	505	246
		tp12	tp15	tp20	tp21	tp24	tp27	tp30	tp33								tp5	tp8	tp11	tp14	tp17	tp20
2016-05-06	4-top	1573	1645	1395	1739	1962	1706	1860	1696				2017-04-22	tiff_3			578	617	995	916	1475	852
		tp6	tp9	tp12	tp15	tp18	tp21	tp24	tp27
2016-05-06	4-mid-bottom	1370	1351	1303	1468	1363	1368	1385	1794
		tp7	tp10	tp13	tp16	tp19	tp22	tp25	tp28
2016-05-06	5-mid	1491	1334	1409	1391	1598	1518						Experiment date	Tiff			Background				abscission
		tp16	tp19	tp22	tp25	tp28	tp31	tp34	tp37				2016-04-12	tiff_4		333	320	311	307	307	301	313
2016-05-06	5-top of mid cell	1181	1120	1216	1150	1311	1183	1222	1304						tp5	tp8	to11	tp14	tp17	tp20	tp23	tp26
		tp7	tp10	tp13	tp16	tp19	tp22	tp25	tp28				2016-04-12	tiff_1	184	193	196	209	206	216	223	237
2017-04-17	2	433	470	505	493	498	519	579	538						tp11	tp14	tp17	tp20	tp23	tp26	tp29	tp32
		tp6	tp9	tp12	tp15	tp18	tp21	tp24					2016-04-18	tiff_2	305	322	332	335	342	348	375	363
2017-04-17	5-dorsal cell	601	727	655	582	590	601	641							tp24	tp27	tp30	tp33	tp36	tp39	tp42	tp45
		tp13	tp16	tp19	tp22	tp25	tp28	tp31	tp34				2016-04-19	tiff_2	573	619	509	637	712	776	839	732
2017-04-18	1-mid cell	422	464	481	436	479	467	473	479							tp1	tp4	tp7	tp10	tp13	tp16	tp19
		tp16	tp19	tp22	tp25	tp28	tp31	tp34	tp37				2016-04-20	tiff_2		176	184	187	194	201	195	224
2017-04-18	2-top cell	425	479	455	494	519	515	536	549						tp10	tp13	tp16	tp19	tp22	tp25	tp28	tp31
		tp11	tp14	tp17	tp20	tp23	tp26	tp29	tp32				2016-05-10	tiff_1	625	625	607	637	685	700	684	731
2017-04-19	1	463	527	505	510	580	610	647	708						tp16	tp19	tp22	tp25	tp28	tp31	tp34	tp37
		tp12	tp15	tp18	tp21	tp24	tp27	tp30	tp33				2016-05-10	tiff_4-bottom	339	370	371	382	404	418	426	442
2017-04-19	3- mid-dorsal	863	869	836	908	900	930	963	1036						tp10	tp13	tp16	tp19	tp22	tp25	tp28	tp31
													2016-05-10	tiff_4-top	421	437	456	491	496	516	543	550
																tp6	tp9	tp12	tp15	tp18	tp21	tp24
													2016-05-12	tiff_2		125	134	150	148	143	149	155
Experiment date	Tiff			Background				abscission							tp21	tp24	tp27	tp30	tp33	tp36	tp39	tp42
		tp5	tp8	tp11	tp14	tp17	tp20	tp23	tp26				2017-04-20	tiff_2-mid cell	220	215	225	225	228	230	244	246
2016-04-25	1	434	557	622	647	686	767	722	763								tp5	tp8	tp11	tp14	tp17	tp20
		tp5	tp8	tp11	tp14	tp17	tp20	tp23	tp26				2017-04-22	tiff_3			428	469	549	563	645	644
2016-04-27	1	400	417	429	454	460	455	473	492
		tp6	tp9	tp12	tp15	tp18	tp21	tp24	tp27
2016-04-28	1	318	327	342	397	406	401	436	428
		tp8	tp11	tp14	tp17	tp20	tp23	tp26	tp29				Experiment date	Tiff			Signal-background				abscission
2016-04-28	4	336	358	365	413	419	423	458	466				2016-04-12	tiff_4		104	138	139	98	194	279	166
		tp9	tp12	tp15	tp18	tp21	tp24	tp27	tp30				2016-04-12	tiff_1	66	51	37	61	55	41	185	31
2016-04-28	5	620	691	667	646	618	652	652	705				2016-04-18	tiff_2	95	91	154	119	78	66	213	55
		tp5	tp8	tp11	tp14	tp17	tp20	tp23	tp26				2016-04-19	tiff_2	368	222	221	176	62	426	1443	83
2016-05-05	3-top cell	418	452	448	455	455	451	461	481				2016-04-20	tiff_2		246	221	522	575	427	485	726
		tp10	tp13	tp16	tp19	tp22	tp25	tp28	tp31				2016-05-10	tiff_1	629	886	1030	1290	1385	1415	1178	155
2016-05-05	3-bottom cell	250	263	268	270	274	284	308	318				2016-05-10	tiff_4-bottom	274	359	334	382	451	401	298	286
		tp5	tp8	tp11	tp14	tp17	tp20	tp23					2016-05-10	tiff_4-top	606	310	383	436	1123	1004	481	290
2016-05-06	1	315	322	319	332	344	347	358					2016-05-12	tiff_2		349	383	435	566	724	605	80
		tp7	tp10	tp13	tp16	tp19	tp22	tp25	tp28				2017-04-20	tiff_2-mid cell	204	162	139	128	134	277	261	0
2016-05-06	2-middle	524	552	603	609	613	646	666	686				2017-04-22	tiff_3			150	148	446	353	830	208
		tp6	tp9	tp12	tp15	tp18	tp21	tp24	tp27
2016-05-06	2-bottom	369	376	411	395	380	384	403	420
		tp12	tp15	tp20	tp21	tp24	tp27	tp30	tp33
2016-05-06	4-top	896	953	948	938	1010	1037	991	1038				Experiment date	Tiff			Normalisation				abscission
		tp6	tp9	tp12	tp15	tp18	tp21	tp24	tp27				2016-04-12	tiff_4		1	1.32692	1.33654	0.942308	1.86538	2.68269	1.59615
2016-05-06	4-mid-bottom	881	903	891	888	932	942	957	998				2016-04-12	tiff_1	1	0.772727	0.560606	0.924242	0.833333	0.621212	2.80303	0.469697
		tp7	tp10	tp13	tp16	tp19	tp22	tp25	tp28				2016-04-18	tiff_2	1	0.957895	1.62105	1.25263	0.821053	0.694737	2.24211	0.578947
2016-05-06	5-mid	968	907	981	1005	1028	1057						2016-04-19	tiff_2	1	0.603261	0.600543	0.478261	0.168478	1.15761	3.9212	0.225543
		tp16	tp19	tp22	tp25	tp28	tp31	tp34	tp37				2016-04-20	tiff_2		1	0.898374	2.12195	2.3374	1.73577	1.97154	2.95122
2016-05-06	5-top of mid cell	872	902	901	922	900	939	929	957				2016-05-10	tiff_1	1	1.40859	1.63752	2.05087	2.20191	2.2496	1.87281	0.246423
		tp7	tp10	tp13	tp16	tp19	tp22	tp25	tp28				2016-05-10	tiff_4-bottom	1	1.31022	1.21898	1.39416	1.64599	1.4635	1.08759	1.0438
2017-04-17	2	274	314	300	304	312	319	335	346				2016-05-10	tiff_4-top	1	0.511551	0.632013	0.719472	1.85314	1.65677	0.793729	0.478548
		tp6	tp9	tp12	tp15	tp18	tp21	tp24					2016-05-12	tiff_2		1	1.09742	1.24642	1.62178	2.0745	1.73352	0.229226
2017-04-17	5-dorsal cell	343	389	414	433	425	436	475					2017-04-20	tiff_2-mid cell		1	0.858025	0.790123	0.82716	1.70988	1.61111	0
		tp13	tp16	tp19	tp22	tp25	tp28	tp31	tp34				2017-04-22	tiff_3			1	0.986667	2.97333	2.35333	5.53333	1.38667
2017-04-18	1-mid cell	314	331	340	333	328	331	325	318
		tp16	tp19	tp22	tp25	tp28	tp31	tp34	tp37
2017-04-18	2-top cell	327	346	349	363	376	406	411	412
		tp11	tp14	tp17	tp20	tp23	tp26	tp29	tp32
2017-04-19	1	209	215	225	229	236	240	240	235
		tp12	tp15	tp18	tp21	tp24	tp27	tp30	tp33
2017-04-19	3- mid-dorsal	665	696	719	741	765	783	828	878
Experiment date	Tiff			Signal-background				abscission
2016-04-25	1	1654	1613	1544	1421	1943	2196	2829	2424
2016-04-27	1	294	376	354	358	335	309	326	514
2016-04-28	1	347	307	279	321	424	524	778	827
2016-04-28	4	1689	1480	1634	985	1385	2193	2721	2130
2016-04-28	5	370	333	470	675	520	336	385	290
2016-05-05	3-top cell	345	291	247	167	292	183	255	263
2016-05-05	3-bottom cell	249	281	284	245	241	234	179	184
2016-05-06	1	274	299	261	285	279	380	370
2016-05-06	2-middle	429	471	437	430	429	509	507	533
2016-05-06	2-bottom	379	324	511	292	203	263	209	234
2016-05-06	4-top	677	692	447	801	952	669	869	658
2016-05-06	4-mid-bottom	489	448	412	580	431	426	428	796
2016-05-06	5-mid	523	427	428	386	570	461
2016-05-06	5-top of mid cell	309	218	315	228	411	244	293	347
2017-04-17	2	159	156	205	189	186	200	244	192
2017-04-17	5-dorsal cell	258	338	241	149	165	165	166
2017-04-18	1-mid cell	108	133	141	103	151	136	148	161
2017-04-18	2-top cell	98	133	106	131	143	109	125	137
2017-04-19	1	254	312	280	281	344	370	407	473
2017-04-19	3- mid-dorsal	198	173	117	167	135	147	135	158
Experiment date	Tiff			Normalisation				abscission
2016-04-25	1	1	0.975212	0.933495	0.859129	1.17473	1.32769	1.7104	1.46554
2016-04-27	1	1	1.27891	1.20408	1.21769	1.13946	1.05102	1.10884	1.7483
2016-04-28	1	1	0.884726	0.804035	0.925072	1.2219	1.51009	2.24207	2.38329
2016-04-28	4	1	0.876258	0.967436	0.583185	0.820012	1.2984	1.61101	1.2611
2016-04-28	5	1	0.9	1.27027	1.82432	1.40541	0.908108	1.04054	0.783784
2016-05-05	3-top cell	1	0.843478	0.715942	0.484058	0.846377	0.530435	0.73913	0.762319
2016-05-05	3-bottom cell	1	1.12851	1.14056	0.983936	0.967871	0.939759	0.718876	0.738956
2016-05-06	1	1	1.09124	0.952555	1.04015	1.01825	1.38686	1.35036
2016-05-06	2-middle	1	1.0979	1.01865	1.00233	1	1.18648	1.18182	1.24242
2016-05-06	2-bottom	1	0.854881	1.34828	0.770449	0.53562	0.693931	0.551451	0.617414
2016-05-06	4-top	1	1.02216	0.660266	1.18316	1.4062	0.988183	1.2836	0.971935
2016-05-06	4-mid-bottom	1	0.916155	0.842536	1.18609	0.881391	0.871166	0.875256	1.62781
2016-05-06	5-mid	1	0.816444	0.818356	0.73805	1.08987	0.881453
2016-05-06	5-top of mid cell	1	0.705502	1.01942	0.737864	1.3301	0.789644	0.94822	1.12298
2017-04-17	2	1	0.981132	1.28931	1.18868	1.16981	1.25786	1.53459	1.20755
2017-04-17	5-dorsal cell	1	1.31008	0.934109	0.577519	0.639535	0.639535	0.643411
2017-04-18	1-mid cell	1	1.23148	1.30556	0.953704	1.39815	1.25926	1.37037	1.49074
2017-04-18	2-top cell	1	1.35714	1.08163	1.33673	1.45918	1.11224	1.27551	1.39796
2017-04-19	1	1	1.22835	1.10236	1.1063	1.35433	1.45669	1.60236	1.8622
2017-04-19	3- mid-dorsal	1	0.873737	0.590909	0.843434	0.681818	0.742424	0.681818	0.79798

## Sheet: ML-7-H2O_EMTB-GFP
EMTB-GFP dynamics in ML-7
ML-7													H2O													Mean	1	1.0173	1.46631	1.9156	2.57042	2.58343	2.98454	0.880551	DMSO
Experiment date	Tiff			Signal				abscission					Experiment date	Tiff			Signal				abscission					Mean	1	0.988631	1.00372	1.00484	0.948954	1.00504	1.02284	1.10556	ML-7
		tp4	tp7	tp10	tp13	tp16	tp19	tp22	tp25							tp7	tp10	tp13	tp16	tp19	tp22	tp25
2015-08-21	tiff_1	628	660	656	619	694	768	697	855				2016-06-21	tiff_5		520	603	619	713	841	868	719				Standard deviation	0	0.368341	0.593204	0.602969	0.861351	0.963518	1.48044	0.787689	DMSO
		tp11	tp14	tp17	tp20	tp23	tp26	tp29	tp32						tp12	tp15	tp18	tp21	tp24	tp27	tp30	tp33				Standard deviation	0	0.216967	0.195434	0.295247	0.227688	0.190165	0.457194	0.454935	ML-7
2015-08-21	tiff_6	1460	1542	1482	1708	1796	1701	1610	1432				2016-06-22	tiff_2	662	758	858	879	809	906	1085	741
		tp10	tp13	tp16	tp19	tp22	tp25	tp28	tp31						tp2	tp5	tp8	tp11	tp14	tp17	tp20	tp28				Standard error	0	0.11648	0.187588	0.190676	0.272383	0.304691	0.468157	0.249089	DMSO
2016-05-31	tiff_4	440	457	535	496	505	569	747	697				2016-06-23	tiff_2	379	371	399	422	450	477	513	390				Standard error	0	0.0542418	0.0488585	0.0738119	0.0569221	0.0475412	0.114298	0.113734	ML-7
		tp8	tp11	tp14	tp17	tp20	tp23	tp26	tp29						tp11	tp14	tp17	tp20	tp23	tp26	tp29	tp32
2016-06-06	tiff_1-dorsal	668	680	690	747	685	626	530	536				2016-06-24	tiff_4	366	360	391	436	471	475	519	508
		tp11	tp14	tp17	tp20	tp23	tp26	tp29	tp32						tp15	tp18	tp21	tp24	tp27	tp30	tp33	tp36
2016-06-06	tiff_1-ventral	421	422	405	460	428	413	430	434				2014-10-24	tiff_3	1146	1337	1917	2182	1850	1479	1388	904
		tp10	tp13	tp16	tp19	tp22	tp25	tp28	tp31						tp18	tp21	tp24	tp27	tp30	tp33	tp36	tp39
2016-06-06	tiff_5	1091	1108	1171	1116	1242	1084	1121	1202				2016-07-04	tiff_1	454	463	497	511	685	659	771	598
		tp7	tp10	tp13	tp16	tp19	tp22	tp25	tp28						tp5	tp8	tp11	tp14	tp17	tp20	tp23	tp26
2016-06-06	tiff_7	2305	2675	2946	2380	2288	2504	2758	2951				2016-07-04	tiff_5	632	619	676	758	776	871	892	693
		tp7	tp10	tp13	tp16	tp19	tp22	tp25	tp28						tp5	tp8	tp11	tp14	tp17	tp20	tp23	tp26
2016-06-07	tiff_1	1203	1278	1142	1200	1267	1368	1344	1456				2016-07-04	tiff_6	806	883	954	1114	1340	1100	723	851
		tp6	tp9	tp12	tp15	tp18	tp21	tp24	tp27						tp19	tp22	tp25	tp28	tp31	tp34	tp37	tp40
2016-06-09	tiff_5	860	765	824	768	804	861	831	799				2017-04-27	tiff_1	223	199	205	229	257	299	292	206
		tp9	tp12	tp15	tp18	tp21	tp24	tp27	tp30						tp15	tp18	tp21	tp24	tp27	tp30	tp33	tp36
2016-06-13	tiff_1	581	629	573	586	587	652	634	670				2017-04-27	tiff_2	185	194	194	211	214	196	244	175
		tp6	tp9	tp12	tp15	tp18	tp21	tp24	tp27
2016-06-13	tiff_3	810	770	886	1122	884	993	943	991
		tp8	tp11	tp14	tp17	tp20	tp23	tp26	tp29
2013-06-13	tiff_4	494	494	497	489	496	512	524	528				Experiment date	Tiff			Background				abscission
		tp5	tp8	tp11	tp14	tp17	tp20	tp23	tp26							tp7	tp10	tp13	tp16	tp19	tp22	tp25
2016-06-17	tiff_4-mid-dorsal	454	436	458	435	441	470	468	502				2016-06-21	tiff_5		441	458	460	476	496	519	556
		tp5	tp8	tp11	tp14	tp17	tp20	tp23	tp26						tp12	tp15	tp18	tp21	tp24	tp27	tp30	tp33
2016-06-17	tiff_4-mid-ventral	468	458	494	483	409	420	390	379				2016-06-22	tiff_2	497	496	498	511	512	514	528	527
		tp8	tp11	tp14	tp17	tp20	tp23	tp26	tp29						tp2	tp5	tp8	tp11	tp14	tp17	tp20	tp28
2016-06-17	tiff_4-ventral	295	289	293	299	299	297	309	314				2016-06-23	tiff_2	336	336	332	327	330	338	351	376
		tp9	tp12	tp15	tp18	tp21	tp24	tp27	tp30						tp11	tp14	tp17	tp20	tp23	tp26	tp29	tp32
2016-06-17	tiff_6	551	560	582	598	604	617	694	754				2016-06-24	tiff_4	338	348	362	370	374	387	411	478
															tp15	tp18	tp21	tp24	tp27	tp30	tp33	tp36
													2014-10-24	tiff_3	675	705	710	737	718	694	706	688
															tp18	tp21	tp24	tp27	tp30	tp33	tp36	tp39
Experiment date	Tiff			Background				abscission					2016-07-04	tiff_1	406	410	436	453	479	495	512	485
		tp4	tp7	tp10	tp13	tp16	tp19	tp22	tp25						tp5	tp8	tp11	tp14	tp17	tp20	tp23	tp26
2015-08-21	tiff_1	408	409	431	430	462	477	478	516				2016-07-04	tiff_5	485	488	536	554	526	572	597	653
		tp11	tp14	tp17	tp20	tp23	tp26	tp29	tp32						tp5	tp8	tp11	tp14	tp17	tp20	tp23	tp26
2015-08-21	tiff_6	861	889	872	983	1054	1186	1086	1052				2016-07-04	tiff_6	523	530	532	554	573	593	610	779
		tp10	tp13	tp16	tp19	tp22	tp25	tp28	tp31						tp19	tp22	tp25	tp28	tp31	tp34	tp37	tp40
2016-05-31	tiff_4	279	289	325	343	340	345	351	383				2017-04-27	tiff_1	179	177	178	181	182	184	182	189
		tp8	tp11	tp14	tp17	tp20	tp23	tp26	tp29						tp15	tp18	tp21	tp24	tp27	tp30	tp33	tp36
2016-06-06	tiff_1-dorsal	416	429	428	424	427	425	430	432				2017-04-27	tiff_2	154	155	158	161	157	159	161	165
		tp11	tp14	tp17	tp20	tp23	tp26	tp29	tp32
2016-06-06	tiff_1-ventral	310	311	306	308	309	309	307	312
		tp10	tp13	tp16	tp19	tp22	tp25	tp28	tp31
2016-06-06	tiff_5	661	671	683	696	699	694	715	744				Experiment date	Tiff			Signal-background				abscission
		tp7	tp10	tp13	tp16	tp19	tp22	tp25	tp28							tp7	tp10	tp13	tp16	tp19	tp22	tp25
2016-06-06	tiff_7	1130	1229	1329	1316	1350	1415	1443	1503				2016-06-21	tiff_5		79	145	159	237	345	349	163
		tp7	tp10	tp13	tp16	tp19	tp22	tp25	tp28						tp12	tp15	tp18	tp21	tp24	tp27	tp30	tp33
2016-06-07	tiff_1	922	944	973	1005	1058	1085	1072	1094				2016-06-22	tiff_2	165	262	360	368	297	392	557	214
		tp6	tp9	tp12	tp15	tp18	tp21	tp24	tp27						tp2	tp5	tp8	tp11	tp14	tp17	tp20	tp28
2016-06-09	tiff_5	720	715	718	709	732	728	720	714				2016-06-23	tiff_2	43	35	67	95	120	139	162	14
		tp9	tp12	tp15	tp18	tp21	tp24	tp27	tp30						tp11	tp14	tp17	tp20	tp23	tp26	tp29	tp32
2016-06-13	tiff_1	461	471	477	475	452	515	522	534				2016-06-24	tiff_4	28	12	29	66	97	88	108	30
		tp6	tp9	tp12	tp15	tp18	tp21	tp24	tp27						tp15	tp18	tp21	tp24	tp27	tp30	tp33	tp36
2016-06-13	tiff_3	466	496	521	561	609	614	658	649				2014-10-24	tiff_3	471	632	1207	1445	1132	785	682	216
		tp8	tp11	tp14	tp17	tp20	tp23	tp26	tp29						tp18	tp21	tp24	tp27	tp30	tp33	tp36	tp39
2013-06-13	tiff_4	418	423	430	440	443	448	466	463				2016-07-04	tiff_1	48	53	61	58	206	164	259	113
		tp5	tp8	tp11	tp14	tp17	tp20	tp23	tp26						tp5	tp8	tp11	tp14	tp17	tp20	tp23	tp26
2016-06-17	tiff_4-mid-dorsal	305	302	303	303	305	303	308	307				2016-07-04	tiff_5	147	131	140	204	250	299	295	40
		tp5	tp8	tp11	tp14	tp17	tp20	tp23	tp26						tp5	tp8	tp11	tp14	tp17	tp20	tp23	tp26
2016-06-17	tiff_4-mid-ventral	285	284	287	290	291	297	294	301				2016-07-04	tiff_6	283	353	422	560	767	507	113	72
		tp8	tp11	tp14	tp17	tp20	tp23	tp26	tp29						tp19	tp22	tp25	tp28	tp31	tp34	tp37	tp40
2016-06-17	tiff_4-ventral	257	256	258	258	260	261	267	266				2017-04-27	tiff_1	44	22	27	48	75	115	110	17
		tp9	tp12	tp15	tp18	tp21	tp24	tp27	tp30						tp15	tp18	tp21	tp24	tp27	tp30	tp33	tp36
2016-06-17	tiff_6	461	471	485	491	492	513	561	585				2017-04-27	tiff_2	31	39	36	50	57	37	83	10
Experiment date	Tiff			Signal-background				abscission					Experiment date	Tiff			Normalisation				abscission
		tp4	tp7	tp10	tp13	tp16	tp19	tp22	tp25				2016-06-21	tiff_5	1	1	1.83544	2.01266	3	4.36709	4.41772	2.06329
2015-08-21	tiff_1	220	251	225	189	232	291	219	339				2016-06-22	tiff_2	1	1.58788	2.18182	2.2303	1.8	2.37576	3.37576	1.29697
		tp11	tp14	tp17	tp20	tp23	tp26	tp29	tp32				2016-06-23	tiff_2	1	0.813953	1.55814	2.2093	2.7907	3.23256	3.76744	0.325581
2015-08-21	tiff_6	599	653	610	725	742	515	524	380				2016-06-24	tiff_4	1	0.428571	1.03571	2.35714	3.46429	3.14286	3.85714	1.07143
		tp10	tp13	tp16	tp19	tp22	tp25	tp28	tp31				2014-10-24	tiff_3	1	1.34183	2.56263	3.06794	2.4034	1.66667	1.44798	0.458599
2016-05-31	tiff_4	161	168	210	153	165	224	396	314				2016-07-04	tiff_1	1	1.10417	1.27083	1.20833	4.29167	3.41667	5.39583	2.35417
		tp8	tp11	tp14	tp17	tp20	tp23	tp26	tp29				2016-07-04	tiff_5	1	0.891156	0.952381	1.38776	1.70068	2.03401	2.0068	0.272109
2016-06-06	tiff_1-dorsal	252	251	262	323	258	201	100	104				2016-07-04	tiff_6	1	1.24735	1.49117	1.9788	2.71025	1.79152	0.399293	0.254417
		tp11	tp14	tp17	tp20	tp23	tp26	tp29	tp32				2017-04-27	tiff_1	1	0.5	0.613636	1.09091	1.70455	2.61364	2.5	0.386364
2016-06-06	tiff_1-ventral	111	111	99	152	119	104	123	122				2017-04-27	tiff_2	1	1.25806	1.16129	1.6129	1.83871	1.19355	2.67742	0.322581
		tp10	tp13	tp16	tp19	tp22	tp25	tp28	tp31
2016-06-06	tiff_5	430	437	488	420	543	390	406	458
		tp7	tp10	tp13	tp16	tp19	tp22	tp25	tp28
2016-06-06	tiff_7	1175	1446	1617	1064	938	1089	1315	1448
		tp7	tp10	tp13	tp16	tp19	tp22	tp25	tp28
2016-06-07	tiff_1	281	334	169	195	209	283	272	362
		tp6	tp9	tp12	tp15	tp18	tp21	tp24	tp27
2016-06-09	tiff_5	140	50	106	59	72	133	111	85
		tp9	tp12	tp15	tp18	tp21	tp24	tp27	tp30
2016-06-13	tiff_1	120	158	96	111	135	137	112	136
		tp6	tp9	tp12	tp15	tp18	tp21	tp24	tp27
2016-06-13	tiff_3	344	274	365	561	275	379	285	342
		tp8	tp11	tp14	tp17	tp20	tp23	tp26	tp29
2013-06-13	tiff_4	76	71	67	49	53	64	58	65
		tp5	tp8	tp11	tp14	tp17	tp20	tp23	tp26
2016-06-17	tiff_4-mid-dorsal	149	134	155	132	136	167	160	195
		tp5	tp8	tp11	tp14	tp17	tp20	tp23	tp26
2016-06-17	tiff_4-mid-ventral	183	174	207	193	118	123	96	78
		tp8	tp11	tp14	tp17	tp20	tp23	tp26	tp29
2016-06-17	tiff_4-ventral	38	33	35	41	39	36	42	48
		tp9	tp12	tp15	tp18	tp21	tp24	tp27	tp30
2016-06-17	tiff_6	90	89	97	107	112	104	133	169
2015-08-21	tiff_1	1	1.14091	1.02273	0.859091	1.05455	1.32273	0.995455	1.54091
2015-08-21	tiff_6	1	1.09015	1.01836	1.21035	1.23873	0.859766	0.874791	0.634391
2016-05-31	tiff_4	1	1.04348	1.30435	0.950311	1.02484	1.3913	2.45963	1.95031
2016-06-06	tiff_1-dorsal	1	0.996032	1.03968	1.28175	1.02381	0.797619	0.396825	0.412698
2016-06-06	tiff_1-ventral	1	1	0.891892	1.36937	1.07207	0.936937	1.10811	1.0991
2016-06-06	tiff_5	1	1.01628	1.13488	0.976744	1.26279	0.906977	0.944186	1.06512
2016-06-06	tiff_7	1	1.23064	1.37617	0.905532	0.798298	0.926809	1.11915	1.23234
2016-06-07	tiff_1	1	1.18861	0.601423	0.69395	0.743772	1.00712	0.967972	1.28826
2016-06-09	tiff_5	1	0.357143	0.757143	0.421429	0.514286	0.95	0.792857	0.607143
2016-06-13	tiff_1	1	1.31667	0.8	0.925	1.125	1.14167	0.933333	1.13333
2016-06-13	tiff_3	1	0.796512	1.06105	1.63081	0.799419	1.10174	0.828488	0.994186
2016-06-13	tiff_4	1	0.934211	0.881579	0.644737	0.697368	0.842105	0.763158	0.855263
2016-06-17	tiff_4-mid-dorsal	1	0.899329	1.04027	0.885906	0.912752	1.12081	1.07383	1.30872
2016-06-17	tiff_4-mid-ventral	1	0.95082	1.13115	1.05464	0.644809	0.672131	0.52459	0.42623
2016-06-17	tiff_4-ventral	1	0.868421	0.921053	1.07895	1.02632	0.947368	1.10526	1.26316
2016-06-17	tiff_6	1	0.988889	1.07778	1.18889	1.24444	1.15556	1.47778	1.87778
