# Supplementary material for: Inter-dependent apical microtubule and actin dynamics orchestrate centrosome retention and neuronal delamination
Source: eLife. 2017 Oct 23;6:e26215. doi: 10.7554/eLife.26215 (PMC5653239; doi:10.7554/eLife.26215)
Supplement: Figure 7—source data 1. [file elife-26215-fig7-data1.xlsx]

## Sheet: Sheet1 (2)
Drebrin-mCherry/ EMTB-GFP/ Phalloidin
RAW DATA
Drebrin_Cherry_EMTB_GFP_Phall405_Emb1_-04-Deconvolution (adjustable)-22.czi											Drebrin_Cherry_EMTB_GFP_Phall405_Emb2_-02-Deconvolution (adjustable)-29.czi								Drebrin_Cherry_EMTB_GFP_Phall405_Emb2_-Deconvolution (adjustable)-28.czi							Drebrin_mCherry_EMTB_GFP_Phalloidin405_-03-Deconvolution (adjustable)-04-Unsharp Mask-19.czi									Drebrin_mCherry_EMTB_GFP_Phalloidin405_-04-Deconvolution (adjustable)-05.czi									Drebrin_mCherry_EMTB_GFP_Phalloidin405_-04-Deconvolution (adjustable)-05.czi
	CELL 1					CELL 2						Z16 USED FOR THE MEASUREMENTS								Z25 USED FOR THE MEASUREMENTS							Z13 USED FOR THE MEASUREMENTS								CELL 1	Z6 USED FOR THE MEASUREMENTS								CELL 2	Z6 USED FOR THE MEASUREMENTS
	Drebrin-mCherry	EMTB-GFP	Phalloidin			Drebrin-mCherry	EMTB-GFP	Phalloidin				Drebrin-mCherry	EMTB-GFP	Phalloidin						Drebrin-mCherry	EMTB-GFP	Phalloidin					Drebrin-mCherry	EMTB-GFP	Phalloidin							Drebrin-mCherry	EMTB-GFP	Phalloidin							Drebrin-mCherry	EMTB-GFP	Phalloidin
0	0.5	1260.5	8887.5		0	0	308	9446			0	0.5	9	1934.75					0	18.25	0	13253.8					0	62.5	2709.5							0.111	0	1499.44							10.222	395.222	4928.89
0.103175	1.5	962	8500.5		0.103175	2.66	410.7	9867.78			0.103175	0.5	12.4	1941.47					0.103175	4.75	0.5	14019.2					0	149.5	1863							1.556	0	1408.22							14.222	296	4343.67
0.20635	2	636	8116		0.20635	22.62	785.52	9455.22			0.20635	0	27.2	2451.4					0.20635	0.5	6.25	14453.5					0	87	430							14.556	0	1486.78							31.556	239.444	4425.56
0.309525	6	493.5	9081.5		0.309525	222.52	1279.28	9886.72			0.309525	0.325	90.6	3848.7					0.309525	1.5	35.25	17064.2					0	0	0							101.444	0.111	1616.33							118.222	239.444	5329.67
0.4127	243.5	507	11228.5		0.4127	1331.8	2037.34	11276.1			0.4127	181.5	288.55	5986.05					0.4127	568.75	163.25	23033.8					0	0	0							498.111	1.333	1908.33							729.222	272.111	5735.33
0.515875	2360	598.5	13572		0.515875	6352	2975	12757.5			0.515875	1888.75	604.375	7887.12					0.515875	9456.5	621.5	31721.8					3215	0	1195							1845.56	22.111	2787.11							4311	378.667	6395.56
0.61905	9235	1165.5	15637		0.61905	17524.8	4165.1	14477.1			0.61905	6411.6	1333.1	9995.2					0.61905	38301.8	1377.75	41346.5					24363.5	1401	18997							5579.44	357.667	5141.56							13932.6	797.778	9115.89
0.722225	18820	2732.5	17773		0.722225	24497.5	4422.28	17026.8			0.722225	13689.8	3099.9	13807.4					0.722225	62180.5	1794	45456.5					44225	8542	42398.5							13346.6	2312.11	10304							22123.8	2350.56	12888.4
0.8254	23908.5	4552	20244		0.8254	22339.5	3656.48	17534.2			0.8254	22026.8	5727.3	18054.1					0.8254	53068.8	1996.5	39403.5					29022.5	10764	35359							22897	5965.67	17071.3							20996.7	3628.78	14104.1
0.928575	20568.5	5202.5	20574.5		0.928575	14526.2	2689.2	15662.5			0.928575	23299.5	6642.95	18495					0.928575	28884	2703.5	30124.8					5946	3623	15110.5							27073	7455.11	20761.9							15304	3755.22	13132.8
1.03175	12963.5	4739	17958.5		1.03175	8930	2387	15560.5			1.03175	15530.5	5059.5	15242					1.03175	12412.2	2967.75	24885.2					0	282.5	8119							23723.9	6233.67	19936.3							11186.8	3652.33	12734.1
Normalisation
	Drebrin-mCherry	EMTB-GFP	Phalloidin			Drebrin-mCherry	EMTB-GFP	Phalloidin				Drebrin-mCherry	EMTB-GFP	Phalloidin						Drebrin-mCherry	EMTB-GFP	Phalloidin					Drebrin-mCherry	EMTB-GFP	Phalloidin							Drebrin-mCherry	EMTB-GFP	Phalloidin							Drebrin-mCherry	EMTB-GFP	Phalloidin
0	2.09131e-05	0.242287	0.431967		0	0	0.0696473	0.538719			0	2.14597e-05	0.00135482	0.104609					0	0.000343894	0	0.29157				0	0	0.00580639	0.0639056						0	4.10003e-06	0	0.072221						0	0.000462037	0.105246	0.349465
0.103175	6.27392e-05	0.184911	0.413157		0.103175	0.000108582	0.0928706	0.562774			0.103175	2.14597e-05	0.00186664	0.104973					0.103175	8.95065e-05	0.000168478	0.30841				0.103175	0	0.0138889	0.0439402						0.103175	5.74742e-05	0	0.0678273						0.103175	0.000642838	0.0788236	0.307972
0.20635	8.36523e-05	0.122249	0.394469		0.20635	0.000923358	0.177628	0.539245			0.20635	0	0.00409457	0.132544					0.20635	9.42174e-06	0.00210597	0.317963				0.20635	0	0.0080825	0.0101419						0.20635	0.000537657	0	0.0716109						0.20635	0.00142634	0.0637629	0.313778
0.309525	0.000250957	0.0948582	0.441396		0.309525	0.00908336	0.289281	0.563854			0.309525	1.39488e-05	0.0136385	0.208094					0.309525	2.82652e-05	0.0118777	0.375397				0.309525	0	0	0						0.309525	0.00374705	1.48891e-05	0.077851						0.309525	0.00534366	0.0637629	0.37788
0.4127	0.0101847	0.0974531	0.545748		0.4127	0.0543646	0.460699	0.64309			0.4127	0.00778987	0.043437	0.323657					0.4127	0.0107172	0.055008	0.506721				0.4127	0	0	0						0.4127	0.0183988	0.000178804	0.0919152						0.4127	0.032961	0.072462	0.406643
0.515875	0.0987097	0.115041	0.659652		0.515875	0.259291	0.67273	0.727579			0.515875	0.081064	0.0909799	0.426446					0.515875	0.178193	0.209418	0.697848				0.515875	0.0726964	0	0.028185						0.515875	0.0681696	0.00296588	0.134242						0.515875	0.194858	0.100837	0.453453
0.61905	0.386264	0.224027	0.760018		0.61905	0.715371	0.941844	0.82565			0.61905	0.275182	0.200679	0.540426					0.61905	0.721738	0.464241	0.909584				0.61905	0.550899	0.130156	0.448058						0.61905	0.206089	0.0479761	0.247644						0.61905	0.629755	0.212445	0.646329
0.722225	0.787168	0.525228	0.863836		0.722225	1	1	0.971066			0.722225	0.587559	0.466645	0.746544					0.722225	1.1717	0.604498	1				0.722225	1	0.793571	1						0.722225	0.492984	0.310138	0.496294						0.722225	1	0.625943	0.913808
0.8254	1	0.874964	0.983936		0.8254	0.911908	0.826831	1			0.8254	0.945377	0.862162	0.976157					0.8254	1	0.672732	0.86684				0.8254	0.656246	1	0.833968						0.8254	0.84575	0.800212	0.822244						0.8254	0.949054	0.966328	1
0.928575	0.860301	1	1		0.928575	0.592964	0.608103	0.893255			0.928575	1	1	1					0.928575	0.544275	0.910959	0.662716				0.928575	0.134449	0.336585	0.356392						0.928575	1	1	1						0.928575	0.691744	1	0.931131
1.03175	0.542213	0.910908	0.872852		1.03175	0.364526	0.539767	0.887438			1.03175	0.666559	0.761635	0.824114					1.03175	0.23389	1	0.547452				1.03175	0	0.0262449	0.191493						1.03175	0.876293	0.83616	0.960237						1.03175	0.505645	0.972601	0.902865

## Sheet: Sheet1
RAW DATA
											Drebrin_Cherry_EMTB_GFP_Phall405_Emb2_-02-Deconvolution (adjustable)-29.czi
Drebrin_Cherry_EMTB_GFP_Phall405_Emb1_-04-Deconvolution (adjustable)-22.czi											SAME CELL FOR PROJECTED: Drebrin_Cherry_EMTB_GFP_Phall405_Emb2_-02-Deconvolution (adjustable)-29-Orthogonal Projection-02_16to39.czi													Drebrin_Cherry_EMTB_GFP_Phall405_Emb2_-Deconvolution (adjustable)-28.czi							Drebrin_mCherry_EMTB_GFP_Phalloidin405_-03-Deconvolution (adjustable)-04-Unsharp Mask-19.czi									Drebrin_mCherry_EMTB_GFP_Phalloidin405_-04-Deconvolution (adjustable)-05.czi									Drebrin_mCherry_EMTB_GFP_Phalloidin405_-04-Deconvolution (adjustable)-05.czi
	CELL 1					CELL 2						Z16 USED FOR THE MEASUREMENTS													Z25 USED FOR THE MEASUREMENTS							Z13 USED FOR THE MEASUREMENTS								CELL 1	Z6 USED FOR THE MEASUREMENTS								CELL 2
	Drebrin-mCherry	EMTB-GFP	Phalloidin			Drebrin-mCherry	EMTB-GFP	Phalloidin				Drebrin-mCherry	EMTB-GFP	Phalloidin											Drebrin-mCherry	EMTB-GFP	Phalloidin					Drebrin-mCherry	EMTB-GFP	Phalloidin							Drebrin-mCherry	EMTB-GFP	Phalloidin
0	0.5	1260.5	8887.5		0	0	308	9446			0	0.5	9	1934.75										0	18.25	0	13253.8					0	62.5	2709.5							0.111	0	1499.44
0.103175	1.5	962	8500.5		0.103175	2.66	410.7	9867.78			0.103175	0.5	12.4	1941.47										0.103175	4.75	0.5	14019.2					0	149.5	1863							1.556	0	1408.22
0.20635	2	636	8116		0.20635	22.62	785.52	9455.22			0.20635	0	27.2	2451.4										0.20635	0.5	6.25	14453.5					0	87	430							14.556	0	1486.78
0.309525	6	493.5	9081.5		0.309525	222.52	1279.28	9886.72			0.309525	0.325	90.6	3848.7										0.309525	1.5	35.25	17064.2					0	0	0							101.444	0.111	1616.33
0.4127	243.5	507	11228.5		0.4127	1331.8	2037.34	11276.1			0.4127	181.5	288.55	5986.05										0.4127	568.75	163.25	23033.8					0	0	0							498.111	1.333	1908.33
0.515875	2360	598.5	13572		0.515875	6352	2975	12757.5			0.515875	1888.75	604.375	7887.12										0.515875	9456.5	621.5	31721.8					3215	0	1195							1845.56	22.111	2787.11
0.61905	9235	1165.5	15637		0.61905	17524.8	4165.1	14477.1			0.61905	6411.6	1333.1	9995.2										0.61905	38301.8	1377.75	41346.5					24363.5	1401	18997							5579.44	357.667	5141.56
0.722225	18820	2732.5	17773		0.722225	24497.5	4422.28	17026.8			0.722225	13689.8	3099.9	13807.4										0.722225	62180.5	1794	45456.5					44225	8542	42398.5							13346.6	2312.11	10304
0.8254	23908.5	4552	20244		0.8254	22339.5	3656.48	17534.2			0.8254	22026.8	5727.3	18054.1										0.8254	53068.8	1996.5	39403.5					29022.5	10764	35359							22897	5965.67	17071.3
0.928575	20568.5	5202.5	20574.5		0.928575	14526.2	2689.2	15662.5			0.928575	23299.5	6642.95	18495										0.928575	28884	2703.5	30124.8					5946	3623	15110.5							27073	7455.11	20761.9
1.03175	12963.5	4739	17958.5		1.03175	8930	2387	15560.5			1.03175	15530.5	5059.5	15242										1.03175	12412.2	2967.75	24885.2					0	282.5	8119							23723.9	6233.67	19936.3
FITTED DATA
	Drebrin-mCherry	EMTB-GFP	Phalloidin			Drebrin-mCherry	EMTB-GFP	Phalloidin				Drebrin-mCherry	EMTB-GFP	Phalloidin											Drebrin-mCherry	EMTB-GFP	Phalloidin					Drebrin-mCherry	EMTB-GFP	Phalloidin							Drebrin-mCherry	EMTB-GFP	Phalloidin
0	-185.88	708.723	8361.01		0	-188.302	345.602	9445.59			0	25.256	110.498	2246.11										0	-195.075	-84.013	13568.3				0	-240.911	20.308	1281.13						0	31.625	-42.94	1509.41						0
0.01042	-185.864	708.723	8367.44		0.01042	-188.113	352.573	9448.8			0.01042	25.259	110.498	2251.89										0.01042	-195.068	-82.07	13578.6				0.01042	-240.911	20.308	1281.13						0.01042	31.635	-42.94	1509.43						0.01042
0.02084	-185.843	708.723	8374.67		0.02084	-187.864	360.35	9452.48			0.02084	25.262	110.498	2258.44										0.02084	-195.059	-79.948	13590.8				0.02084	-240.911	20.308	1281.13						0.02084	31.649	-42.94	1509.44						0.02084
0.03127	-185.814	708.723	8382.81		0.03127	-187.539	369.008	9456.69			0.03127	25.267	110.499	2265.85										0.03127	-195.044	-77.632	13605.2				0.03127	-240.911	20.308	1281.13						0.03127	31.668	-42.94	1509.47						0.03127
0.04169	-185.774	708.723	8391.95		0.04169	-187.116	378.627	9461.49			0.04169	25.274	110.499	2274.23										0.04169	-195.022	-75.107	13622.1				0.04169	-240.911	20.308	1281.13						0.04169	31.694	-42.94	1509.5						0.04169
0.05211	-185.722	708.724	8402.19		0.05211	-186.568	389.291	9466.95			0.05211	25.283	110.5	2283.68										0.05211	-194.991	-72.358	13642				0.05211	-240.911	20.308	1281.13						0.05211	31.727	-42.94	1509.54						0.05211
0.06253	-185.65	708.724	8413.65		0.06253	-185.859	401.09	9473.15			0.06253	25.296	110.501	2294.32										0.06253	-194.944	-69.368	13665.2				0.06253	-240.911	20.308	1281.13						0.06253	31.771	-42.94	1509.58						0.06253
0.07295	-185.555	708.724	8426.45		0.07295	-184.949	414.117	9480.17			0.07295	25.314	110.503	2306.28										0.07295	-194.877	-66.119	13692.3				0.07295	-240.911	20.308	1281.13						0.07295	31.829	-42.94	1509.65						0.07295
0.08337	-185.429	708.725	8440.72		0.08337	-183.782	428.47	9488.12			0.08337	25.339	110.505	2319.71										0.08337	-194.78	-62.593	13723.8				0.08337	-240.911	20.308	1281.13						0.08337	31.905	-42.94	1509.73						0.08337
0.0938	-185.261	708.726	8456.6		0.0938	-182.295	444.251	9497.09			0.0938	25.373	110.508	2334.74										0.0938	-194.64	-58.77	13760.4				0.0938	-240.911	20.308	1281.13						0.0938	32.004	-42.94	1509.84						0.0938
0.10422	-185.039	708.728	8474.24		0.10422	-180.407	461.564	9507.2			0.10422	25.418	110.513	2351.55										0.10422	-194.44	-54.629	13802.6				0.10422	-240.911	20.308	1281.13						0.10422	32.133	-42.94	1509.97						0.10422
0.11464	-184.747	708.73	8493.8		0.11464	-178.018	480.52	9518.55			0.11464	25.48	110.519	2370.31										0.11464	-194.158	-50.15	13851.3				0.11464	-240.91	20.308	1281.13						0.11464	32.3	-42.94	1510.14						0.11464
0.12506	-184.365	708.733	8515.46		0.12506	-175.011	501.228	9531.29			0.12506	25.564	110.527	2391.21										0.12506	-193.759	-45.309	13907.3				0.12506	-240.91	20.308	1281.13						0.12506	32.515	-42.939	1510.36						0.12506
0.13548	-183.867	708.737	8539.39		0.13548	-171.238	523.804	9545.54			0.13548	25.676	110.538	2414.45										0.13548	-193.201	-40.082	13971.4				0.13548	-240.91	20.308	1281.13						0.13548	32.792	-42.939	1510.63						0.13548
0.1459	-183.22	708.743	8565.79		0.1459	-166.527	548.362	9561.47			0.1459	25.825	110.554	2440.25										0.1459	-192.423	-34.447	14044.7				0.1459	-240.909	20.308	1281.13						0.1459	33.147	-42.939	1510.98						0.1459
0.15633	-182.383	708.751	8594.86		0.15633	-160.669	575.019	9579.21			0.15633	26.024	110.574	2468.85										0.15633	-191.346	-28.376	14128.1				0.15633	-240.908	20.308	1281.13						0.15633	33.601	-42.938	1511.41						0.15633
0.16675	-181.306	708.761	8626.82		0.16675	-153.414	603.892	9598.94			0.16675	26.287	110.602	2500.47										0.16675	-189.866	-21.844	14222.8				0.16675	-240.905	20.308	1281.14						0.16675	34.179	-42.937	1511.96						0.16675
0.17717	-179.926	708.775	8661.88		0.17717	-144.467	635.095	9620.85			0.17717	26.634	110.64	2535.39										0.17717	-187.841	-14.823	14330				0.17717	-240.901	20.308	1281.15						0.17717	34.912	-42.936	1512.63						0.17717
0.18759	-178.164	708.795	8700.28		0.18759	-133.48	668.744	9645.1			0.18759	27.089	110.69	2573.88										0.18759	-185.09	-7.286	14451				0.18759	-240.894	20.308	1281.16						0.18759	35.837	-42.934	1513.48						0.18759
0.19801	-175.926	708.82	8742.26		0.19801	-120.046	704.948	9671.91			0.19801	27.684	110.756	2616.21										0.19801	-181.375	0.798	14587.1				0.19801	-240.881	20.308	1281.19						0.19801	37.003	-42.931	1514.53						0.19801
0.20843	-173.093	708.855	8788.07		0.20843	-103.69	743.817	9701.47			0.20843	28.457	110.845	2662.7										0.20843	-176.387	9.459	14739.8				0.20843	-240.859	20.308	1281.23						0.20843	38.466	-42.927	1515.83						0.20843
0.21886	-169.523	708.901	8837.97		0.21886	-83.859	785.452	9733.99			0.21886	29.458	110.961	2713.66										0.21886	-169.734	18.726	14910.5				0.21886	-240.822	20.308	1281.29						0.21886	40.295	-42.921	1517.42						0.21886
0.22928	-165.046	708.962	8892.23		0.22928	-59.92	829.949	9769.69			0.22928	30.749	111.113	2769.41										0.22928	-160.913	28.631	15100.8				0.22928	-240.76	20.308	1281.39						0.22928	42.572	-42.912	1519.38						0.22928
0.2397	-159.453	709.042	8951.11		0.2397	-31.144	877.396	9808.81			0.2397	32.406	111.311	2830.28										0.2397	-149.289	39.208	15312.1				0.2397	-240.658	20.308	1281.55						0.2397	45.399	-42.9	1521.79						0.2397
0.25012	-152.497	709.148	9014.9		0.25012	3.297	927.872	9851.57			0.25012	34.523	111.569	2896.64										0.25012	-134.068	50.487	15546.3				0.25012	-240.491	20.308	1281.79						0.25012	48.895	-42.882	1524.72						0.25012
0.26054	-143.885	709.286	9083.86		0.26054	44.339	981.446	9898.21			0.26054	37.216	111.903	2968.83										0.26054	-114.26	62.504	15804.8				0.26054	-240.222	20.308	1282.16						0.26054	53.203	-42.858	1528.28						0.26054
0.27096	-133.268	709.465	9158.3		0.27096	93.037	1038.18	9948.97			0.27096	40.626	112.332	3047.22										0.27096	-88.643	75.291	16089.3				0.27096	-239.792	20.308	1282.73						0.27096	58.491	-42.823	1532.6						0.27096
0.28139	-120.236	709.697	9238.48		0.28139	150.568	1098.1	10004.1			0.28139	44.925	112.883	3132.2										0.28139	-55.719	88.882	16401.4				0.28139	-239.112	20.308	1283.59						0.28139	64.959	-42.775	1537.82						0.28139
0.29181	-104.31	709.997	9324.7		0.29181	218.235	1161.26	10063.8			0.29181	50.32	113.586	3224.12										0.29181	-13.669	103.312	16742.6				0.29181	-238.05	20.308	1284.87						0.29181	72.842	-42.708	1544.1						0.29181
0.30223	-84.934	710.382	9417.22		0.30223	297.477	1227.65	10128.4			0.30223	57.06	114.479	3323.37										0.30223	39.698	118.614	17114.6				0.30223	-236.412	20.309	1286.75						0.30223	82.415	-42.616	1551.64						0.30223
0.31265	-61.464	710.873	9516.32		0.31265	389.865	1297.28	10198			0.31265	65.443	115.608	3430.34										0.31265	107.003	134.824	17518.6				0.31265	-233.91	20.311	1289.52						0.31265	93.995	-42.49	1560.65						0.31265
0.32307	-33.159	711.499	9622.26		0.32307	497.102	1370.12	10272.9			0.32307	75.821	117.03	3545.4										0.32307	191.348	151.974	17956				0.32307	-230.137	20.314	1293.52						0.32307	107.954	-42.318	1571.4						0.32307
0.33349	0.823	712.29	9735.3		0.33349	621.019	1446.13	10353.4			0.33349	88.612	118.81	3668.93										0.33349	296.376	170.1	18427.9				0.33349	-224.507	20.319	1299.28						0.33349	124.718	-42.085	1584.17						0.33349
0.34392	41.439	713.288	9855.67		0.34392	763.571	1525.25	10439.6			0.34392	104.304	121.032	3801.27										0.34392	426.325	189.233	18935.4				0.34392	-216.207	20.329	1307.45						0.34392	144.776	-41.771	1599.29						0.34392
0.35434	89.769	714.539	9983.61		0.35434	926.82	1607.37	10531.7			0.35434	123.468	123.789	3942.8										0.35434	586.078	209.406	19479.2				0.35434	-204.109	20.347	1318.97						0.35434	168.685	-41.351	1617.14						0.35434
0.36476	147.018	716.102	10119.3		0.36476	1112.92	1692.4	10629.9			0.36476	146.766	127.197	4093.86										0.36476	781.209	230.651	20060				0.36476	-186.679	20.379	1335.03						0.36476	197.081	-40.791	1638.12						0.36476
0.37518	214.527	718.044	10263		0.37518	1324.11	1780.21	10734.3			0.37518	174.958	131.388	4254.75										0.37518	1018.01	252.999	20678				0.37518	-161.858	20.435	1357.21						0.37518	230.679	-40.051	1662.72						0.37518
0.3856	293.774	720.447	10414.8		0.3856	1562.67	1870.63	10845.1			0.3856	208.916	136.52	4425.78										0.3856	1303.5	276.479	21333.2				0.3856	-126.922	20.532	1387.53						0.3856	270.284	-39.075	1691.46						0.3856
0.39603	386.376	723.406	10574.8		0.39603	1830.88	1963.48	10962.4			0.39603	249.629	142.774	4607.22										0.39603	1645.45	301.118	22025.4				0.39603	-78.324	20.696	1428.58						0.39603	316.794	-37.799	1724.91						0.39603
0.40645	494.09	727.033	10743.2		0.40645	2131.03	2058.55	11086.2			0.40645	298.216	150.36	4799.31										0.40645	2052.32	326.943	22754				0.40645	-11.514	20.97	1483.62						0.40645	371.207	-36.139	1763.72						0.40645
0.41687	618.804	731.458	10920		0.41687	2465.33	2155.61	11216.7			0.41687	355.929	159.519	5002.26										0.41687	2533.21	353.979	23518				0.41687	79.252	21.422	1556.66						0.41687	434.625	-33.991	1808.59						0.41687
0.42729	762.533	736.831	11105.2		0.42729	2835.89	2254.41	11353.8			0.42729	424.161	170.524	5216.25										0.42729	3097.81	382.248	24315.9				0.42729	201.1	22.155	1652.64						0.42729	508.26	-31.229	1860.29						0.42729
0.43771	927.406	743.323	11298.9		0.43771	3244.66	2354.67	11497.4			0.43771	504.449	183.686	5441.4										0.43771	3756.21	411.769	25146.1				0.43771	362.724	23.328	1777.49						0.43771	593.43	-27.698	1919.66						0.43771
0.44813	1115.65	751.133	11501		0.44813	3693.39	2456.07	11647.6			0.44813	598.478	199.352	5677.79										0.44813	4518.75	442.561	26006.5				0.44813	574.535	25.175	1938.27						0.44813	691.565	-23.21	1987.59						0.44813
0.45856	1329.55	760.483	11711.4		0.45856	4183.55	2558.31	11804.1			0.45856	708.077	217.911	5925.45										0.45856	5395.85	474.639	26894.3				0.45856	848.76	28.043	2143.2						0.45856	804.204	-17.54	2065.04						0.45856
0.46898	1571.46	771.622	11930		0.46898	4716.27	2661.03	11966.9			0.46898	835.212	239.791	6184.37										0.46898	6397.7	508.013	27806.6				0.46898	1199.46	32.426	2401.75						0.46898	932.99	-10.418	2153.05						0.46898
0.4794	1843.74	784.83	12156.6		0.4794	5292.31	2763.88	12135.7			0.4794	981.983	265.463	6454.46										0.4794	7534	542.694	28740.1				0.4794	1642.45	39.024	2724.59						0.4794	1079.67	-1.526	2252.7						0.4794
0.48982	2148.7	800.416	12390.9		0.48982	5911.98	2866.46	12310.3			0.48982	1150.6	295.438	6735.58										0.48982	8813.62	578.686	29690.8				0.48982	2195.06	48.807	3123.51						0.48982	1246.07	9.511	2365.12						0.48982
0.50024	2488.61	818.719	12632.6		0.50024	6575.07	2968.39	12490.4			0.50024	1343.37	330.268	7027.52										0.50024	10244.2	615.99	30654.6				0.50024	2875.75	63.092	3611.27						0.50024	1434.09	23.127	2491.51						0.50024
0.51066	2865.61	840.109	12881.5		0.51066	7280.81	3069.26	12675.5			0.51066	1562.68	370.543	7330.01										0.51066	11831.8	654.607	31627				0.51066	3703.54	83.63	4201.35						0.51066	1645.72	39.825	2633.09						0.51066
0.52109	3281.63	864.985	13137.1		0.52109	8027.84	3168.66	12865.3			0.52109	1810.94	416.882	7642.71										0.52109	13580.6	694.528	32602.9				0.52109	4697.21	112.704	4907.56						0.52109	1882.97	60.179	2791.1						0.52109
0.53151	3738.42	893.772	13398.9		0.53151	8814.11	3266.15	13059.4			0.53151	2090.58	469.936	7965.2										0.53151	15492.1	735.743	33577.3				0.53151	5874.38	153.224	5743.56						0.53151	2147.86	84.84	2966.82						0.53151
0.54193	4237.4	926.921	13666.5		0.54193	9636.93	3361.32	13257.2			0.54193	2403.97	530.376	8297										0.54193	17565.3	778.24	34544.6				0.54193	7250.3	208.817	6722.32						0.54193	2442.43	114.537	3161.53						0.54193
0.55235	4779.62	964.903	13939.2		0.55235	10492.9	3453.72	13458.2			0.55235	2753.41	598.881	8637.52										0.55235	19795.9	821.996	35499.2				0.55235	8836.59	283.887	7855.36						0.55235	2768.64	150.079	3376.46						0.55235
0.56277	5365.74	1008.21	14216.5		0.56277	11377.9	3542.95	13661.7			0.56277	3141.02	676.137	8986.15										0.56277	22176.1	866.99	36435.1				0.56277	10639.9	383.653	9152.06						0.56277	3128.44	192.356	3612.84						0.56277
0.57319	5995.9	1057.32	14497.6		0.57319	12287	3628.56	13867.1			0.57319	3568.76	762.814	9342.16										0.57319	24694.7	913.193	37346.6				0.57319	12660.4	514.109	10618.8						0.57319	3523.6	242.332	3871.84						0.57319
0.58362	6669.71	1112.75	14781.9		0.58362	13214.9	3710.16	14073.7			0.58362	4038.29	859.557	9704.75										0.58362	27336.2	960.57	38227.6				0.58362	14890.7	681.934	12257.9						0.58362	3955.8	301.041	4154.54						0.58362
0.59404	7386.17	1174.98	15068.6		0.59404	14155.2	3787.34	14280.7			0.59404	4550.93	966.973	10073.1										0.59404	30081.5	1009.08	39072.1				0.59404	17314.7	894.286	14067.5						0.59404	4426.49	369.575	4461.93						0.59404
0.60446	8143.63	1244.49	15356.8		0.60446	15101.3	3859.71	14487.4			0.60446	5107.62	1085.61	10446.2										0.60446	32907.5	1058.69	39874.3				0.60446	19906.8	1158.5	16039.7						0.60446	4936.89	449.072	4794.86						0.60446
0.61488	8939.76	1321.71	15645.7		0.61488	16045.9	3926.9	14693			0.61488	5708.8	1215.93	10823.1										0.61488	35787.4	1109.34	40628.4				0.61488	22631.8	1481.66	18161.1						0.61488	5487.94	540.696	5154.07						0.61488
0.6253	9771.48	1407.06	15934.4		0.6253	16981.3	3988.58	14896.6			0.6253	6354.39	1358.31	11202.7										0.6253	38691.1	1160.97	41328.9				0.6253	25444.5	1870.1	20411.8						0.6253	6080.24	645.615	5540.06						0.6253
0.63572	10635	1500.86	16222		0.63572	17899.2	4044.41	15097.3			0.63572	7043.69	1513.02	11583.9										0.63572	41585.5	1213.54	41970.8				0.63572	28291.3	2328.75	22765.2						0.63572	6714.04	764.975	5953.18						0.63572
0.64615	11525.8	1603.41	16507.4		0.64615	18791.6	4094.11	15294.4			0.64615	7775.37	1680.16	11965.5										0.64615	44435	1266.97	42548.9				0.64615	31110.9	2860.45	25188.6						0.64615	7389.13	899.868	6393.52						0.64615
0.65657	12438.6	1714.89	16789.6		0.65657	19649.8	4137.4	15486.8			0.65657	8547.36	1859.72	12346.3										0.65657	47202.5	1321.19	43059.1				0.65657	33836.8	3465.31	27643.3						0.65657	8104.86	1051.3	6860.94						0.65657
0.66699	13367.4	1835.41	17067.8		0.66699	20465.5	4174.07	15673.8			0.66699	9356.88	2051.49	12724.9										0.66699	49849.7	1376.13	43497.2				0.66699	36399.2	4140	30085.4						0.66699	8860.08	1220.14	7354.98						0.66699
0.67741	14305.6	1964.93	17340.7		0.67741	21230.3	4203.9	15854.4			0.67741	10200.4	2255.08	13100.1										0.67741	52338.5	1431.72	43859.8				0.67741	38728.4	4877.3	32467.2						0.67741	9653.11	1407.09	7874.94						0.67741
0.68783	15245.9	2103.34	17607.5		0.68783	21936.4	4226.73	16027.8			0.68783	11073.5	2469.9	13470.5										0.68783	54631.2	1487.85	44144.1				0.68783	40757.6	5665.73	34738.8						0.68783	10481.7	1612.67	8419.75						0.68783
0.69826	16180.8	2250.34	17867		0.69826	22576.1	4242.45	16193.1			0.69826	11971.1	2695.14	13834.8										0.69826	56692.2	1544.45	44347.8				0.69826	42426.2	6489.54	36849.2						0.69826	11343	1837.1	8988.04						0.69826
0.70868	17102	2405.52	18118.2		0.70868	23142.4	4250.96	16349.4			0.70868	12887.4	2929.79	14191.4										0.70868	58488.5	1601.42	44469.2				0.70868	43682.6	7328.94	38748.5						0.70868	12233.7	2080.34	9578.09						0.70868
0.7191	18001	2568.3	18360.1		0.7191	23629	4252.22	16496			0.7191	13815.7	3172.59	14539.1										0.7191	59990.6	1658.65	44507.4				0.7191	44487.2	8160.72	40390.1						0.7191	13149.8	2342	10187.8						0.7191
0.72952	18869.4	2737.93	18591.6		0.72952	24030.4	4246.22	16632.2			0.72952	14749	3422.09	14876.4										0.72952	61173.2	1716.06	44462.1				0.72952	44814.1	8959.19	41732.1						0.72952	14086.6	2621.33	10814.9						0.72952
0.73994	19698.3	2913.53	18811.9		0.73994	24341.9	4232.99	16757.1			0.73994	15679.3	3676.62	15201.9										0.73994	62016.2	1773.52	44333.5				0.73994	44652.8	9697.44	42739.4						0.73994	15039.1	2917.18	11456.4						0.73994
0.75036	20479.3	3094.04	19020		0.75036	24560	4212.61	16870.1			0.75036	16598.5	3934.3	15514.4										0.75036	62505.1	1830.93	44122.8				0.75036	44008.4	10348.8	43385						0.75036	16001.6	3227.98	12109.3						0.75036
0.76079	21203.9	3278.25	19214.9		0.76079	24682.1	4185.19	16970.7			0.76079	17498	4193.07	15812.4										0.76079	62631.5	1888.17	43831.7				0.76079	42901.8	10888.4	43651.6						0.76079	16968.1	3551.76	12770.3						0.76079
0.77121	21864.3	3464.78	19395.8		0.77121	24706.7	4150.88	17058.2			0.77121	18368.9	4450.74	16094.6										0.77121	62393.2	1945.13	43462.4				0.77121	41368.1	11294.9	43531.8						0.77121	17932	3886.08	13435.5						0.77121
0.78163	22453	3652.17	19561.8		0.78163	24633.7	4109.86	17132.2			0.78163	19202.3	4704.94	16359.8										0.78163	61794.2	2001.7	43018				0.78163	39455.1	11551.4	43028.9						0.78163	18886.3	4228.14	14101.1						0.78163
0.79205	22963.3	3838.78	19712.3		0.79205	24463.7	4062.35	17192.2			0.79205	19989.2	4953.24	16606.9										0.79205	60845	2057.73	42501.8				0.79205	37220.6	11647.4	42156.6						0.79205	19824	4574.7	14762.8						0.79205
0.80247	23389.2	4022.94	19846.5		0.80247	24198.9	4008.61	17238			0.80247	20721.2	5193.16	16834.6										0.80247	59561.9	2113.12	41918				0.80247	34729.7	11578.6	40938.3						0.80247	20737.6	4922.23	15416.2						0.80247
0.81289	23725.7	4202.86	19963.9		0.81289	23842.3	3948.93	17269.2			0.81289	21389.8	5422.15	17042										0.81289	57966.5	2167.74	41270.9				0.81289	32051.5	11348.1	39406.2						0.81289	21619.7	5266.86	16056.8						0.81289
0.82332	23968.8	4376.72	20063.8		0.82332	23398	3883.61	17285.7			0.82332	21987.4	5637.75	17228.1										0.82332	56085.5	2221.46	40565.6				0.82332	29256.1	10965.6	37599.6						0.82332	22462.8	5604.51	16679.9						0.82332
0.83374	24115.5	4542.69	20145.9		0.83374	22871.1	3812.99	17287.5			0.83374	22506.9	5837.52	17392										0.83374	53949.6	2274.16	39807.1				0.83374	26411.3	10446.6	35563.8						0.83374	23259.5	5930.95	17280.9						0.83374
0.84416	24164.1	4698.96	20209.6		0.84416	22267.6	3737.44	17274.4			0.84416	22941.9	6019.14	17532.9										0.84416	51592.7	2325.71	39001.1				0.84416	23580.6	9812.15	33347.7						0.84416	24002.8	6241.87	17855.1						0.84416
0.85458	24114	4843.76	20254.8		0.85458	21594.1	3657.33	17246.6			0.85458	23287.2	6180.48	17650.3										0.85458	49051.2	2375.98	38153.2				0.85458	20820.3	9086.48	31001.8						0.85458	24685.6	6533	18398						0.85458
0.865	23965.8	4975.4	20281.2		0.865	20857.9	3573.06	17204.2			0.865	23538.5	6319.57	17743.4										0.865	46363	2424.85	37269.3				0.865	18178.6	8296.12	28576.8						0.865	25301.6	6800.17	18905						0.865
0.87542	23721.2	5092.34	20288.7		0.87542	20066.8	3485.04	17147.5			0.87542	23692.6	6434.7	17811.9										0.87542	43566.2	2472.2	36355.5				0.87542	15694	7468.04	26121.5						0.87542	25845	7039.45	19372						0.87542
0.88585	23383.3	5193.13	20277.3		0.88585	19228.9	3393.69	17076.7			0.88585	23747.6	6524.44	17855.4										0.88585	40699	2517.91	35417.7				0.88585	13395.6	6628.22	23681.4						0.88585	26310.3	7247.22	19794.9						0.88585
0.89627	22956.1	5276.53	20246.9		0.89627	18352.8	3299.43	16992.3			0.89627	23702.9	6587.66	17873.8										0.89627	37798.1	2561.85	34461.8				0.89627	11302.5	5800.36	21297.1						0.89627	26693	7420.24	20170						0.89627
0.90669	22444.5	5341.5	20197.8		0.90669	17446.7	3202.7	16894.8			0.90669	23559	6623.55	17866.9										0.90669	34898.3	2603.92	33493.7				0.90669	9425.09	5004.85	19003.9						0.90669	26989.2	7555.8	20494.1						0.90669
0.91711	21854.6	5387.21	20130.1		0.91711	16519	3103.91	16784.6			0.91711	23317.6	6631.64	17834.8										0.91711	32031.9	2644.01	32519				0.91711	7765.5	4258.17	16830.6						0.91711	27196	7651.72	20764.2						0.91711
0.92753	21193.2	5413.08	20044.3		0.92753	15578.1	3003.51	16662.4			0.92753	22981.9	6611.85	17777.6										0.92753	29228	2681.99	31543.1				0.92753	6319.15	3572.48	14799.6						0.92753	27311.3	7706.45	20977.9						0.92753
0.93795	20467.6	5418.77	19940.7		0.93795	14631.8	2901.9	16528.8			0.93795	22555.9	6564.41	17695.6										0.93795	26512.3	2717.78	30571.3				0.93795	5075.97	2955.72	12926.9						0.93795	27333.9	7719.11	21133.2						0.93795
0.94838	19685.9	5404.21	19819.7		0.94838	13687.7	2799.49	16384.5			0.94838	22044.9	6489.94	17589.2										0.94838	23906.8	2751.28	29608.5				0.94838	4021.8	2411.81	11222.4						0.94838	27263.5	7689.48	21228.8						0.94838
0.9588	18856.3	5369.6	19682		0.9588	12752.7	2696.7	16230.4			0.9588	21455.1	6389.38	17458.9										0.9588	21429.3	2782.38	28659.1				0.9588	3139.69	1941.18	9690.06						0.9588	27100.9	7618.06	21263.6						0.9588
0.96922	17987.4	5315.36	19528.2		0.96922	11833.4	2593.89	16067.1			0.96922	20793.5	6264	17305.3										0.96922	19094	2811.02	27727.3				0.96922	2411.14	1541.4	8329.22						0.96922	26847.8	7505.99	21237.4						0.96922
0.97964	17087.9	5242.2	19358.9		0.97964	10935.6	2491.44	15895.5			0.97964	20067.7	6115.35	17129.2										0.97964	16911.1	2837.09	26816.9				0.97964	1817.1	1207.82	7134.84						0.97964	26506.6	7355.08	21150.5						0.97964
0.99006	16166.5	5151.04	19175		0.99006	10064.5	2389.71	15716.5			0.99006	19286	5945.24	16931.4										0.99006	14887.3	2860.55	25931.3				0.99006	1338.86	934.308	6098.62						0.99006	26080.9	7167.74	21003.6						0.99006
1.00048	15231.5	5043.02	18977.3		1.00048	9224.48	2289.02	15531			1.00048	18457	5755.73	16712.8										1.00048	13025.8	2881.3	25073.5				1.00048	958.642	713.866	5209.75						1.00048	25574.8	6946.91	20798.1						1.00048
1.01091	14291.1	4919.45	18766.6		1.01091	8419.4	2189.68	15339.7			1.01091	17589.6	5549.03	16474.4										1.01091	11326.9	2899.31	24246				1.01091	660.086	539.162	4455.72						1.01091	24993.3	6695.96	20535.9						1.01091
1.02133	13353	4781.84	18543.9		1.02133	7652.3	2091.99	15143.7			1.02133	16692.7	5327.5	16217.2										1.02133	9788.05	2914.51	23450.9				1.02133	428.522	402.987	3823.07						1.02133	24342.1	6418.68	20219.3						1.02133
1.03175	12424.4	4631.81	18310.1		1.03175	6925.54	1996.2	14943.7			1.03175	15775.1	5093.62	15942.6										1.03175	8404.6	2926.86	22689.9				1.03175	251.096	298.569	3297.98						1.03175	23627.4	6119.09	19851.2						1.03175
Gaussian curve maxima
	Drebrin-mCherry	EMTB-GFP	Phalloidin			Drebrin-mCherry	EMTB-GFP	Phalloidin				Drebrin-mCherry	EMTB-GFP	Phalloidin											Drebrin-mCherry	EMTB-GFP	Phalloidin					Drebrin-mCherry	EMTB-GFP	Phalloidin							Drebrin-mCherry	EMTB-GFP	Phalloidin
	0.84408	0.93567	0.87433			0.76862	0.71569	0.82974				0.88639	0.91492	0.89863											0.75918	1.07066	0.71865					0.73129	0.79291	0.76277							0.93527	0.93586	0.95954
MINUS SMALLEST VALUE (YELLOW HIGHLIGHT)					NORMALISED TO 1 (HIGHEST VALUE- BLUE HIGHLIGHT)												CELL 1				MINUS SMALLEST VALUE (YELLOW HIGHLIGHT)					NORMALISED TO 1 (HIGHEST VALUE- BLUE HIGHLIGHT)
	Drebrin-mCherry	EMTB-GFP	Phalloidin			Drebrin-mCherry	EMTB-GFP	Phalloidin									Drebrin-mCherry	EMTB-GFP	Phalloidin			Drebrin-mCherry	EMTB-GFP	Phalloidin			Drebrin-mCherry	EMTB-GFP	Phalloidin
0	0	0	0			0	0	0								0	0.5	1260.5	8887.5			0	767	771.5			0	0.16288	0.0619256
0.01042	0.016	0	6.425			6.57084e-07	0	0.000538662								0.103175	1.5	962	8500.5			1	468.5	384.5			4.1827e-05	0.0994903	0.0308625
0.02084	0.037	0	13.663			1.51951e-06	0	0.00114548								0.20635	2	636	8116			1.5	142.5	0			6.27405e-05	0.0302612	0
0.03127	0.066	0	21.803			2.71047e-06	0	0.00182793								0.309525	6	493.5	9081.5			5.5	0	965.5			0.000230049	0	0.0774973
0.04169	0.106	0	30.942			4.35318e-06	0	0.00259413								0.4127	243.5	507	11228.5			243	13.5	3112.5			0.010164	0.00286685	0.249829
0.05211	0.158	0.001	41.184			6.4887e-06	2.12312e-07	0.0034528								0.515875	2360	598.5	13572			2359.5	105	5456			0.0986908	0.0222977	0.437934
0.06253	0.23	0.001	52.643			9.44558e-06	2.12312e-07	0.0044135								0.61905	9235	1165.5	15637			9234.5	672	7521			0.386251	0.142705	0.603684
0.07295	0.325	0.001	65.441			1.3347e-05	2.12312e-07	0.00548647								0.722225	18820	2732.5	17773			18819.5	2239	9657			0.787163	0.475472	0.775133
0.08337	0.451	0.002	79.709			1.85216e-05	4.24624e-07	0.00668267								0.8254	23908.5	4552	20244			23908	4058.5	12128			1	0.86186	0.973472
0.0938	0.619	0.003	95.588			2.54209e-05	6.36936e-07	0.00801394								0.928575	20568.5	5202.5	20574.5			20568	4709	12458.5			0.860298	1	1
0.10422	0.841	0.005	113.228			3.4538e-05	1.06156e-06	0.00949285								1.03175	12963.5	4739	17958.5			12963	4245.5	9842.5			0.542203	0.901571	0.790023
0.11464	1.133	0.007	132.791			4.65298e-05	1.48619e-06	0.011133
0.12506	1.515	0.01	154.449			6.22176e-05	2.12312e-06	0.0129488
0.13548	2.013	0.014	178.382			8.26694e-05	2.97237e-06	0.0149553
0.1459	2.66	0.02	204.783			0.00010924	4.24624e-06	0.0171687									Drebrin-mCherry	EMTB-GFP	Phalloidin
0.15633	3.497	0.028	233.854			0.000143614	5.94474e-06	0.0196059								0	2.09131e-05	0.242287	0.431967
0.16675	4.574	0.038	265.808			0.000187844	8.06786e-06	0.0222849								0.103175	6.27392e-05	0.184911	0.413157
0.17717	5.954	0.052	300.869			0.000244517	1.10402e-05	0.0252244								0.20635	8.36523e-05	0.122249	0.394469
0.18759	7.716	0.072	339.268			0.000316879	1.52865e-05	0.0284437								0.309525	0.000250957	0.0948582	0.441396
0.19801	9.954	0.097	381.248			0.000408788	2.05943e-05	0.0319632								0.4127	0.0101847	0.0974531	0.545748
0.20843	12.787	0.132	427.059			0.000525133	2.80252e-05	0.0358039								0.515875	0.0987097	0.115041	0.659652
0.21886	16.357	0.178	476.96			0.000671745	3.77916e-05	0.0399876								0.61905	0.386264	0.224027	0.760018
0.22928	20.834	0.239	531.216			0.000855605	5.07426e-05	0.0445363								0.722225	0.787168	0.525228	0.863836
0.2397	26.427	0.319	590.098			0.0010853	6.77276e-05	0.0494729								0.8254	1	0.874964	0.983936
0.25012	33.383	0.425	653.885			0.00137096	9.02327e-05	0.0548207								0.928575	0.860301	1	1
0.26054	41.995	0.563	722.854			0.00172464	0.000119532	0.0606029								1.03175	0.542213	0.910908	0.872852
0.27096	52.612	0.742	797.29			0.00216066	0.000157536	0.0668435
0.28139	65.644	0.974	877.473			0.00269585	0.000206792	0.0735659
0.29181	81.57	1.274	963.686			0.0033499	0.000270486	0.0807939
0.30223	100.946	1.659	1056.21			0.00414562	0.000352226	0.0885506
0.31265	124.416	2.15	1155.3			0.00510948	0.000456471	0.0968588
0.32307	152.721	2.776	1261.25			0.00627191	0.000589379	0.105741
0.33349	186.703	3.567	1374.28			0.00766747	0.000757317	0.115218
0.34392	227.319	4.565	1494.66			0.00933548	0.000969205	0.12531
0.35434	275.649	5.816	1622.6			0.0113203	0.00123481	0.136036
0.36476	332.898	7.379	1758.31			0.0136714	0.00156665	0.147414
0.37518	400.407	9.321	1901.97			0.0164438	0.00197896	0.159458
0.3856	479.654	11.724	2053.75			0.0196983	0.00248915	0.172183
0.39603	572.256	14.683	2213.77			0.0235013	0.00311738	0.185599
0.40645	679.97	18.31	2382.15			0.0279248	0.00388744	0.199715
0.41687	804.684	22.735	2558.94			0.0330466	0.00482692	0.214538
0.42729	948.413	28.108	2744.2			0.0389492	0.00596767	0.230069
0.43771	1113.29	34.6	2937.9			0.0457201	0.007346	0.246309
0.44813	1301.53	42.41	3140			0.0534507	0.00900416	0.263253
0.45856	1515.43	51.76	3350.41			0.0622353	0.0109893	0.280893
0.46898	1757.34	62.899	3569			0.0721702	0.0133542	0.299219
0.4794	2029.62	76.107	3795.56			0.0833518	0.0161584	0.318214
0.48982	2334.58	91.693	4029.87			0.0958761	0.0194675	0.337858
0.50024	2674.49	109.996	4271.63			0.109835	0.0233535	0.358127
0.51066	3051.49	131.386	4520.5			0.125318	0.0278948	0.378991
0.52109	3467.51	156.262	4776.07			0.142403	0.0331763	0.400418
0.53151	3924.3	185.049	5037.89			0.161162	0.0392882	0.422368
0.54193	4423.28	218.198	5305.45			0.181654	0.0463261	0.4448
0.55235	4965.5	256.18	5578.18			0.203922	0.0543901	0.467665
0.56277	5551.62	299.482	5855.45			0.227992	0.0635837	0.490912
0.57319	6181.78	348.599	6136.61			0.253872	0.0740118	0.514483
0.58362	6855.59	404.028	6420.91			0.281544	0.0857801	0.538319
0.59404	7572.05	466.261	6707.58			0.310967	0.0989929	0.562353
0.60446	8329.51	535.767	6995.81			0.342074	0.11375	0.586517
0.61488	9125.64	612.991	7284.72			0.37477	0.130145	0.610739
0.6253	9957.36	698.332	7573.41			0.408926	0.148264	0.634943
0.63572	10820.9	792.138	7860.94			0.444389	0.168181	0.659049
0.64615	11711.7	894.686	8146.34			0.480972	0.189953	0.682976
0.65657	12624.4	1006.17	8428.62			0.518457	0.213622	0.706642
0.66699	13553.2	1126.68	8706.75			0.556601	0.239208	0.72996
0.67741	14491.4	1256.21	8979.71			0.595131	0.266709	0.752844
0.68783	15431.8	1394.62	9246.45			0.63375	0.296094	0.775208
0.69826	16366.7	1541.62	9505.95			0.672142	0.327304	0.796963
0.70868	17287.9	1696.8	9757.15			0.709973	0.36025	0.818024
0.7191	18186.9	1859.57	9999.05			0.746896	0.39481	0.838304
0.72952	19055.3	2029.21	10230.6			0.782557	0.430826	0.857719
0.73994	19884.2	2204.81	10450.9			0.816599	0.468108	0.876188
0.75036	20665.1	2385.32	10659			0.848671	0.506433	0.89363
0.76079	21389.8	2569.52	10853.9			0.87843	0.545541	0.909969
0.77121	22050.2	2756.06	11034.7			0.905551	0.585145	0.925135
0.78163	22638.9	2943.44	11200.8			0.929728	0.624929	0.939057
0.79205	23149.2	3130.06	11351.3			0.950684	0.66455	0.951675
0.80247	23575.1	3314.22	11485.5			0.968175	0.703649	0.962929
0.81289	23911.6	3494.13	11602.9			0.981995	0.741847	0.972767
0.82332	24154.7	3667.99	11702.8			0.991978	0.778759	0.981146
0.83374	24301.4	3833.97	11784.9			0.998004	0.813997	0.988024
0.84416	24350	3990.23	11848.6			1	0.847175	0.99337
0.85458	24299.9	4135.03	11893.8			0.997942	0.877918	0.997159
0.865	24151.7	4266.68	11920.2			0.991854	0.905868	0.999372
0.87542	23907.1	4383.61	11927.7			0.981811	0.930694	1
0.88585	23569.2	4484.4	11916.2			0.967933	0.952093	0.999039
0.89627	23141.9	4567.81	11885.9			0.950387	0.969801	0.996493
0.90669	22630.4	4632.77	11836.8			0.929379	0.983594	0.992376
0.91711	22040.5	4678.48	11769.1			0.905155	0.993299	0.986705
0.92753	21379.1	4704.35	11683.3			0.877991	0.998791	0.979509
0.93795	20653.5	4710.05	11579.7			0.848194	1	0.97082
0.94838	19871.8	4695.49	11458.7			0.816089	0.99691	0.96068
0.9588	19042.2	4660.87	11321			0.782019	0.98956	0.949135
0.96922	18173.3	4606.64	11167.2			0.746336	0.978045	0.936238
0.97964	17273.8	4533.48	10997.9			0.709397	0.962513	0.922049
0.99006	16352.4	4442.32	10814			0.671555	0.943158	0.906632
1.00048	15417.4	4334.29	10616.3			0.633157	0.920223	0.890054
1.01091	14477	4210.73	10405.6			0.594536	0.893989	0.87239
1.02133	13538.8	4073.12	10182.9			0.55601	0.864772	0.853716
1.03175	12610.3	3923.08	9949.05			0.517875	0.832918	0.834112
[truncated: 8 more columns]
